# Supplementary material for: Iron-deplete diet enhances Caenorhabditis elegans lifespan via oxidative stress response pathways
Source: EMBO J. 2025 Nov 10;44(24):7565–89. doi: 10.1038/s44318-025-00634-7 (PMC12706066; doi:10.1038/s44318-025-00634-7)
Supplement: Supplementary file 2 — Table EV1 [file 44318_2025_634_MOESM2_ESM.xlsx]

## Sheet: Table EV1
Table EV1. List of E. coli mutants that suppress C. elegans FAT-7 expression
S. No.	Keio gene name	Description
1	pliG	periplasmic lysozme inhibitor of g-type lysozyme
2	rlmL	Ribosomal RNA large subunit methyltransferase K/L
3	ybaN	Inner membrane protein
4	stfP	Uncharacterized
5	fdrA	putative oxamate carbamoyltransferase
6	roxA	50S ribosomal protein L16-arginine 3-hydroxylase
7	cyoB	cytochrome bo3 subunit 1
8	cyoA	cytochrome bo3 subunit 2
9	cyoD	cytochrome bo3 subunit 4
10	allD	ureidoglycolate dehydrogenase
11	sdhB	succinate:quinone oxidoreductase
12	cyoC	cytochrome bo3 subunit 3
13	cpxR	DNA-binding transcriptional dual regulator
14	tqsA	autoinducer 2 exporter
15	pdeI	putative cyclic di-GMP phosphodiesterase
16	ycbK	peptidoglycan L,D-endopeptidase
17	yciA	acyl-CoA thioesterase YciA
18	ybfB	uncharacterized protein
19	tktA	transketolase 1
20	cutC	PF03932 family protein
21	ymfm	cell division inhibitor
22	yejG	Uncharacterized
23	dmsA	dimethyl sulfoxide reductase subunit A
24	yccA	modulator of FtsH protease
25	yfaT	DUF1175 domain-containing protein
26	narY	nitrate reductase Z subunit β
