# Supplementary material for: Iron-deplete diet enhances Caenorhabditis elegans lifespan via oxidative stress response pathways
Source: EMBO J. 2025 Nov 10;44(24):7565–89. doi: 10.1038/s44318-025-00634-7 (PMC12706066; doi:10.1038/s44318-025-00634-7)
Supplement: Supplementary file 4 — Dataset EV1 [file 44318_2025_634_MOESM4_ESM.xlsx]

## Sheet: Dataset EV1
						Dataset EV1. Statistical analysis of survival curves from three independent experiments for each condition

## Sheet: Figure 2A
	Experiment #	Strain	Genotype	E. coli diet	Mean survival	Total worms	Control for comparison	p value with respect to control	% Survival extension (compared to control)
	1	N2	wild type	BW25113	15	84
		N2	wild type	ΔpliG	24.64	59	BW25113	<0.0001	64.2667
	2	N2	wild type	BW25113	15	83
		N2	wild type	ΔpliG	27.48	66	BW25113	<0.0001	83.2
	3	N2	wild type	BW25113	16.3	99
		N2	wild type	ΔpliG	24.78	85	BW25113	<0.0001	52.0245

## Sheet: Figure 2B
	Experiment #	Strain	Genotype	E. coli diet	Mean survival	Total worms	Control for comparison	p value with respect to control	% Survival extension (compared to control)
	1	N2	wild type	BW25113	15	84
		N2	wild type	ΔcyoA	19.57	70	BW25113	<0.0001	30.4667
	2	N2	wild type	BW25113	15	83
		N2	wild type	ΔcyoA	24.822	73	BW25113	<0.0001	65.48
	3	N2	wild type	BW25113	16.3	99
		N2	wild type	ΔcyoA	20.98	88	BW25113	<0.0001	28.7117

## Sheet: Figure 2C
	Experiment #	Strain	Genotype	E. coli diet	Mean survival	Total worms	Control for comparison	p value with respect to control	% Survival extension (compared to control)
	1	N2	wild type	BW25113	15.5	89
		N2	wild type	ΔycbK	20.7	76	BW25113	<0.0001	33.5484
	2	N2	wild type	BW25113	16.25	103
		N2	wild type	ΔycbK	20.48	93	BW25113	<0.0001	26.0308
	3	N2	wild type	BW25113	15.88	109
		N2	wild type	ΔycbK	21.11	76	BW25113	<0.0001	32.9345

## Sheet: Figure 3A
	Experiment #	Strain	Genotype	E. coli diet	Mean survival	Total worms	Control for comparison	p value with respect to control	% Survival extension (compared to control)
	1	N2	Wild type	BW25113	15.4	229
				ΔtktA	19.7	156	BW25113	<0.0001	27.9221
				ΔyciA	20	147	BW25113	<0.0001	29.8701
				ΔpdeI	21.49	165	BW25113	<0.0001	39.5455
				ΔallD	21.5	236	BW25113	<0.0001	39.6104
	2	N2	Wild type	BW25113	15.3	230
				ΔtktA	19.82	78	BW25113	<0.0001	29.5425
				ΔyciA	20.68	80	BW25113	<0.0001	35.1634
				ΔpdeI	18.6	148	BW25113	<0.0001	21.5686
				ΔallD	20.1	144	BW25113	<0.0001	31.3725
	3	N2	Wild type	BW25113	15.47	136
				ΔtktA	20.3	206	BW25113	<0.0001	31.2217
				ΔyciA	19.6	225	BW25113	<0.0001	26.6968
				ΔpdeI	20.5	197	BW25113	<0.0001	32.5145
				ΔallD	22.2	157	BW25113	<0.0001	43.5036

## Sheet: Figure 3B
	Experiment #	Strain	Genotype	E. coli diet	Mean survival	Total worms	Control for comparison	p value with respect to control	% Survival extension (compared to control)
	1	BX26	fat-2(wa17)	BW25113	20.7	87
				ΔtktA	26.1	69	BW25113	<0.0001	26.087
				ΔyciA	26.9	101	BW25113	<0.0001	29.9517
				ΔpdeI	26.17	97	BW25113	<0.0001	26.4251
				ΔallD	25	101	BW25113	<0.0001	20.7729
	2	BX26	fat-2(wa17)	BW25113	20.86	89
				ΔtktA	25.93	92	BW25113	<0.0001	24.3049
				ΔyciA	26.17	61	BW25113	<0.0001	25.4554
				ΔpdeI	26.48	77	BW25113	<0.0001	26.9415
				ΔallD	26.42	79	BW25113	<0.0001	26.6539
	3	BX26	fat-2(wa17)	BW25113	20.86	101
				ΔtktA	25.75	85	BW25113	<0.0001	23.442
				ΔyciA	24.2	76	BW25113	<0.0001	16.0115
				ΔallD	26.24	98	BW25113	<0.0001	25.791
	4	BX26	fat-2(wa17)	BW25113	19.64	95
				ΔpdeI	27.66	99	BW25113	<0.0001	40.835

## Sheet: Figure 4C
	Experiment #	Strain	Genotype	E. coli diet	Mean survival	Total worms	Control for comparison	p value with respect to control	% Survival extension (compared to control)
	1	VC3201	atfs-1(gk3094)	BW25113	13.9	83
				ΔtktA	13.8	50	BW25113	0.8027	-0.719424
				ΔyciA	15.1	94	BW25113	0.0004	8.63309
				ΔpdeI	14.58	70	BW25113	0.0126	4.89209
				ΔallD	14.5	84	BW25113	0.0129	4.31655
	2	VC3201	atfs-1(gk3094)	BW25113	14.93	91
				ΔtktA	8.75	66	BW25113	0.0016	-41.3932
				ΔyciA	10.2	82	BW25113	0.0327	-31.6812
				ΔpdeI	7.66	67	BW25113	0.0206	-48.6939
				ΔallD	12.3	89	BW25113	0.0102	-17.6155
	3	VC3201	atfs-1(gk3094)	BW25113	15	98
				ΔtktA	15.45	84	BW25113	0.0453	3
				ΔyciA	14.9	68	BW25113	0.8287	-0.666667
				ΔallD	17.23	69	BW25113	<0.0001	14.8667
	4	VC3201	atfs-1(gk3094)	BW25113	9.9	70
				ΔpdeI	8.6	55	BW25113	0.0577	-13.1313

## Sheet: Figure 4D
	Experiment #	Strain	Genotype	E. coli diet	Mean survival	Total worms	Control for comparison	p value with respect to control	% Survival extension (compared to control)
	1	MQ887	isp-1(qm150)	BW25113	25	87
				ΔtktA	21	66	BW25113	0.0119	-16
				ΔyciA	21.11	53	BW25113	0.2123	-15.56
				ΔpdeI	26	88	BW25113	0.0756	4
				ΔallD	26	79	BW25113	0.0003	4
	2	MQ887	isp-1(qm150)	BW25113	23.9	98
				ΔtktA	23	75	BW25113	0.6276	-3.76569
				ΔyciA	23.8	62	BW25113	0.9648	-0.41841
				ΔpdeI	23	87	BW25113	0.597	-3.76569
				ΔallD	25.9	93	BW25113	0.0096	8.3682
	3	MQ887	isp-1(qm150)	BW25113	27	61
				ΔyciA	21.06	65	BW25113	0.0015	-22
				ΔpdeI	21	79	BW25113	0.0273	-22.2222
	4	MQ887	isp-1(qm150)	BW25113	21	68
				ΔtktA	19.9	52	BW25113	0.1357	-5.2381
				ΔallD	19	59	BW25113	0.4369	-9.52381

## Sheet: Figure 5F
	Experiment #	Strain	Genotype	E. coli diet	Mean survival	Total worms	Control for comparison	p value with respect to control	% Survival extension (compared to control)
	1	N2	Wild type	BW25113	13.8	107
				ΔtktA	19.6	99	BW25113	<0.0001	42.029
				ΔyciA	18.5	70	BW25113	<0.0001	34.058
				ΔpdeI	17.7	67	BW25113	<0.0001	28.2609
				ΔallD	18.5	115	BW25113	<0.0001	34.058
				NAC BW25113	13.7	101
				NAC ΔtktA	16	96	NAC BW25113	0.6169	16.7883
				NAC ΔyciA	13.9	85	NAC BW25113	0.852	1.45985
				NAC ΔpdeI	13.2	105	NAC BW25113	0.59	-3.64964
				NAC ΔallD	11.43	106	NAC BW25113	0.0064	-16.5693
	2	N2	Wild type	BW25113	13.6	108
				ΔtktA	19.4	102	BW25113	<0.0001	42.6471
				ΔyciA	19.2	98	BW25113	<0.0001	41.1765
				ΔpdeI	19.97	90	BW25113	<0.0001	46.8382
				ΔallD	18.9	102	BW25113	<0.0001	38.9706
				NAC BW25113	12.42	115
				NAC ΔtktA	14.96	128	NAC BW25113	0.0339	20.4509
				NAC ΔyciA	12.96	104	NAC BW25113	0.0103	4.34783
				NAC ΔpdeI	14.96	124	NAC BW25113	0.0049	20.4509
				NAC ΔallD	15.65	123	NAC BW25113	0.0002	26.0064
	3	N2	Wild type	BW25113	14.2	102
				ΔtktA	18.66	105	BW25113	<0.0001	31.4085
				ΔyciA	17.8	100	BW25113	<0.0001	25.3521
				ΔpdeI	18.5	99	BW25113	<0.0001	30.2817
				ΔallD	17.7	97	BW25113	<0.0001	24.6479
				NAC BW25113	15.4	98
				NAC ΔtktA	13.4	104	NAC BW25113	0.5293	-12.987
				NAC ΔyciA	15.8	89	NAC BW25113	0.86	2.5974
				NAC ΔpdeI	13.9	116	NAC BW25113	0.1023	-9.74026
				NAC ΔallD	15.46	118	NAC BW25113	0.1952	0.38961

## Sheet: Figure 6F
	Experiment #	Strain	Genotype	E. coli diet	Mean survival	Total worms	Control for comparison	p value with respect to control	% Survival extension (compared to control)	Remark
	1	N2	Wild type	BW25113	14.58	100
				ΔtktA	17.9	94	BW25113	<0.0001	22.7709
				ΔyciA	17.6	68	BW25113	<0.0001	20.7133
				ΔpdeI	17.1	69	BW25113	<0.0001	17.284
				ΔallD	17.9	73	BW25113	<0.0001	22.7709
				FeCl3BW25113	13.2	99
				FeCl3 ΔtktA	12.88	102	FeCl3 BW25113	0.4987	-2.42424
				FeCl3 ΔyciA	12	93	FeCl3 BW25113	0.1303	-9.09091
				FeCl3 ΔpdeI	11.4	97	FeCl3 BW25113	0.0007	-13.6364
				FeCl3 ΔallD	14.1	106	FeCl3 BW25113	0.042	6.81818
	2	N2	Wild type	BW25113	13.98	107
				ΔtktA	20	99	BW25113	<0.0001	43.0615	0 mM diets same as Fig 5F experiment 1
				ΔyciA	18.9	70	BW25113	<0.0001	35.1931
				ΔpdeI	19	67	BW25113	<0.0001	35.9084
				ΔallD	18.9	115	BW25113	<0.0001	35.1931
				FeCl3 BW25113	13.3	130
				FeCl3 ΔtktA	13.4	91	FeCl3 BW25113	0.6353	0.75188
				FeCl3 ΔyciA	13.4	109	FeCl3 BW25113	0.0028	0.75188
				FeCl3 ΔpdeI	11.66	120	FeCl3 BW25113	0.0233	-12.3308
				FeCl3 ΔallD	12	108	FeCl3 BW25113	0.0429	-9.77444
	3	N2	Wild type	BW25113	15.05	102
				ΔtktA	19	105	BW25113	<0.0001	26.2458	0 mM diets same as Fig 5F experiment 3
				ΔyciA	19	100	BW25113	<0.0001	26.2458
				ΔpdeI	18.9	103	BW25113	<0.0001	25.5814
				ΔallD	18.9	97	BW25113	<0.0001	25.5814
				FeCl3BW25113	11.53	104
				FeCl3 ΔtktA	11.5	102	FeCl3 BW25113	0.3447	-0.260191
				FeCl3 ΔyciA	12.9	115	FeCl3 BW25113	0.1947	11.882
				FeCl3 ΔpdeI	11.88	110	FeCl3 BW25113	0.6375	3.03556
				FeCl3 ΔallD	11.88	109	FeCl3 BW25113	0.9784	3.03556

[truncated: 22 more sheets: Figure 7F, Figure 7G, Figure 7H, Figure 7I, Figure 7J, Figure 8A, Figure 8B, Figure 8C, Figure 8D, Figure 8E, Figure 8F, Figure EV2, Figure EV3A, Figure EV3B, Figure EV3C, Figure EV3D, Figure EV3E, Figure EV3F, Figure EV3G, Figure EV3H …]
