# Supplementary material for: Iron-deplete diet enhances Caenorhabditis elegans lifespan via oxidative stress response pathways
Source: EMBO J. 2025 Nov 10;44(24):7565–89. doi: 10.1038/s44318-025-00634-7 (PMC12706066; doi:10.1038/s44318-025-00634-7)
Supplement: Supplementary file 5 — Dataset EV2 [file 44318_2025_634_MOESM5_ESM.xlsx]

## Sheet: Dataset EV2
				Dataset EV2. Genes upregulated in N2 worms grown on E. coli mutants ΔtktA, ΔyciA, ΔpdeI, and ΔallD compared to those grown on E. coli BW25113. The upregulated genes common among all diets are shown in the "Common" tab.

## Sheet: ΔtktA
WormBase gene ID	Gene ID	Gene name	Base mean	Std error	Wald stats	p-value	p adjusted	BW25113_1	BW25113_2	BW25113_3	ΔtktA_ 1	ΔtktA_ 2	ΔtktA_ 3	Fold change (ΔtktA/BW25113)
WBGene00015046	B0213.17	nlp-34	4.47626	1.62772	3.32974	0.000869261	0.00451861	0	0	0	4.23704	11.4893	11.1312	#DIV/0!
WBGene00015573	C07G1.7	C07G1.7	128.889	1.22538	8.38012	5.28751e-17	5.0507e-15	0	0	0	158.465	399.664	215.203	#DIV/0!
WBGene00015599	C08E3.7	fbxa-164	6.79704	1.48815	4.04897	5.14426e-05	0.00043779	0	0	0	13.5585	18.8753	8.3484	#DIV/0!
WBGene00015600	C08E3.8	fbxa-165	4.63842	1.66055	3.29702	0.000977162	0.00498093	0	0	0	3.38963	18.8753	5.5656	#DIV/0!
WBGene00000521	C15C8.2	cky-1	21.4225	1.28533	5.97459	2.30675e-09	7.32999e-08	0	0	0	35.5911	48.4192	44.5248	#DIV/0!
WBGene00016199	C28H8.8	C28H8.8	4.12251	1.64187	3.23023	0.00123693	0.00603567	0	0	0	9.32149	9.84798	5.5656	#DIV/0!
WBGene00001556	C46E1.2	gcy-36	6.25572	1.51583	3.89338	9.88578e-05	0.000756358	0	0	0	6.77927	13.1306	17.6244	#DIV/0!
WBGene00008292	C54C8.4	C54C8.4	5.43371	1.53839	3.70589	0.000210649	0.00141519	0	0	0	11.0163	12.31	9.276	#DIV/0!
WBGene00006097	C54F6.10	str-31	4.35285	1.64919	3.26151	0.00110819	0.0055133	0	0	0	3.38963	10.6686	12.0588	#DIV/0!
WBGene00008477	E03H4.10	clec-17	96.4263	1.50167	6.55919	5.4102e-11	2.26181e-09	0	0	0	77.1141	344.679	156.764	#DIV/0!
WBGene00017199	F07C4.2	clec-45	6.43125	1.52894	3.88775	0.000101176	0.000770729	0	0	0	5.08445	20.5166	12.9864	#DIV/0!
WBGene00017296	F09E10.6	F09E10.6	6.72264	1.4785	4.06364	4.83127e-05	0.000417276	0	0	0	11.8637	16.4133	12.0588	#DIV/0!
WBGene00000738	F14H12.1	col-165	334.091	1.20172	9.68795	3.39272e-22	5.68857e-20	0	0	0	463.532	773.887	767.125	#DIV/0!
WBGene00044058	F17B5.6	F17B5.6	4.00356	1.64787	3.19227	0.00141158	0.00671736	0	0	0	9.32149	8.20665	6.4932	#DIV/0!
WBGene00017562	F18C5.9	F18C5.9	3.74782	1.67493	3.08306	0.00204881	0.00910129	0	0	0	5.93186	8.20665	8.3484	#DIV/0!
WBGene00009032	F21H7.10	bgnt-1.3	10.0258	1.39181	4.72933	2.2526e-06	3.17162e-05	0	0	0	16.9482	17.234	25.9728	#DIV/0!
WBGene00009041	F22B5.3	cut-3	330.323	1.19609	9.71999	2.47803e-22	4.24524e-20	0	0	0	544.036	739.419	698.483	#DIV/0!
WBGene00018092	F36F12.1	F36F12.1	16.1256	1.31622	5.52291	3.33431e-08	8.10989e-07	0	0	0	38.1334	27.0819	31.5384	#DIV/0!
WBGene00018267	F41C3.1	F41C3.1	8.52571	1.44534	4.39135	1.12647e-05	0.000122443	0	0	0	11.0163	12.31	27.828	#DIV/0!
WBGene00009805	F47B8.4	F47B8.4	7.34549	1.45386	4.21972	2.44611e-05	0.000235799	0	0	0	12.7111	15.5926	15.7692	#DIV/0!
WBGene00009836	F47H4.4	fbxa-185	4.50611	1.63088	3.33147	0.000863889	0.00450538	0	0	0	7.62667	14.772	4.638	#DIV/0!
WBGene00010206	F57G4.1	F57G4.1	4.42725	1.62689	3.32269	0.000891526	0.004607	0	0	0	5.08445	13.1306	8.3484	#DIV/0!
WBGene00195165	F57G4.11	F57G4.11	11.1173	1.43645	4.68892	2.74646e-06	3.74132e-05	0	0	0	8.47408	44.3159	13.914	#DIV/0!
WBGene00003734	F58E1.6	nhx-6	18.0748	1.33106	5.58614	2.32173e-08	5.87364e-07	0	0	0	59.3186	28.7233	20.4072	#DIV/0!
WBGene00019072	F58H7.7	fbxc-8	4.85095	1.61028	3.43891	0.000584068	0.00326552	0	0	0	4.23704	15.5926	9.276	#DIV/0!
WBGene00010446	K01A6.4	K01A6.4	8.9601	1.41592	4.53659	5.71708e-06	6.94733e-05	0	0	0	17.7956	22.9786	12.9864	#DIV/0!
WBGene00019866	R04B3.1	R04B3.1	8.54976	1.42608	4.45663	8.32574e-06	9.51573e-05	0	0	0	14.4059	22.9786	13.914	#DIV/0!
WBGene00005703	R07B5.3	sru-40	4.68297	1.68151	3.2633	0.00110125	0.00548397	0	0	0	1.69482	18.0546	8.3484	#DIV/0!
WBGene00011161	R09D1.5	chil-18	13.5597	1.38928	5.05319	4.34485e-07	7.59192e-06	0	0	0	9.32149	45.1366	26.9004	#DIV/0!
WBGene00011427	T04C12.1	T04C12.1	7.64578	1.44944	4.27228	1.93487e-05	0.000194487	0	0	0	11.0163	17.234	17.6244	#DIV/0!
WBGene00020228	T05A8.2	T05A8.2	6.42989	1.60942	3.69458	0.00022025	0.00146719	0	0	0	2.54222	29.5439	6.4932	#DIV/0!
WBGene00020242	T05B4.11	phat-5	29.5036	1.27035	6.40745	1.47976e-10	5.78721e-09	0	0	0	38.9808	58.2672	79.7736	#DIV/0!
WBGene00020250	T05C1.3	T05C1.3	7.93716	1.44217	4.33118	1.48309e-05	0.000154597	0	0	0	11.0163	18.0546	18.552	#DIV/0!
WBGene00020357	T08E11.1	T08E11.1	15.7393	1.37615	5.25815	1.45512e-07	2.95925e-06	0	0	0	11.0163	57.4465	25.9728	#DIV/0!
WBGene00020384	T09D3.3	T09D3.3	6.93515	1.47627	4.09913	4.14702e-05	0.000365351	0	0	0	9.32149	15.5926	16.6968	#DIV/0!
WBGene00002102	T10D4.13	ins-19	6.83403	1.48509	4.05994	4.90847e-05	0.000422284	0	0	0	16.1008	8.20665	16.6968	#DIV/0!
WBGene00011750	T13F3.2	nhr-218	6.46244	1.50191	3.96194	7.43432e-05	0.000596904	0	0	0	7.62667	17.234	13.914	#DIV/0!
WBGene00003717	T13F3.3	nhr-127	11.2733	1.36932	4.93256	8.11585e-07	1.30791e-05	0	0	0	21.1852	27.9026	18.552	#DIV/0!
WBGene00011786	T15D6.12	T15D6.12	4.07038	1.65193	3.19731	0.00138714	0.00663308	0	0	0	5.08445	8.20665	11.1312	#DIV/0!
WBGene00044783	T26H5.10	T26H5.10	4.48517	1.61118	3.36551	0.000764011	0.00409021	0	0	0	5.93186	9.84798	11.1312	#DIV/0!
WBGene00012254	W04E12.9	W04E12.9	4.49854	1.61764	3.35444	0.000795249	0.00422345	0	0	0	5.08445	9.84798	12.0588	#DIV/0!
WBGene00012467	Y17G7B.14	arrd-8	4.84785	1.63701	3.37982	0.000725332	0.00391639	0	0	0	12.7111	2.46199	13.914	#DIV/0!
WBGene00012593	Y38E10A.15	nspe-7	5.82622	1.52479	3.80554	0.000141494	0.00101645	0	0	0	11.0163	15.5926	8.3484	#DIV/0!
WBGene00013328	Y57G11C.39	srlf-27	5.90642	1.51462	3.84271	0.000121681	0.000900806	0	0	0	9.32149	13.1306	12.9864	#DIV/0!
WBGene00050974	Y6G8.9	Y6G8.9	5.59276	1.5335	3.74452	0.000180738	0.00124502	0	0	0	8.47408	13.9513	11.1312	#DIV/0!
WBGene00022674	ZK177.9	ZK177.9	9.22027	1.44493	4.47412	7.67263e-06	8.95102e-05	0	0	0	8.47408	32.0059	14.8416	#DIV/0!
WBGene00000433	ZK265.4	ceh-8	8.02048	1.43324	4.36955	1.24504e-05	0.000133946	0	0	0	17.7956	16.4133	13.914	#DIV/0!
WBGene00014067	ZK675.4	ZK675.4	17.4172	1.33678	5.51964	3.39699e-08	8.21697e-07	0	0	0	16.9482	32.8266	54.7284	#DIV/0!
WBGene00022827	ZK816.4	nspg-4	3.82221	1.69684	3.06154	0.00220204	0.00960329	0	0	0	4.23704	13.1306	5.5656	#DIV/0!
WBGene00011508	T05H10.3	T05H10.3	90.2975	1.21932	7.20892	5.63962e-13	3.23222e-11	0	0	1.00336	122.874	202.704	215.203	538.97
WBGene00009038	F22B3.7	F22B3.7	114.813	1.07662	7.64935	2.02005e-14	1.44063e-12	0	2.60918	0	142.365	367.658	176.244	263.02
WBGene00022611	ZC449.1	ZC449.1	25.7256	1.26769	5.5001	3.79587e-08	8.9254e-07	0	0	1.00336	44.0652	58.2672	51.018	152.837
WBGene00013900	ZC443.5	ugt-18	24.3191	1.32076	5.21662	1.82217e-07	3.61213e-06	0	0	1.00336	15.2533	65.6532	64.0044	144.426
WBGene00004155	W01C9.3	pqn-73	202.014	0.492315	13.1578	1.53439e-39	7.32832e-37	7.8473	0	5.0168	305.914	519.481	373.823	93.222
WBGene00004236	Y80D3A.7	ptr-22	36.6742	1.09575	6.00778	1.88085e-09	6.11217e-08	1.12104	1.30459	0	70.3349	86.9905	60.294	89.7165
WBGene00015679	C10F3.7	C10F3.7	15.245	1.31955	4.70455	2.54422e-06	3.50213e-05	1.12104	0	0	29.6593	25.4406	35.2488	80.5934
WBGene00010473	K01D12.14	hrg-2	494.682	0.740076	8.44892	2.94021e-17	2.93295e-15	12.3315	13.0459	13.0437	315.236	1783.3	831.13	76.2516
WBGene00001477	K08C7.5	fmo-2	98.019	0.625805	9.90991	3.76995e-23	6.90909e-21	3.36313	1.30459	3.01008	141.517	183.829	255.09	75.5992
WBGene00011948	T23F1.5	rocf-1	89.6867	0.660056	9.51997	1.73228e-21	2.5757e-19	4.48417	2.60918	0	141.517	214.193	175.316	74.8626
WBGene00012540	Y37A1B.7	Y37A1B.7	39.0848	0.935252	6.52718	6.70187e-11	2.76513e-09	1.12104	0	2.00672	50.8445	95.1971	85.3392	73.9764
WBGene00000650	ZK1248.2	col-74	306.207	0.370362	16.5667	1.21399e-61	1.91337e-58	11.2104	2.60918	11.037	496.581	665.559	650.248	72.9138
WBGene00008850	F15B9.6	F15B9.6	94.8842	1.6374	3.74345	0.000181509	0.00124951	6.72626	1.30459	0	17.7956	413.615	129.864	69.8898
WBGene00006666	F20A1.7	twk-11	60.0982	0.731118	8.177	2.91007e-16	2.606e-14	4.48417	0	1.00336	106.773	144.437	103.891	64.7106
WBGene00009061	F22G12.1	pals-14	24.2799	1.14546	5.2161	1.82734e-07	3.61364e-06	1.12104	1.30459	0	27.1171	69.7565	46.38	59.0582
WBGene00001400	F56E3.4	fax-1	9.95379	1.38085	4.04614	5.20681e-05	0.000442158	0	0	1.00336	17.7956	20.5166	20.4072	58.5227
WBGene00011175	R09E10.5	R09E10.5	347.482	0.324962	17.6327	1.3817e-69	3.11099e-66	6.72626	18.2643	14.0471	655.894	808.355	581.605	52.4073
WBGene00015993	C18H7.1	C18H7.1	9.51408	1.39773	3.94805	7.87907e-05	0.000624972	1.12104	0	0	25.4222	14.772	15.7692	49.9208
WBGene00002016	Y46H3A.3	hsp-16.2	322.749	1.33499	4.20956	2.55874e-05	0.000245008	3.36313	3.91377	31.1042	68.6401	1172.73	656.741	49.4543
WBGene00044024	C35A5.11	C35A5.11	35.3055	0.839316	6.59296	4.31157e-11	1.84396e-09	2.24209	0	2.00672	54.2341	90.2731	63.0768	48.857
WBGene00006650	F09E10.11	tts-1	1519.37	0.286514	19.5349	5.54919e-85	2.40757e-81	67.2626	73.0571	45.1512	1612.62	4119.74	3198.37	48.1516
WBGene00007560	C14A4.9	C14A4.9	21.0576	1.15045	4.99797	5.79361e-07	9.80807e-06	0	2.60918	0	27.1171	55.8052	40.8144	47.4235
WBGene00008602	F09B9.1	oac-14	282.047	0.72969	7.62629	2.41602e-14	1.70757e-12	22.4209	6.52296	6.02017	288.119	533.432	835.768	47.4007
WBGene00021025	W04C9.3	cutl-13	23.7678	0.974137	5.52061	3.37826e-08	8.20411e-07	1.12104	0	2.00672	33.0489	51.7019	54.7284	44.5939
WBGene00000556	R09B5.3	cnc-2	8.29332	1.45507	3.65074	0.000261487	0.00168422	1.12104	0	0	16.1008	6.56532	25.9728	43.3872
WBGene00014094	ZK829.3	ZK829.3	8.26388	1.44697	3.6714	0.000241224	0.00158282	1.12104	0	0	9.32149	27.0819	12.0588	43.2296
WBGene00045401	T26F2.3	eol-1	15.5579	1.17831	4.53599	5.73338e-06	6.96177e-05	1.12104	0	1.00336	27.9645	27.0819	36.1764	42.9404
WBGene00010461	K01D12.1	K01D12.1	36.5977	0.787429	6.70311	2.04034e-11	9.24074e-10	0	0	5.0168	65.2504	92.7351	56.5836	42.7701
WBGene00001858	C01B10.5	hil-7	213.861	0.388718	13.9211	4.71374e-44	2.97173e-41	13.4525	9.13214	7.02353	282.187	553.949	417.42	42.3381
WBGene00007806	C29F3.5	clec-230	7.2169	1.45375	3.5178	0.000435145	0.00254672	0	0	1.00336	18.643	10.6686	12.9864	42.1563
WBGene00007660	C17H1.7	pals-6	69.5531	0.662714	8.06728	7.18802e-16	6.19073e-14	3.36313	1.30459	5.0168	58.4712	246.199	102.964	42.0913
WBGene00017835	F26F12.4	F26F12.4	15.1119	1.18749	4.46535	7.99397e-06	9.26379e-05	1.12104	0	1.00336	21.1852	31.1853	36.1764	41.6808
WBGene00044212	Y68A4A.13	Y68A4A.13	6.91213	1.48722	3.39595	0.000683921	0.00372727	0	0	1.00336	5.93186	19.696	14.8416	40.3339
WBGene00011052	R06B9.1	arrd-11	8.93069	1.42515	3.80355	0.000142638	0.0010228	0	1.30459	0	9.32149	26.2613	16.6968	40.0735
WBGene00020626	T20F5.4	T20F5.4	165.601	0.406797	13.0111	1.05744e-38	4.62954e-36	10.0894	5.21836	9.03025	233.885	414.436	320.95	39.8254
WBGene00007800	C29A12.6	C29A12.6	20.2071	1.01287	5.08803	3.61803e-07	6.50214e-06	0	0	3.01008	24.5748	50.0605	43.5972	39.2789
WBGene00000695	F56D5.1	col-121	131.884	0.470246	11.4464	2.45078e-30	6.23013e-28	3.36313	14.3505	2.00672	181.345	311.032	279.208	39.1263
WBGene00003473	K11G9.6	mtl-1	13.246	1.21611	4.215	2.49773e-05	0.000240187	0	0	2.00672	33.0489	22.1579	22.2624	38.6049
WBGene00003909	F45B8.4	pag-3	13.3191	1.19842	4.26982	1.95628e-05	0.000196388	1.12104	0	1.00336	22.88	27.0819	27.828	36.6173
WBGene00021862	Y54F10BM.7	fbxa-48	14.4038	1.19666	4.35828	1.3109e-05	0.000139602	0	1.30459	1.00336	18.643	38.5712	26.9004	36.4456
WBGene00010835	M03B6.3	M03B6.3	130.284	0.424464	12.1392	6.54437e-34	2.19459e-31	7.8473	5.21836	8.02689	193.209	301.184	266.221	36.0608
WBGene00007425	C08B6.4	cht-5	48.3999	0.654482	7.88574	3.12679e-15	2.45181e-13	2.24209	2.60918	3.01008	78.809	116.534	87.1944	35.9401
WBGene00021587	Y46C8AR.1	clec-76	22.5708	0.984274	5.34274	9.15504e-08	1.95254e-06	1.12104	2.60918	0	44.0652	60.7292	26.9004	35.3048
WBGene00012070	T26H5.8	T26H5.8	21.3774	1.02808	5.04537	4.52648e-07	7.88307e-06	2.24209	1.30459	0	15.2533	64.0118	45.4524	35.1646
WBGene00005657	C13D9.1	srr-6	11.9032	1.28262	3.8759	0.00010623	0.000804558	0	0	2.00672	15.2533	11.4893	42.6696	34.5899
WBGene00000853	M142.2	cut-6	55.0619	0.61218	8.40247	4.37192e-17	4.22735e-15	3.36313	3.91377	2.00672	87.283	120.638	113.167	34.5865
WBGene00008577	F08G2.5	F08G2.5	56.5682	0.650909	7.93878	2.04188e-15	1.62535e-13	3.36313	5.21836	1.00336	63.5556	99.3004	166.968	34.411
WBGene00189995	C06E7.88	C06E7.88	13.5622	1.20361	4.25724	2.06967e-05	0.000205969	0	1.30459	1.00336	16.9482	28.7233	33.3936	34.2577
WBGene00020853	T27B7.7	fbxa-137	6.51696	1.4798	3.35086	0.000805607	0.00426222	1.12104	0	0	8.47408	15.5926	13.914	33.8798
WBGene00022214	Y73B3A.12	cal-6	6.19885	1.50277	3.25065	0.0011514	0.00569144	1.12104	0	0	6.77927	17.234	12.0588	32.1772
WBGene00008988	F20G2.5	F20G2.5	11.7213	1.34965	3.6606	0.000251627	0.00163236	1.12104	0	1.00336	8.47408	54.1639	5.5656	32.1048
WBGene00015019	B0205.4	B0205.4	13.335	1.19673	4.24771	2.15963e-05	0.000213672	1.12104	1.30459	0	22.0326	22.1579	33.3936	31.9851
WBGene00016700	C46A5.4	C46A5.4	66.2889	0.547569	9.06768	1.21575e-19	1.52075e-17	1.12104	3.91377	7.02353	103.384	132.948	149.344	31.9841
WBGene00011009	R04D3.1	cyp-14A4	231.547	0.372073	13.3788	8.04208e-41	4.37073e-38	15.6946	11.7413	15.0504	295.745	682.793	368.257	31.6995
WBGene00015602	C08E3.10	fbxa-158	10.7902	1.28633	3.7564	0.000172378	0.00119422	0	0	2.00672	12.7111	36.1092	13.914	31.2621
WBGene00002026	C12C8.1	hsp-70	1006.74	1.17264	4.23039	2.33288e-05	0.000226826	43.7207	19.5689	124.417	233.885	3969.56	1649.27	31.1802
WBGene00002018	Y46H3A.2	hsp-16.41	285.066	1.3642	3.62159	0.000292794	0.00184413	8.96835	2.60918	42.1412	54.2341	1035.68	566.764	30.8399
WBGene00018472	F45E4.7	nep-16	17.0857	1.01512	4.80919	1.51546e-06	2.24063e-05	2.24209	0	1.00336	22.88	40.2126	36.1764	30.5872
WBGene00011674	T10B9.4	cyp-13A8	25.7003	0.873555	5.75275	8.78023e-09	2.46237e-07	0	3.91377	1.00336	44.0652	68.1152	37.104	30.36
WBGene00009221	F28F8.2	acs-2	1916.1	0.574963	8.53725	1.37451e-17	1.40673e-15	173.762	104.367	92.3092	1567.71	5477.94	4080.51	30.0351
WBGene00001075	H27M09.4	dpy-14	1434.09	0.256189	19.1858	4.86663e-82	1.27838e-78	86.3203	136.982	55.1848	2170.21	3457.46	2698.39	29.8975
WBGene00016242	C30A5.10	C30A5.10	13.1918	1.20323	4.19508	2.72772e-05	0.000258208	0	2.60918	0	19.4904	32.0059	25.0452	29.3354
WBGene00012271	W05B2.2	W05B2.2	11.6192	1.21631	4.02408	5.71981e-05	0.000478757	0	1.30459	1.00336	19.4904	23.7993	24.1176	29.2065
WBGene00000372	T10B9.10	cyp-13A7	66.1063	0.611713	8.04606	8.55005e-16	7.18708e-14	5.60522	6.52296	1.00336	72.8771	221.579	89.0496	29.205
WBGene00009710	F44G3.10	F44G3.10	10.0675	1.28359	3.68223	0.0002312	0.00152892	0	0	2.00672	11.0163	27.9026	19.4796	29.1015
WBGene00009226	F28G4.1	cyp-37B1	51.5452	0.605264	7.85512	3.99397e-15	3.10094e-13	3.36313	0	7.02353	67.7927	105.866	125.226	28.7758
WBGene00012940	Y47D3B.3	Y47D3B.3	10.8129	1.24966	3.83565	0.000125234	0.00092019	2.24209	0	0	15.2533	27.9026	19.4796	27.9363
WBGene00001705	Y69A2AL.1	grd-16	10.682	1.25039	3.81694	0.000135118	0.00097896	2.24209	0	0	15.2533	19.696	26.9004	27.5858
WBGene00009653	F43D9.1	ptr-25	333.202	0.286506	16.6387	3.65526e-62	6.40117e-59	30.2682	16.9597	23.0773	505.055	790.3	633.551	27.4362
WBGene00010138	F56A8.1	anoh-1	6.09267	1.48996	3.25629	0.0011288	0.00560348	0	1.30459	0	13.5585	11.4893	10.2036	27.0211
WBGene00021513	Y41D4B.6	Y41D4B.6	51.322	0.605206	7.99999	1.24431e-15	1.0109e-13	4.48417	6.52296	0	81.3512	118.176	97.398	26.9757
WBGene00016064	C24G7.2	acd-1	48.5567	0.61986	7.70905	1.26754e-14	9.20629e-13	2.24209	5.21836	3.01008	61.0134	128.024	91.8324	26.8248
WBGene00013846	ZC84.1	ZC84.1	39.021	0.646867	7.20361	5.8638e-13	3.34853e-11	4.48417	0	4.01344	68.6401	83.7078	73.2804	26.5519
WBGene00017535	F17A9.3	atf-8	30.5229	0.741912	6.34465	2.22934e-10	8.40591e-09	3.36313	1.30459	2.00672	44.9126	79.6045	51.9456	26.4386
WBGene00002051	F52E10.5	ifa-3	116.631	0.410462	11.5667	6.08036e-31	1.62428e-28	3.36313	14.3505	8.02689	197.446	215.014	261.583	26.1861
WBGene00003892	Y75B8A.12	osm-12	14.6179	1.03186	4.50635	6.59528e-06	7.86295e-05	2.24209	0	1.00336	22.88	32.8266	28.7556	26.0248
WBGene00013166	Y53F4B.20	Y53F4B.20	10.031	1.27534	3.67113	0.000241485	0.00158387	2.24209	0	0	13.5585	29.5439	14.8416	25.8438
WBGene00001065	EGAP7.1	dpy-3	142.882	0.370533	12.4894	8.52731e-36	3.12556e-33	11.2104	3.91377	17.0571	238.122	279.026	307.963	25.6394
WBGene00009811	F47B8.10	F47B8.10	17.2136	1.03222	4.67836	2.89176e-06	3.91219e-05	0	3.91377	0	20.3378	48.4192	30.6108	25.3893
WBGene00001069	F46C8.6	dpy-7	185.989	0.328497	14.0675	6.01326e-45	4.30795e-42	19.0577	6.52296	17.0571	350.827	399.664	322.805	25.1724
WBGene00007440	C08E8.4	C08E8.4	46.1404	0.629057	7.28421	3.23563e-13	1.91717e-11	5.60522	0	5.0168	49.1497	106.686	110.384	25.0631
WBGene00022441	Y110A2AL.4	Y110A2AL.4	79.1062	0.492315	9.58599	9.15721e-22	1.42898e-19	5.60522	11.7413	1.00336	127.111	178.905	150.271	24.8659
WBGene00009541	F38E11.4	cutl-17	9.87984	1.24885	3.72456	0.000195655	0.00132948	0	1.30459	1.00336	14.4059	22.1579	20.4072	24.6847
WBGene00010257	F58E6.8	F58E6.8	8.5781	1.44363	3.12178	0.00179763	0.00818149	0	0	2.00672	2.54222	38.5712	8.3484	24.6481
WBGene00000220	K08F8.2	atf-2	186.35	0.337173	13.6817	1.30612e-42	7.62437e-40	16.8157	11.7413	15.0504	277.95	450.545	345.995	24.6401
WBGene00016744	C48B6.8	bbs-9	14.1473	1.03803	4.42919	9.45855e-06	0.000106104	0	1.30459	2.00672	22.88	33.6473	25.0452	24.6345
WBGene00020648	T21D12.7	T21D12.7	19.4382	0.895812	5.16959	2.34608e-07	4.482e-06	2.24209	1.30459	1.00336	33.0489	48.4192	30.6108	24.6325
WBGene00019782	M60.7	M60.7	41.0825	0.690966	6.60935	3.86005e-11	1.67138e-09	5.60522	0	4.01344	33.8963	122.279	80.7012	24.6268
WBGene00002090	ZK1251.2	ins-7	5.5099	1.52951	3.0737	0.0021142	0.0093078	0	1.30459	0	6.77927	14.772	10.2036	24.3408
WBGene00044137	F28H6.8	F28H6.8	8.9693	1.32127	3.4343	0.000594079	0.00331209	1.12104	0	1.00336	7.62667	32.0059	12.0588	24.3322
WBGene00010505	K02D3.2	K02D3.2	33.1706	0.72114	6.37653	1.81141e-10	6.92954e-09	2.24209	2.60918	3.01008	34.7437	95.1971	61.2216	24.3167
WBGene00012176	W01C9.2	W01C9.2	26.683	0.757209	5.97165	2.34859e-09	7.43297e-08	3.36313	0	3.01008	38.9808	59.0879	55.656	24.1204
WBGene00006947	ZK1290.12	wrt-1	185.546	0.355473	12.7392	3.58174e-37	1.4113e-34	15.6946	3.91377	25.084	296.593	432.49	339.502	23.9098
WBGene00015748	C14A11.2	C14A11.2	14.5434	1.04491	4.41396	1.01497e-05	0.000112338	2.24209	1.30459	0	19.4904	41.0332	23.19	23.6034
WBGene00018133	F37A4.3	F37A4.3	13.5111	1.0506	4.31154	1.62122e-05	0.000167444	0	1.30459	2.00672	22.88	34.4679	20.4072	23.4817
WBGene00018997	F57B9.3	F57B9.3	9.39821	1.29171	3.5428	0.000395901	0.00236412	0	1.30459	1.00336	7.62667	27.9026	18.552	23.4326
WBGene00015597	C08E3.5	fbxa-162	15.889	1.04634	4.49796	6.86096e-06	8.13638e-05	0	3.91377	0	19.4904	45.9572	25.9728	23.3586
WBGene00194695	B0462.5	B0462.5	43.8449	0.62507	7.19762	6.12719e-13	3.46131e-11	4.48417	1.30459	5.0168	49.9971	120.638	81.6288	23.3457
WBGene00020971	W03B1.1	W03B1.1	9.02591	1.29333	3.49572	0.000472779	0.00273248	2.24209	0	0	10.1689	21.3373	20.4072	23.154
WBGene00001076	F54D8.1	dpy-17	1675.19	0.203073	22.2973	3.92847e-110	6.19166e-106	159.188	156.551	103.346	2599.85	3615.85	3416.35	22.9835
WBGene00007181	B0462.1	B0462.1	7.94769	1.3575	3.22833	0.00124517	0.00607025	0	0	2.00672	9.32149	27.0819	9.276	22.7632
WBGene00000484	F38G1.1	che-2	14.5918	1.03324	4.45176	8.51682e-06	9.69896e-05	1.12104	2.60918	0	22.88	37.7506	23.19	22.4707
WBGene00011844	T19C9.8	T19C9.8	80.5735	0.552557	8.04225	8.82044e-16	7.3555e-14	12.3315	2.60918	6.02017	61.0134	257.689	143.778	22.064
WBGene00018256	F41A4.1	cutl-28	57.8222	0.51075	8.62297	6.52367e-18	6.94727e-16	5.60522	2.60918	7.02353	99.9942	129.665	102.036	21.7677
WBGene00006778	F58E6.10	unc-42	21.1199	0.851263	5.19531	2.04383e-07	4.00159e-06	5.60522	0	0	42.3704	43.4952	35.2488	21.6075
WBGene00001828	F40E10.1	hch-1	273.467	0.280132	15.8711	1.00422e-56	1.21751e-53	30.2682	28.701	14.0471	492.344	581.031	494.411	21.4717
WBGene00050899	T10C6.15	T10C6.15	16.3419	0.949408	4.61666	3.89971e-06	5.05871e-05	3.36313	0	1.00336	17.7956	36.9299	38.9592	21.4554
WBGene00016397	C34D4.1	maph-9	7.35737	1.3427	3.17412	0.0015029	0.0070729	0	0	2.00672	10.1689	18.0546	13.914	20.9982
WBGene00019520	K08B12.1	K08B12.1	88.5398	0.900073	4.82806	1.37868e-06	2.06161e-05	14.5736	0	10.0336	147.449	197.78	161.402	20.5888
WBGene00018547	F47C12.2	clec-78	52.4758	0.52689	8.26911	1.3496e-16	1.25864e-14	3.36313	5.21836	6.02017	97.4519	116.534	86.2668	20.5629
WBGene00018727	F53A9.4	jbts-14	7.20277	1.36983	3.09016	0.00200049	0.00892183	0	0	2.00672	6.77927	20.5166	13.914	20.5359
WBGene00000272	F56A3.5	bro-1	16.5456	0.917067	4.77998	1.75309e-06	2.54424e-05	0	2.60918	2.00672	30.5067	34.4679	29.6832	20.5069
WBGene00010222	F57G12.2	F57G12.2	14.9518	0.94386	4.51626	6.29417e-06	7.56116e-05	2.24209	0	2.00672	29.6593	34.4679	21.3348	20.1143
WBGene00015750	C14A11.5	C14A11.5	7.80827	1.35215	3.18075	0.00146896	0.00694427	2.24209	0	0	5.93186	16.4133	22.2624	19.8956
WBGene00194708	Y36E3A.2	Y36E3A.2	7.78465	1.33222	3.22737	0.00124932	0.00608779	2.24209	0	0	9.32149	22.1579	12.9864	19.8323
WBGene00009692	F44E5.5	F44E5.5	67.436	0.984351	4.35847	1.30976e-05	0.000139575	7.8473	2.60918	9.03025	22.88	181.367	180.882	19.7636
WBGene00045457	F33H12.7	F33H12.7	27.892	0.7649	5.64774	1.62575e-08	4.29203e-07	4.48417	2.60918	1.00336	22.0326	78.7838	58.4388	19.6691
WBGene00005832	C25F9.1	srw-85	22.1495	0.786049	5.39719	6.76939e-08	1.48597e-06	1.12104	1.30459	4.01344	36.4386	56.6259	33.3936	19.6392
WBGene00011168	R09D1.12	R09D1.12	22.5555	0.843112	5.05066	4.40286e-07	7.67627e-06	5.60522	0	1.00336	27.9645	73.8598	26.9004	19.4784
WBGene00001108	H02I12.4	dsl-6	33.6	0.705324	6.17096	6.78778e-10	2.36686e-08	0	9.13214	1.00336	43.2178	79.6045	68.6424	18.8905
WBGene00021087	W08E12.6	W08E12.6	11.3423	1.06047	4.00718	6.14492e-05	0.000510543	1.12104	1.30459	1.00336	22.88	21.3373	20.4072	18.8465
WBGene00017723	F22F7.6	bgnt-1.2	8.6175	1.30759	3.35895	0.000782385	0.00417581	0	2.60918	0	13.5585	26.2613	9.276	18.8165
WBGene00018624	F48G7.13	F48G7.13	56.7489	0.635506	6.673	2.50633e-11	1.11656e-09	6.72626	6.52296	4.01344	26.2697	191.215	105.746	18.7243
WBGene00014089	ZK822.1	ZK822.1	53.6004	0.550293	7.59609	3.05219e-14	2.10989e-12	1.12104	6.52296	9.03025	73.7245	147.72	83.484	18.2874
WBGene00044533	F41F3.8	F41F3.8	18.7396	0.833124	5.07052	3.96722e-07	7.04136e-06	2.24209	2.60918	1.00336	29.6593	36.1092	40.8144	18.2049
WBGene00011798	T16G1.4	T16G1.4	44.9191	0.57117	7.39092	1.45815e-13	8.94239e-12	2.24209	7.82755	4.01344	74.5719	114.072	66.7872	18.1375
WBGene00009691	F44E5.4	F44E5.4	58.2666	1.28339	3.22178	0.00127396	0.00618571	2.24209	1.30459	15.0504	16.1008	146.078	168.823	17.7986
WBGene00016063	C24G7.1	delm-2	28.997	0.680605	6.1396	8.27301e-10	2.85319e-08	3.36313	3.91377	2.00672	61.0134	65.6532	38.0316	17.7407
WBGene00044644	B0205.13	B0205.13	129.411	0.381496	10.9138	9.89783e-28	2.13698e-25	11.2104	18.2643	12.0403	160.16	329.907	244.886	17.7033
WBGene00020825	T26A8.2	tmem-231	7.9648	1.31005	3.26025	0.00111313	0.00553442	0	2.60918	0	12.7111	21.3373	11.1312	17.3156
WBGene00001500	C54F6.14	ftn-1	47.9007	0.557175	7.49651	6.55417e-14	4.28632e-12	5.60522	9.13214	1.00336	67.7927	108.328	95.5428	17.2586
WBGene00044383	T05A7.11	T05A7.11	42.4076	0.569785	7.26247	3.80075e-13	2.23521e-11	1.12104	7.82755	5.0168	71.1823	96.0178	73.2804	17.2197
WBGene00022396	Y97E10AR.1	Y97E10AR.1	127.865	0.355044	11.583	5.02283e-31	1.38886e-28	7.8473	18.2643	16.0538	194.904	274.102	256.018	17.1948
WBGene00002393	Y65B4BR.2	lpr-1	18.912	0.811061	4.94988	7.42611e-07	1.21793e-05	2.24209	0	4.01344	27.1171	40.2126	39.8868	17.1395
WBGene00020196	T03G11.3	zchc-1A	9.78035	1.12158	3.60724	0.000309467	0.00192711	2.24209	0	1.00336	11.0163	22.1579	22.2624	17.0814
WBGene00013852	ZC101.3	hhat-1	57.3697	0.487893	8.2537	1.5357e-16	1.42378e-14	4.48417	2.60918	12.0403	104.231	113.252	107.602	16.9902
WBGene00013849	ZC84.6	ZC84.6	43.237	0.540065	7.52377	5.32192e-14	3.56931e-12	5.60522	3.91377	5.0168	72.8771	89.4525	82.5564	16.8471
WBGene00011572	T07C12.8	mam-5	12.5731	0.971239	4.11909	3.80372e-05	0.000341134	2.24209	0	2.00672	22.88	27.9026	20.4072	16.7552
WBGene00009750	F46A8.7	F46A8.7	21.6118	0.791341	5.22031	1.78624e-07	3.55337e-06	2.24209	5.21836	0	29.6593	44.3159	48.2352	16.3811
WBGene00017307	F09F9.2	F09F9.2	42.2694	0.562711	7.02575	2.1292e-12	1.1112e-10	5.60522	0	9.03025	67.7927	88.6318	82.5564	16.3289
WBGene00019868	R04B3.3	R04B3.3	12.7538	0.963287	4.15676	3.22788e-05	0.000297165	1.12104	1.30459	2.00672	18.643	31.1853	22.2624	16.2646
WBGene00021279	Y23H5B.8	Y23H5B.8	38.1957	0.574313	6.96275	3.33691e-12	1.6911e-10	6.72626	2.60918	4.01344	61.0134	86.1698	68.6424	16.1681
WBGene00011838	T19C4.1	T19C4.1	67.1102	0.451717	8.86636	7.55788e-19	8.82368e-17	5.60522	7.82755	10.0336	116.095	159.209	103.891	16.1591
WBGene00010127	F55G11.7	F55G11.7	7.41768	1.35723	3.06085	0.00220707	0.00961994	0	2.60918	0	5.93186	22.9786	12.9864	16.0575
WBGene00009292	F31D4.5	F31D4.5	97.5625	0.413378	9.49979	2.10309e-21	3.01334e-19	7.8473	3.91377	23.0773	183.04	205.166	162.33	15.8026
WBGene00019839	R02F11.1	R02F11.1	33.2701	0.666581	5.9083	3.45648e-09	1.06402e-07	0	3.91377	8.02689	39.8282	54.1639	93.6876	15.7177
WBGene00019154	H04M03.4	glf-1	183.637	0.89759	4.39319	1.11698e-05	0.000121832	19.0577	2.60918	45.1512	351.674	372.582	310.746	15.4898
WBGene00011673	T10B9.3	cyp-13A6	14.0573	0.924289	4.16964	3.05075e-05	0.000284682	1.12104	0	4.01344	23.7274	36.9299	18.552	15.4269
WBGene00009261	F30A10.2	F30A10.2	31.9614	0.646942	6.01222	1.83e-09	5.97157e-08	3.36313	1.30459	7.02353	57.6238	85.3491	37.104	15.4027
WBGene00012257	W04G3.3	lpr-4	162.05	0.352216	11.0985	1.27594e-28	2.9145e-26	31.3892	3.91377	24.0807	293.203	334.011	285.701	15.3732
WBGene00006643	C02F12.1	tsp-17	20.2561	0.797597	5.05409	4.32458e-07	7.56489e-06	2.24209	5.21836	0	29.6593	42.6746	41.742	15.2907
WBGene00019644	K11D12.4	cpt-4	115.435	0.465994	8.39383	4.70549e-17	4.52215e-15	7.8473	11.7413	23.0773	108.468	379.147	162.33	15.2334
WBGene00012255	W04G3.1	lpr-6	134.843	0.361174	10.8197	2.77721e-27	5.91509e-25	30.2682	7.82755	12.0403	232.19	292.977	233.755	15.1373
WBGene00006948	F52E4.6	wrt-2	83.8853	0.421141	9.19817	3.64108e-20	4.66562e-18	17.9367	1.30459	12.0403	156.771	157.568	157.692	15.0897
WBGene00012256	W04G3.2	lpr-5	258.549	0.290014	13.3725	8.74963e-41	4.59677e-38	48.2049	13.0459	36.121	486.412	498.143	469.366	14.9317
WBGene00022577	ZC250.3	nstp-3	20.4888	0.748029	5.17079	2.33103e-07	4.45866e-06	4.48417	1.30459	2.00672	33.8963	38.5712	42.6696	14.7697
WBGene00020194	T03G6.1	T03G6.1	84.5125	0.400792	9.56073	1.16924e-21	1.78916e-19	7.8473	6.52296	18.0605	145.754	173.981	154.909	14.6356
WBGene00020329	T07H3.6	bath-26	48.6426	0.523345	7.45312	9.11593e-14	5.84049e-12	7.8473	7.82755	3.01008	63.5556	114.072	95.5428	14.6198
WBGene00011957	T23F11.6	T23F11.6	27.4301	0.685912	5.6872	1.29136e-08	3.49473e-07	3.36313	5.21836	2.00672	74.5719	31.1853	48.2352	14.5438
WBGene00044901	Y41G9A.10	Y41G9A.10	115.347	0.450304	8.62374	6.48005e-18	6.94727e-16	15.6946	20.8735	8.02689	94.0623	337.293	216.131	14.5193
WBGene00001766	F37B1.7	gst-18	11.7581	1.00495	3.84637	0.00011988	0.000891241	2.24209	1.30459	1.00336	11.0163	33.6473	21.3348	14.505
WBGene00008905	F17B5.1	F17B5.1	62.7261	0.449703	8.52441	1.53586e-17	1.56173e-15	7.8473	6.52296	10.0336	97.4519	146.899	107.602	14.422
WBGene00012618	Y38H6C.5	dct-10	10.283	1.06238	3.51185	0.000445	0.00259668	0	0	4.01344	14.4059	23.7993	19.4796	14.3729
WBGene00194926	K08D8.12	K08D8.12	16.3092	0.841233	4.49437	6.9777e-06	8.25023e-05	3.36313	0	3.01008	20.3378	37.7506	33.3936	14.3541
WBGene00017937	F30H5.3	F30H5.3	415.61	0.284275	13.4369	3.67292e-41	2.06746e-38	45.9628	27.3964	89.2991	702.501	842.823	785.677	14.3307
WBGene00019310	K02E7.5	K02E7.5	11.297	0.981993	3.8887	0.000100784	0.000768854	1.12104	1.30459	2.00672	22.0326	24.6199	16.6968	14.2925
WBGene00017315	F09G2.6	ugt-36	33.3381	0.629818	6.03715	1.56863e-09	5.17223e-08	4.48417	2.60918	6.02017	31.3541	80.4251	75.1356	14.2536
WBGene00013856	ZC168.2	ZC168.2	15.3422	0.885752	4.40525	1.05662e-05	0.000116457	1.12104	3.91377	1.00336	24.5748	41.0332	20.4072	14.2452
WBGene00010442	JC8.12	bus-12	16.7842	0.847262	4.49148	7.07307e-06	8.33174e-05	5.60522	0	1.00336	29.6593	39.3919	25.0452	14.2385
WBGene00011952	T23F6.5	T23F6.5	13.32	0.907253	4.13734	3.5136e-05	0.000319549	2.24209	0	3.01008	24.5748	21.3373	28.7556	14.2166
WBGene00019967	R08F11.3	cyp-33C8	475.743	0.231515	16.4599	7.11713e-61	1.01976e-57	52.689	54.7928	81.2722	785.547	1068.51	811.65	14.1226
WBGene00011672	T10B9.2	cyp-13A5	230.384	0.286464	13.2738	3.28497e-40	1.61795e-37	32.5103	28.701	31.1042	339.811	567.079	383.099	13.9737
WBGene00018675	F52C9.5	F52C9.5	8.55632	1.13357	3.36802	0.000757101	0.00405735	1.12104	1.30459	1.00336	11.0163	22.9786	13.914	13.9717
WBGene00010893	M28.1	cutl-9	62.5488	0.451373	8.44714	2.98521e-17	2.95912e-15	5.60522	10.4367	9.03025	88.9779	137.872	123.371	13.9685
WBGene00017560	F18C5.5	F18C5.5	29.2817	0.64449	5.81578	6.03502e-09	1.77128e-07	6.72626	0	5.0168	40.6756	64.8325	58.4388	13.9612
WBGene00012448	Y17D7A.4	cyp-33D3	9.29043	1.12319	3.47318	0.000514332	0.00292861	1.12104	2.60918	0	21.1852	19.696	11.1312	13.9435
WBGene00007829	C31A11.1	oac-5	9.98275	1.07669	3.42456	0.000615787	0.0034162	0	0	4.01344	12.7111	24.6199	18.552	13.924
WBGene00019285	K01A2.11	cbn-1	50.3482	0.486435	7.78357	7.05048e-15	5.36825e-13	8.96835	6.52296	5.0168	77.9616	96.0178	107.602	13.7302
WBGene00020973	W03B1.3	W03B1.3	15.3352	0.86494	4.27758	1.88934e-05	0.00019064	2.24209	0	4.01344	18.643	40.2126	26.9004	13.7088
WBGene00021643	Y47G6A.17	ccep-290	30.2134	0.632018	5.96259	2.48277e-09	7.81055e-08	6.72626	2.60918	3.01008	48.3023	77.9631	42.6696	13.6839
WBGene00020976	W03B1.7	oac-51	59.8069	0.46133	8.22851	1.89559e-16	1.74716e-14	11.2104	10.4367	3.01008	114.4	121.458	98.3256	13.5532
WBGene00001109	F15B9.9	dsl-7	12.3638	0.961143	3.80616	0.00014114	0.00101437	1.12104	0	4.01344	12.7111	30.3646	25.9728	13.448
WBGene00007908	C34B4.3	C34B4.3	22.7601	0.745206	5.08181	3.73864e-07	6.68838e-06	0	6.52296	3.01008	26.2697	52.5225	48.2352	13.325
WBGene00023484	Y54G2A.37	Y54G2A.37	25.6079	0.667192	5.51669	3.45437e-08	8.32483e-07	4.48417	1.30459	5.0168	32.2015	54.9845	55.656	13.2193
WBGene00008875	F15H10.8	F15H10.8	12.4236	0.92074	3.96137	7.45203e-05	0.000597831	2.24209	0	3.01008	20.3378	22.9786	25.9728	13.1925
WBGene00010790	K12G11.3	adh-1	932.241	0.260703	14.2752	3.12486e-46	2.46255e-43	142.373	156.551	96.3226	1082.99	1734.06	2381.15	13.1518
WBGene00002987	ZC64.4	lim-4	15.8264	0.822012	4.50912	6.50972e-06	7.7727e-05	1.12104	2.60918	3.01008	32.2015	32.8266	23.19	13.0881
WBGene00013171	Y53F4B.25	Y53F4B.25	26.0172	0.706399	5.10851	3.24711e-07	5.96477e-06	1.12104	0	10.0336	45.76	57.4465	41.742	12.9945
WBGene00000893	ZC250.1	cyn-17	59.5823	0.450445	8.17487	2.96192e-16	2.63745e-14	4.48417	9.13214	12.0403	93.2149	126.382	112.24	12.9338
WBGene00006464	T07H3.1	bath-47	75.2127	0.450008	8.11776	4.7485e-16	4.13487e-14	6.72626	7.82755	18.0605	84.7408	178.084	155.837	12.8368
WBGene00018749	F53C3.5	F53C3.5	24.2037	0.684856	5.41875	6.00167e-08	1.33794e-06	5.60522	3.91377	1.00336	53.3867	45.1366	36.1764	12.8013
WBGene00016785	C49G7.7	C49G7.7	11.9123	1.05695	3.58811	0.000333082	0.00204987	0	5.21836	0	20.3378	10.6686	35.2488	12.6966
WBGene00010876	M05D6.3	M05D6.3	41.7431	0.685505	5.28532	1.25487e-07	2.59554e-06	5.60522	3.91377	9.03025	14.4059	146.078	71.4252	12.5024
WBGene00013962	ZK287.1	ZK287.1	97.3351	0.376812	9.68	3.66724e-22	6.08414e-20	21.2998	13.0459	9.03025	147.449	221.579	171.606	12.4639
WBGene00006651	R05H5.8	tts-2	571.301	0.620641	5.81639	6.01335e-09	1.76822e-07	115.467	26.0918	117.393	856.73	1284.34	1027.78	12.2372
WBGene00019756	M03E7.4	lrpc-1	13.6926	0.885785	3.98164	6.8441e-05	0.000556891	2.24209	0	4.01344	33.0489	27.0819	15.7692	12.1333
WBGene00013145	Y53C12B.6	cutl-2	40.254	0.524828	6.87923	6.01784e-12	2.93644e-10	4.48417	9.13214	5.0168	77.9616	83.7078	61.2216	11.9621
WBGene00019859	R03H10.7	R03H10.7	17.5413	0.875573	3.99262	6.53478e-05	0.000537488	1.12104	0	7.02353	18.643	59.9085	18.552	11.9225
WBGene00021167	Y5H2B.5	cyp-32B1	55.6567	0.486325	7.26708	3.67338e-13	2.16839e-11	11.2104	2.60918	12.0403	68.6401	105.866	133.574	11.9134
WBGene00003092	Y22F5A.6	lys-3	7.3788	1.16817	3.06855	0.00215102	0.00944249	1.12104	1.30459	1.00336	17.7956	8.20665	14.8416	11.9113
WBGene00022033	Y65B4BL.1	Y65B4BL.1	332.668	0.247349	14.3744	7.48676e-47	6.21046e-44	54.9311	32.6148	67.2252	570.306	696.744	574.185	11.8965
WBGene00008102	C44H9.7	C44H9.7	17.1315	0.782155	4.57782	4.69854e-06	5.90069e-05	3.36313	2.60918	2.00672	39.8282	33.6473	21.3348	11.8824
WBGene00016845	C50F7.5	C50F7.5	48.7395	0.475251	7.51543	5.6726e-14	3.7724e-12	8.96835	7.82755	6.02017	75.4193	104.224	89.9772	11.8172
WBGene00001064	T14B4.6	dpy-2	189.285	0.294779	11.9887	4.07046e-33	1.23374e-30	43.7207	14.3505	31.1042	354.217	346.321	345.995	11.7357
WBGene00044206	T26H5.9	T26H5.9	26.225	0.680766	5.10034	3.39038e-07	6.19905e-06	3.36313	0	9.03025	31.3541	60.7292	52.8732	11.6963
WBGene00012261	W04G3.8	lpr-3	387.189	0.229583	15.3707	2.57442e-53	2.70503e-50	75.1099	40.4423	68.2285	652.504	741.06	745.791	11.6408
WBGene00000979	C10F3.2	dhs-16	11.0531	0.973124	3.56931	0.000357929	0.00217476	2.24209	0	3.01008	22.0326	27.9026	11.1312	11.6269
WBGene00015223	B0507.6	B0507.6	33.3304	0.629974	5.53029	3.197e-08	7.83638e-07	7.8473	0	8.02689	40.6756	95.1971	48.2352	11.5979
WBGene00017060	D2063.1	D2063.1	13.1474	0.933331	3.88134	0.000103881	0.000788282	1.12104	5.21836	0	16.1008	29.5439	26.9004	11.4435
WBGene00007949	C35A5.5	C35A5.5	8.55305	1.12191	3.06287	0.00219228	0.00957388	1.12104	0	3.01008	18.643	22.9786	5.5656	11.4224
WBGene00000747	F46C8.2	col-174	8.92537	1.05753	3.28062	0.00103579	0.00521736	0	1.30459	3.01008	13.5585	18.0546	17.6244	11.4117
WBGene00019641	K10G6.4	cank-26	13.1785	0.877959	3.9339	8.35797e-05	0.00065668	3.36313	0	3.01008	28.8119	26.2613	17.6244	11.4067
WBGene00044417	C08F1.11	C08F1.11	21.5325	0.719906	4.90598	9.29598e-07	1.46955e-05	2.24209	5.21836	3.01008	25.4222	59.9085	33.3936	11.3389
WBGene00010746	K10D11.2	K10D11.2	29.1401	0.722359	4.89375	9.89317e-07	1.5515e-05	3.36313	7.82755	3.01008	16.1008	100.942	43.5972	11.3121
WBGene00012032	T26C5.2	T26C5.2	83.3296	0.405547	8.523	1.55474e-17	1.57079e-15	17.9367	2.60918	20.0672	163.55	150.182	145.633	11.3108
WBGene00017553	F18A12.4	nep-8	150.136	0.705464	4.94526	7.60406e-07	1.24323e-05	28.0261	9.13214	36.121	130.501	438.235	258.8	11.2929
WBGene00007170	B0393.5	B0393.5	167.116	0.285893	12.2005	3.08904e-34	1.0584e-31	25.784	24.7872	31.1042	261.849	358.63	300.542	11.2766
WBGene00018630	F49D11.6	F49D11.6	16.9007	0.795349	4.29427	1.75272e-05	0.000178453	2.24209	0	6.02017	35.5911	35.2886	22.2624	11.2732
WBGene00010573	K04H4.2	chtb-1	438.523	0.770555	4.52711	5.97954e-06	7.22657e-05	73.9889	14.3505	126.423	727.076	867.443	821.854	11.2514
WBGene00045411	C25F9.11	C25F9.11	11.0538	0.94359	3.65646	0.00025572	0.00165316	1.12104	1.30459	3.01008	15.2533	27.0819	18.552	11.2013
WBGene00012583	Y38E10A.5	clec-4	364.898	0.305236	11.3822	5.12775e-30	1.24336e-27	77.352	40.4423	62.2084	391.503	952.792	665.089	11.1631
WBGene00008043	C40H1.8	C40H1.8	104.787	0.426453	8.1212	4.61605e-16	4.04186e-14	21.2998	10.4367	20.0672	134.738	322.521	119.66	11.1366
WBGene00015598	C08E3.6	fbxa-163	9.57214	1.03513	3.40444	0.000663002	0.00363085	1.12104	2.60918	1.00336	13.5585	27.0819	12.0588	11.1331
WBGene00008605	F09B12.1	mlt-9	163.82	0.311466	11.0496	2.2009e-28	4.8857e-26	32.5103	11.7413	37.1244	271.171	302.005	328.371	11.0788
WBGene00011894	T21C9.8	ttr-23	19.0947	0.773966	4.40366	1.06441e-05	0.000116988	4.48417	0	5.0168	17.7956	49.2399	38.0316	11.0586
WBGene00000188	F19H8.3	arl-3	48.8997	0.625152	5.51287	3.53019e-08	8.46871e-07	14.5736	3.91377	6.02017	22.88	155.106	90.9048	10.9718
WBGene00016619	C43H6.6	C43H6.6	10.043	1.0239	3.47484	0.00051116	0.0029137	1.12104	3.91377	0	21.1852	16.4133	17.6244	10.9682
WBGene00020130	SSSD1.1	igcm-2	27.8558	0.617803	5.63208	1.78049e-08	4.64608e-07	4.48417	6.52296	3.01008	35.5911	59.0879	58.4388	10.9236
WBGene00017092	E02C12.6	E02C12.6	17.0133	0.770367	4.41354	1.01695e-05	0.000112399	2.24209	1.30459	5.0168	23.7274	41.0332	28.7556	10.9204
WBGene00015932	C17H12.6	C17H12.6	36.9963	0.54529	6.25835	3.89061e-10	1.40642e-08	11.2104	2.60918	5.0168	55.9289	80.4251	66.7872	10.7845
WBGene00008296	C54D10.1	cdr-2	700.207	0.263347	13.0039	1.16255e-38	4.95213e-36	115.467	99.1489	142.477	883.847	1898.2	1062.1	10.7651
WBGene00045416	Y37H2A.14	Y37H2A.14	48.7213	0.54394	6.24223	4.3137e-10	1.55224e-08	11.2104	2.60918	11.037	42.3704	130.486	94.6152	10.7606
WBGene00018731	F53A9.8	F53A9.8	159.356	0.388584	8.78412	1.57593e-18	1.78693e-16	30.2682	16.9597	34.1143	127.959	390.636	356.199	10.7545
WBGene00015781	C14F11.6	rml-3	69.2301	0.39396	8.71847	2.81993e-18	3.12993e-16	8.96835	14.3505	12.0403	118.637	129.665	131.719	10.7475
WBGene00010258	F58E6.11	F58E6.11	8.43483	1.09898	3.0791	0.00207626	0.00918179	0	1.30459	3.01008	8.47408	22.9786	14.8416	10.7295
WBGene00018353	F42G2.4	fbxa-182	184.151	0.68211	5.0107	5.42322e-07	9.2606e-06	25.784	32.6148	36.121	125.416	626.167	258.8	10.6897
WBGene00001210	K11G9.4	egl-46	113.118	0.349766	9.87135	5.54146e-23	9.81336e-21	16.8157	31.3102	10.0336	212.699	215.835	192.013	10.6698
WBGene00008977	F20D1.7	iglr-1	15.5049	0.803173	4.25907	2.05282e-05	0.000204645	3.36313	2.60918	2.00672	17.7956	32.0059	35.2488	10.6592
WBGene00014173	ZK970.7	srlf-34	32.888	0.586516	5.72237	1.05051e-08	2.88953e-07	5.60522	1.30459	10.0336	65.2504	41.8539	73.2804	10.6463
WBGene00019318	K02E10.4	K02E10.4	93.9055	0.363994	9.3628	7.76546e-21	1.03722e-18	11.2104	18.2643	19.0639	183.04	201.063	130.792	10.6079
WBGene00015076	B0238.12	B0238.12	8.73694	1.08594	3.12737	0.0017638	0.0080558	2.24209	1.30459	1.00336	7.62667	11.4893	28.7556	10.5211
WBGene00000037	Y48B6A.8	ace-3	56.4103	0.43683	7.7676	7.99866e-15	6.00318e-13	14.5736	7.82755	7.02353	93.2149	109.148	106.674	10.5027
WBGene00010273	F58G6.2	srm-3	10.3532	0.991453	3.36578	0.000763282	0.0040877	4.48417	0	1.00336	12.7111	18.8753	25.0452	10.32
WBGene00022517	ZC123.1	ZC123.1	170.409	0.660055	5.06746	4.03169e-07	7.10776e-06	24.663	9.13214	57.1916	279.645	343.859	307.963	10.2374
WBGene00010898	M28.7	nphp-1	23.519	0.674443	4.98934	6.05862e-07	1.02019e-05	3.36313	5.21836	4.01344	30.5067	66.4738	31.5384	10.204
WBGene00044623	T23F2.1	bus-8B	157.774	0.332392	9.97741	1.91392e-23	3.54886e-21	25.784	11.7413	47.158	276.255	310.211	275.497	10.1787
WBGene00009983	F53F1.5	cut-2	477.462	0.69067	4.83642	1.322e-06	1.98539e-05	76.231	26.0918	154.518	674.537	816.561	1116.83	10.1539
WBGene00022283	Y74E4A.1	lgc-27	47.7206	0.483877	6.89137	5.52595e-12	2.7217e-10	7.8473	7.82755	10.0336	94.0623	109.969	56.5836	10.1373
WBGene00001824	F13D11.2	hbl-1	1047.75	0.170708	19.5299	6.11019e-85	2.40757e-81	212.998	172.206	181.608	1813.45	2091.87	1814.39	10.091
WBGene00001063	M01E10.2	dpy-1	120.513	0.309124	10.8135	2.97163e-27	6.16262e-25	23.5419	24.7872	17.0571	209.31	232.248	216.131	10.0585
WBGene00007691	C23H4.2	cest-8	90.3135	0.37691	8.79555	1.4235e-18	1.63765e-16	20.1788	13.0459	16.0538	124.569	222.4	145.633	9.9963
WBGene00017510	F16B4.9	nhr-178	14.1285	0.908326	3.62932	0.000284169	0.00180233	6.72626	0	1.00336	12.7111	40.2126	24.1176	9.96702
WBGene00001475	F15B9.7	fmi-1	309.479	0.235523	14.131	2.4467e-45	1.83631e-42	51.568	71.7525	46.1546	616.913	583.493	486.99	9.9566
WBGene00020062	R13D11.8	nhr-270	10.1338	0.957855	3.44317	0.000574939	0.00322133	2.24209	1.30459	2.00672	25.4222	13.1306	16.6968	9.9488
WBGene00017154	F01E11.1	ugt-57	59.2563	0.468007	7.17428	7.26863e-13	4.01968e-11	12.3315	18.2643	2.00672	111.858	109.969	101.108	9.90524
WBGene00006627	C02F5.8	tsp-1	23.8254	0.714082	4.58892	4.45543e-06	5.66764e-05	2.24209	3.91377	7.02353	16.1008	45.9572	67.7148	9.84665
WBGene00001710	C24G6.7	grl-1	13.0793	0.858745	3.74835	0.000177999	0.00122669	2.24209	0	5.0168	27.1171	24.6199	19.4796	9.81095
WBGene00018946	F56C3.9	F56C3.9	35.4158	0.624512	5.23457	1.65371e-07	3.33727e-06	12.3315	1.30459	6.02017	27.9645	94.3764	70.4976	9.81055
WBGene00015225	B0507.8	B0507.8	9.97476	0.965445	3.39042	0.000697863	0.00379146	2.24209	1.30459	2.00672	11.0163	23.7993	19.4796	9.77693
WBGene00014977	ZC15.4	ZC15.4	11.0221	0.958028	3.34346	0.000827408	0.00434982	1.12104	0	5.0168	11.8637	22.1579	25.9728	9.77451
WBGene00195176	Y43F8B.24	Y43F8B.24	49.1084	0.516836	6.37431	1.83789e-10	6.99684e-09	11.2104	9.13214	7.02353	43.2178	131.306	92.76	9.76698
WBGene00012824	Y43F8B.14	Y43F8B.14	15.4139	0.768309	4.20792	2.57738e-05	0.000246194	3.36313	1.30459	4.01344	27.9645	27.0819	28.7556	9.65331
WBGene00017716	F22F4.1	sups-1	115.966	0.364231	8.87794	6.81115e-19	8.01123e-17	26.905	6.52296	32.1075	188.125	244.558	197.579	9.6171
WBGene00007375	C06C3.4	C06C3.4	8.5733	1.06535	3.12314	0.00178933	0.00815356	2.24209	2.60918	0	21.1852	11.4893	13.914	9.60337
WBGene00017309	F09F9.4	gogo-1	29.651	0.616564	5.36628	8.03788e-08	1.73304e-06	1.12104	11.7413	4.01344	43.2178	64.0118	53.8008	9.54209
WBGene00012186	W01F3.3	mlt-11	1267.44	0.161101	20.1835	1.367e-90	1.07727e-86	248.872	217.867	254.854	2400.71	2369.26	2113.07	9.53869
WBGene00012939	Y47D3B.1	subs-4	36.2677	0.533997	6.02714	1.66884e-09	5.49116e-08	10.0894	2.60918	8.02689	61.0134	82.0665	53.8008	9.49946
WBGene00017754	F23F12.8	chtb-2	20.7481	0.678881	4.723	2.32396e-06	3.25582e-05	2.24209	2.60918	7.02353	33.0489	44.3159	35.2488	9.48342
WBGene00011524	T06D8.3	plpr-1	73.7832	0.374689	8.61312	7.11002e-18	7.47073e-16	10.0894	14.3505	18.0605	133.89	134.589	131.719	9.41635
WBGene00004219	C45B2.7	ptr-4	249.911	0.281786	11.3969	4.334e-30	1.06732e-27	48.2049	24.7872	71.2386	472.854	475.165	407.217	9.3963
WBGene00007229	C01G6.9	C01G6.9	30.5019	0.554141	5.78534	7.23662e-09	2.07375e-07	6.72626	3.91377	7.02353	49.9971	61.5499	53.8008	9.36095
WBGene00000241	Y105E8A.5	bbs-1	13.1315	0.881937	3.62204	0.000292293	0.00184199	0	2.60918	5.0168	35.5911	18.8753	16.6968	9.33168
WBGene00005018	F23H12.4	sqt-3	2110.04	0.472432	6.81426	9.47477e-12	4.49795e-10	446.175	186.557	593.99	3308.28	3805.42	4319.83	9.3204
WBGene00004233	Y39A1B.2	ptr-19	33.2687	0.543318	5.84436	5.08525e-09	1.50655e-07	6.72626	2.60918	10.0336	55.0815	57.4465	67.7148	9.30572
WBGene00007479	C09F9.2	C09F9.2	508.09	0.200803	16.0509	5.63107e-58	7.39595e-55	77.352	121.327	97.326	941.471	901.09	909.976	9.29895
WBGene00007131	B0284.1	pals-26	9.93381	0.996194	3.24929	0.00115692	0.00570888	4.48417	1.30459	0	19.4904	21.3373	12.9864	9.2963
WBGene00018352	F42G2.3	fbxc-20	29.6525	0.648064	4.98486	6.20074e-07	1.03857e-05	4.48417	7.82755	5.0168	24.5748	95.1971	40.8144	9.26717
WBGene00000928	M03A1.7	dao-2	212.608	0.244652	13.1423	1.88311e-39	8.72932e-37	42.5996	46.9653	35.1176	374.554	391.457	384.954	9.23117
WBGene00011594	T07G12.3	T07G12.3	12.3655	0.898584	3.48536	0.000491479	0.00282811	2.24209	0	5.0168	30.5067	12.31	24.1176	9.22101
WBGene00044811	F12E12.11	nta-1	202.472	0.328759	9.79071	1.23424e-22	2.13767e-20	34.7523	56.0974	28.0941	231.342	519.481	345.067	9.21351
WBGene00006538	B0272.1	tbb-4	68.0052	0.387751	8.2173	2.08139e-16	1.89623e-14	14.5736	10.4367	15.0504	104.231	132.948	130.792	9.18532
WBGene00007835	C31A11.7	oac-7	22.2865	0.673075	4.82227	1.41934e-06	2.1104e-05	5.60522	6.52296	1.00336	31.3541	48.4192	40.8144	9.18307
WBGene00018042	F35D2.4	mks-3	13.0256	0.828998	3.82553	0.000130493	0.000950779	3.36313	1.30459	3.01008	19.4904	28.7233	22.2624	9.1792
WBGene00015601	C08E3.9	fbxa-166	15.3918	0.888959	3.60021	0.000317959	0.00197065	4.48417	2.60918	2.00672	9.32149	59.0879	14.8416	9.14838
WBGene00000058	C31H5.3	acr-19	10.6811	0.946005	3.31225	0.000925475	0.00475437	0	1.30459	5.0168	16.9482	21.3373	19.4796	9.13802
WBGene00022142	Y71G12B.2	Y71G12B.2	9.38176	0.996171	3.19167	0.00141451	0.0067252	2.24209	1.30459	2.00672	16.9482	25.4406	8.3484	9.13624
WBGene00019278	K01A2.3	K01A2.3	22.7868	0.72345	4.32084	1.55433e-05	0.000161809	2.24209	1.30459	10.0336	26.2697	68.1152	28.7556	9.06759
WBGene00006539	T04H1.9	tbb-6	271.948	0.228123	13.8469	1.32863e-43	8.05407e-41	51.568	52.1836	60.2017	513.529	521.943	432.262	8.95215
WBGene00022274	Y73E7A.8	Y73E7A.8	67.0777	0.454289	6.85884	6.94203e-12	3.35624e-10	16.8157	3.91377	20.0672	133.89	152.644	75.1356	8.86518
WBGene00008014	C38D9.6	fbxa-172	16.5267	0.758577	4.13588	3.53593e-05	0.000320839	1.12104	3.91377	5.0168	22.0326	26.2613	40.8144	8.86507
WBGene00015135	B0304.3	cyp-23A1	14.1304	0.82354	3.76786	0.000164654	0.00114878	5.60522	0	3.01008	31.3541	26.2613	18.552	8.84094
WBGene00008760	F13E9.11	F13E9.11	248.262	0.260802	12.0664	1.58923e-33	5.21832e-31	48.2049	70.4479	34.1143	396.587	494.04	446.176	8.7506
WBGene00018861	F55A4.10	cutl-21	19.572	0.725394	4.27699	1.89436e-05	0.000190902	6.72626	1.30459	4.01344	17.7956	46.7779	40.8144	8.75002
WBGene00015841	C16C8.2	skpo-2	70.1599	0.412293	7.50324	6.22607e-14	4.10582e-12	21.2998	3.91377	18.0605	137.28	119.817	120.588	8.72774
WBGene00022789	ZK682.5	lron-2	56.6356	0.494231	6.23669	4.4692e-10	1.60375e-08	6.72626	5.21836	23.0773	66.0978	132.948	105.746	8.70289
WBGene00044631	F55A11.5	bus-18	18.0317	0.752125	4.13501	3.54944e-05	0.00032188	7.8473	1.30459	2.00672	38.9808	38.5712	19.4796	8.69567
WBGene00018402	F44A2.2	kvs-3	11.1321	0.941173	3.32417	0.000886809	0.00459015	0	3.91377	3.01008	13.5585	14.772	31.5384	8.64676
WBGene00008810	F14F7.3	cyp-13A12	68.409	0.407119	7.61872	2.56208e-14	1.80272e-12	10.0894	15.6551	17.0571	94.0623	164.133	109.457	8.58968
WBGene00012826	Y43F8C.4	dyf-19	18.8311	0.700356	4.36146	1.292e-05	0.000137962	4.48417	1.30459	6.02017	24.5748	38.5712	38.0316	8.5679
WBGene00009094	F23H12.5	F23H12.5	90.7614	0.380087	8.05844	7.72755e-16	6.58345e-14	20.1788	7.82755	29.0975	151.686	199.422	136.357	8.53647
WBGene00004224	F55F8.1	ptr-10	28.809	0.557789	5.54857	2.88021e-08	7.12636e-07	5.60522	6.52296	6.02017	57.6238	45.1366	51.9456	8.52452
WBGene00009042	F22B5.4	F22B5.4	22.8026	0.656012	4.67915	2.88064e-06	3.9005e-05	4.48417	3.91377	6.02017	22.0326	48.4192	51.9456	8.48915
WBGene00013180	Y53H1B.1	cutl-10	74.6164	0.359716	8.56008	1.12792e-17	1.16955e-15	14.5736	15.6551	17.0571	130.501	135.41	134.502	8.46793
WBGene00019070	F58H7.5	F58H7.5	29.896	0.564658	5.43918	5.35258e-08	1.2069e-06	6.72626	5.21836	7.02353	48.3023	72.2185	39.8868	8.45668
WBGene00012239	W04A8.4	W04A8.4	440.11	0.255941	12.0127	3.04642e-33	9.60294e-31	117.71	99.1489	64.2151	635.556	1042.24	681.786	8.39491
WBGene00021963	Y57E12B.3	lipl-6	21.5507	0.653219	4.72093	2.34769e-06	3.28322e-05	2.24209	6.52296	5.0168	38.1334	46.7779	30.6108	8.38219
WBGene00016841	C50F2.8	magu-3	51.8386	0.443328	6.85808	6.97919e-12	3.36389e-10	17.9367	6.52296	9.03025	82.1986	102.583	92.76	8.28733
WBGene00012878	Y45F10C.2	Y45F10C.2	121.06	0.402776	7.59248	3.13849e-14	2.16008e-12	31.3892	35.224	12.0403	234.732	112.431	300.542	8.23492
WBGene00010039	F54C8.6	F54C8.6	51.9801	0.456886	6.70103	2.0696e-11	9.34642e-10	5.60522	18.2643	10.0336	71.1823	100.121	106.674	8.19917
WBGene00018747	F53C3.3	F53C3.3	9.12145	1.00105	3.0736	0.00211491	0.00930831	3.36313	2.60918	0	15.2533	20.5166	12.9864	8.16373
WBGene00018730	F53A9.7	F53A9.7	27.2305	0.63355	4.83681	1.31936e-06	1.98421e-05	6.72626	9.13214	2.00672	25.4222	60.7292	59.3664	8.14536
WBGene00008732	F13B12.4	F13B12.4	37.3313	0.545055	5.47302	4.42434e-08	1.02246e-06	7.8473	2.60918	14.0471	44.0652	88.6318	66.7872	8.14104
WBGene00018468	F45E4.3	cla-1	65.2509	0.385987	7.77284	7.67456e-15	5.81533e-13	13.4525	10.4367	19.0639	108.468	122.279	117.805	8.11472
WBGene00020800	T25D10.2	zig-10	29.215	0.583127	5.17546	2.27349e-07	4.37515e-06	12.3315	3.91377	3.01008	46.6075	50.0605	59.3664	8.10344
WBGene00018655	F49H12.4	F49H12.4	11.8661	0.878822	3.41601	0.000635448	0.00350799	0	3.91377	4.01344	22.88	24.6199	15.7692	7.98126
WBGene00019906	R05G9R.1	R05G9R.1	59.9324	0.440486	6.73721	1.61454e-11	7.41887e-10	7.8473	9.13214	23.0773	85.5882	133.768	100.181	7.97712
WBGene00011328	T01D3.3	T01D3.3	60.1774	0.433006	6.95016	3.64882e-12	1.83735e-10	5.60522	19.5689	15.0504	134.738	95.1971	90.9048	7.97623
WBGene00011345	T01G9.3	dma-1	70.317	0.399316	7.52625	5.22186e-14	3.53226e-12	15.6946	18.2643	13.0437	83.046	137.872	153.982	7.97614
WBGene00006954	C29F3.2	wrt-8	18.4692	0.750713	3.8934	9.88506e-05	0.000756358	3.36313	0	9.03025	45.76	22.9786	29.6832	7.94149
WBGene00021031	W04H10.2	W04H10.2	11.252	0.909626	3.24788	0.00116268	0.00573554	2.24209	1.30459	4.01344	16.1008	33.6473	10.2036	7.92998
WBGene00016422	C34G6.6	noah-1	1521.15	0.153865	19.4036	7.19549e-84	2.26816e-80	327.345	361.372	335.123	2853.22	2772.21	2477.62	7.91438
WBGene00008496	F01D5.6	F01D5.6	50.0365	0.446799	6.67061	2.54751e-11	1.12784e-09	5.60522	13.0459	15.0504	78.809	104.224	83.484	7.90817
WBGene00021519	Y41D4B.17	Y41D4B.17	26.4126	0.675878	4.46197	8.12106e-06	9.33869e-05	8.96835	7.82755	1.00336	24.5748	77.1425	38.9592	7.90351
WBGene00010285	F58H1.2	F58H1.2	18.4775	0.771258	3.79212	0.000149365	0.0010609	1.12104	1.30459	10.0336	33.8963	45.9572	18.552	7.8982
WBGene00015660	C09H5.2	catp-3	986.323	0.239814	12.4224	1.97422e-35	7.07176e-33	244.387	224.39	197.662	1208.4	2515.34	1527.76	7.87994
WBGene00011261	R13H4.1	nphp-4	30.3053	0.609452	4.96461	6.88391e-07	1.14088e-05	1.12104	14.3505	5.0168	67.7927	50.8812	42.6696	7.87489
WBGene00008851	F15B9.8	F15B9.8	77.5589	0.414644	7.09781	1.26754e-12	6.91268e-11	8.96835	10.4367	33.1109	122.874	145.258	144.706	7.86118
WBGene00017838	F26G1.2	F26G1.2	80.6375	0.345338	8.57381	1.00117e-17	1.045e-15	19.0577	15.6551	20.0672	132.196	149.361	147.488	7.83214
WBGene00008519	F02C12.5	cyp-13B1	47.5686	0.45523	6.49389	8.36477e-11	3.41547e-09	11.2104	9.13214	12.0403	105.926	59.9085	87.1944	7.81366
WBGene00010647	K08C7.4	K08C7.4	11.6339	0.897855	3.30425	0.000952305	0.00487473	0	3.91377	4.01344	12.7111	21.3373	27.828	7.80557
WBGene00010470	K01D12.11	cdr-4	1022.15	0.284461	10.4092	2.25188e-25	4.43649e-23	281.382	190.47	225.756	1027.06	2866.58	1541.67	7.79135
WBGene00011495	T05F1.11	T05F1.11	61.6077	0.397702	7.39527	1.41121e-13	8.72235e-12	16.8157	10.4367	15.0504	110.163	127.203	89.9772	7.7381
WBGene00012592	Y38E10A.14	Y38E10A.14	512.494	0.227126	12.9846	1.49695e-38	6.20878e-36	122.194	104.367	125.42	1184.68	844.464	693.845	7.73617
WBGene00022612	ZC449.2	ZC449.2	34.5992	0.551492	5.28715	1.24234e-07	2.57639e-06	11.2104	2.60918	10.0336	44.9126	87.8111	51.018	7.70302
WBGene00007899	C33D9.5	C33D9.5	65.4314	0.421459	7.01821	2.24736e-12	1.16133e-10	10.0894	22.1781	13.0437	77.1141	147.72	122.443	7.66428
WBGene00018755	F53C3.12	bcmo-2	187.592	0.275978	10.6143	2.55709e-26	5.23407e-24	58.2943	33.9194	38.1277	291.508	401.305	302.398	7.63542
WBGene00009724	F45D3.4	F45D3.4	627.684	0.209526	13.9496	3.16402e-44	2.07784e-41	134.525	142.2	161.541	850.798	1129.23	1347.8	7.59317
WBGene00001707	Y48G8AR.1	grh-1	200.71	0.276017	10.5073	7.99824e-26	1.61616e-23	57.1732	28.701	55.1848	288.966	393.919	380.316	7.53728
WBGene00011763	T14B1.1	T14B1.1	229.278	0.242454	11.9919	3.91802e-33	1.21082e-30	67.2626	41.7469	52.1748	438.11	377.506	398.868	7.53475
WBGene00009926	F52B11.3	noah-2	1027.2	0.168998	17.2128	2.1288e-66	4.19401e-63	249.993	270.05	205.689	1900.74	1830.9	1705.86	7.49243
WBGene00011081	R07B1.9	R07B1.9	29.2385	0.56119	5.11608	3.11953e-07	5.77754e-06	10.0894	2.60918	8.02689	40.6756	57.4465	56.5836	7.46453
WBGene00000907	B0240.3	daf-11	12.7313	0.839651	3.44819	0.000564356	0.00317106	6.72626	1.30459	1.00336	21.1852	22.9786	23.19	7.45542
WBGene00011362	T02B5.1	cest-1.1	31.6049	0.579671	4.93035	8.20832e-07	1.31743e-05	4.48417	3.91377	14.0471	75.4193	36.1092	55.656	7.44863
WBGene00018345	F42C5.3	F42C5.3	10.9003	0.870504	3.30836	0.000938444	0.00481315	1.12104	2.60918	4.01344	16.9482	22.1579	18.552	7.44584
WBGene00012027	T25E12.12	fbxa-127	18.5708	0.763742	3.76142	0.000168949	0.00117408	11.2104	0	2.00672	25.4222	39.3919	33.3936	7.43032
WBGene00020281	T06A4.1	T06A4.1	25.0769	0.634766	4.47094	7.78759e-06	9.07842e-05	2.24209	2.60918	13.0437	45.76	38.5712	48.2352	7.40804
WBGene00011692	T10G3.1	T10G3.1	37.5105	0.534221	5.44712	5.1193e-08	1.16429e-06	12.3315	10.4367	4.01344	46.6075	96.0178	55.656	7.40362
WBGene00004104	C14C11.8	pqn-13	139.646	0.783856	3.67058	0.000242003	0.00158595	29.1471	6.52296	64.2151	223.716	246.199	268.076	7.3884
WBGene00013897	ZC443.2	ZC443.2	11.3173	0.899283	3.22638	0.00125369	0.0061061	4.48417	2.60918	1.00336	9.32149	25.4406	25.0452	7.38661
WBGene00000401	F59C12.1	cdh-9	68.3127	0.372276	7.71105	1.24782e-14	9.10506e-13	16.8157	13.0459	19.0639	103.384	130.486	127.081	7.37757
WBGene00022024	Y64H9A.2	Y64H9A.2	14.4359	0.790845	3.55167	0.000382796	0.00230452	3.36313	0	7.02353	25.4222	22.9786	27.828	7.33912
WBGene00007404	C07A9.8	best-5	33.6382	0.574072	5.08777	3.62299e-07	6.50364e-06	5.60522	15.6551	3.01008	38.9808	75.5012	63.0768	7.31586
WBGene00003778	C15H9.1	nnt-1	110.666	0.303937	9.40094	5.40786e-21	7.54276e-19	26.905	20.8735	32.1075	186.43	208.449	189.23	7.31178
WBGene00015523	C06E1.8	ztf-30	21.26	0.661293	4.30675	1.65667e-05	0.00017077	6.72626	2.60918	6.02017	31.3541	55.8052	25.0452	7.30707
WBGene00021525	Y41D4B.26	cpg-24	24.838	0.581104	4.92095	8.61262e-07	1.37253e-05	4.48417	6.52296	7.02353	49.1497	41.0332	40.8144	7.26526
WBGene00022224	Y73B3B.2	set-28	15.7124	0.783672	3.66106	0.00025117	0.0016311	4.48417	3.91377	3.01008	11.8637	45.9572	25.0452	7.26384
WBGene00003968	T14F9.4	peb-1	100.603	0.363843	7.81554	5.47283e-15	4.20767e-13	33.6313	15.6551	24.0807	120.332	235.531	174.389	7.22738
WBGene00007885	C33A12.6	ugt-21	281.814	0.315558	9.05094	1.41736e-19	1.74524e-17	63.8995	79.5801	62.2084	285.577	781.273	418.348	7.22063
WBGene00012635	Y38H8A.1	Y38H8A.1	15.1264	0.753989	3.75704	0.000171933	0.00119219	6.72626	1.30459	3.01008	26.2697	31.1853	22.2624	7.22016
WBGene00009949	F53A2.1	F53A2.1	20.8729	0.64218	4.3922	1.1221e-05	0.000122137	5.60522	2.60918	7.02353	44.0652	27.9026	38.0316	7.21879
WBGene00019818	R02C2.7	R02C2.7	11.3034	0.862571	3.34364	0.000826871	0.00434854	3.36313	3.91377	1.00336	24.5748	16.4133	18.552	7.19061
WBGene00000705	C39E9.3	col-131	14.9556	0.747694	3.76868	0.000164116	0.00114656	3.36313	2.60918	5.0168	33.8963	18.8753	25.9728	7.16567
WBGene00022180	Y71H2AM.15	gldi-9	124.627	0.313165	8.94158	3.83638e-19	4.5807e-17	32.5103	16.9597	43.1445	203.378	234.71	217.058	7.07391
WBGene00007506	C10C5.2	fbxc-58	26.8146	0.594055	4.79461	1.62992e-06	2.39191e-05	4.48417	10.4367	5.0168	35.5911	38.5712	66.7872	7.0695
WBGene00000490	C27A7.4	che-11	20.3918	0.668553	4.25834	2.0595e-05	0.000205181	3.36313	7.82755	4.01344	33.8963	50.0605	23.19	7.04723
WBGene00012518	Y32B12A.3	comt-2	12.4401	0.891784	3.1814	0.00146565	0.00693282	3.36313	3.91377	2.00672	7.62667	41.0332	16.6968	7.04
WBGene00004281	Y11D7A.4	rab-28	10.9269	0.860319	3.30055	0.000964957	0.0049235	2.24209	3.91377	2.00672	17.7956	16.4133	23.19	7.03195
WBGene00003888	R07G3.6	osm-8	26.5893	0.610106	4.57456	4.77233e-06	5.97432e-05	12.3315	2.60918	5.0168	30.5067	59.9085	49.1628	6.99378
WBGene00006970	F28F9.1	zag-1	128.729	0.291528	9.64001	5.41853e-22	8.80428e-20	22.4209	39.1377	35.1176	213.547	240.455	221.696	6.98929
WBGene00018418	F44E2.4	F44E2.4	304.857	0.221968	12.602	2.05959e-36	7.72886e-34	93.0466	60.0112	76.2554	543.189	568.721	487.918	6.9766
WBGene00020276	T05H4.15	T05H4.15	22.306	0.604528	4.61549	3.92178e-06	5.07272e-05	5.60522	5.21836	6.02017	33.8963	38.5712	44.5248	6.94575
WBGene00018750	F53C3.6	F53C3.6	12.8737	0.838272	3.2923	0.000993706	0.00504336	6.72626	0	3.01008	20.3378	29.5439	17.6244	6.93342
WBGene00001072	T14B4.7	dpy-10	397.159	0.199002	14.0635	6.36787e-45	4.36365e-42	104.257	110.89	85.2857	662.673	742.702	677.148	6.93174
WBGene00006363	F35D2.5	syd-1	60.0888	0.388456	7.19835	6.09459e-13	3.45544e-11	11.2104	18.2643	16.0538	99.1468	101.762	114.095	6.91883
WBGene00010705	K09A11.2	cyp-14A1	147.521	0.288822	9.65924	4.4918e-22	7.37451e-20	35.8734	37.8331	38.1277	195.751	315.956	261.583	6.91461
WBGene00001570	F58A4.11	gei-13	376.295	0.233974	11.9044	1.12232e-32	3.33753e-30	132.283	73.0571	80.2689	616.066	733.674	622.42	6.9051
WBGene00004048	K04B12.1	plx-2	210.51	0.244564	11.3992	4.22118e-30	1.05603e-27	59.4153	53.4882	47.158	359.301	421.822	321.877	6.8911
WBGene00044349	Y71G12B.32	Y71G12B.32	13.4577	0.827201	3.37265	0.000744497	0.00399932	0	5.21836	5.0168	16.1008	23.7993	30.6108	6.88907
WBGene00012101	T27F2.4	zip-10	45.8872	0.531801	5.22416	1.74944e-07	3.49466e-06	19.0577	7.82755	8.02689	46.6075	57.4465	136.357	6.88617
WBGene00001117	F54C1.5	dyf-1	26.5708	0.580128	4.79292	1.6437e-06	2.40541e-05	3.36313	7.82755	9.03025	35.5911	59.0879	44.5248	6.88415
WBGene00020325	T07H3.2	bath-46	19.1987	0.703637	3.86535	0.000110929	0.000836129	3.36313	1.30459	10.0336	22.0326	38.5712	39.8868	6.83548
WBGene00006628	C02F5.11	tsp-2	17.7338	0.773271	3.58198	0.000341	0.00209288	8.96835	2.60918	2.00672	11.8637	33.6473	47.3076	6.83281
WBGene00012814	Y43F8B.3	Y43F8B.3	80.0032	0.36764	7.47825	7.53216e-14	4.86515e-12	29.1471	9.13214	23.0773	145.754	133.768	139.14	6.82344
WBGene00006956	ZK1290.8	wrt-10	175.268	0.270651	10.2612	1.05377e-24	2.02543e-22	56.0522	49.5745	29.0975	292.356	318.418	306.108	6.80563
WBGene00018608	F48E3.9	F48E3.9	15.2036	0.770626	3.5317	0.000412903	0.00244102	3.36313	1.30459	7.02353	16.9482	39.3919	23.19	6.80253
WBGene00009503	F37A8.5	F37A8.5	54.8706	0.560171	4.93998	7.81304e-07	1.2695e-05	31.3892	7.82755	3.01008	55.0815	128.024	103.891	6.79654
WBGene00021121	W09G12.7	W09G12.7	48.2531	0.514115	5.36246	8.20981e-08	1.76528e-06	24.663	6.52296	6.02017	68.6401	64.0118	119.66	6.78148
WBGene00010175	F56H11.2	F56H11.2	41.4647	0.526345	5.2591	1.44763e-07	2.94783e-06	11.2104	11.7413	9.03025	32.2015	106.686	77.9184	6.77901
WBGene00009304	F32A7.3	eva-1	85.6689	0.348721	7.89027	3.01533e-15	2.38817e-13	28.0261	18.2643	20.0672	167.787	165.774	114.095	6.74612
WBGene00018304	F41G3.12	agr-1	95.9782	0.349304	7.9619	1.69416e-15	1.35541e-13	20.1788	39.1377	15.0504	153.381	183.008	165.113	6.74362
WBGene00017133	EEED8.2	EEED8.2	115.322	0.291918	9.42676	4.22963e-21	6.00569e-19	32.5103	30.0056	27.0907	198.294	216.655	187.375	6.72187
WBGene00012399	Y6E2A.5	Y6E2A.5	18.6034	0.761674	3.53176	0.000412797	0.00244102	1.12104	1.30459	12.0403	20.3378	36.9299	39.8868	6.71608
WBGene00021002	W03F9.4	W03F9.4	66.5171	0.365169	7.5074	6.03144e-14	3.99418e-12	16.8157	16.9597	18.0605	115.248	105.866	126.154	6.69936
WBGene00022696	ZK328.7	ift-139	23.2044	0.636944	4.3003	1.70568e-05	0.00017434	8.96835	5.21836	4.01344	27.1171	62.3705	31.5384	6.64972
WBGene00016204	C29E4.7	gsto-1	755.661	0.297041	9.19001	3.92816e-20	4.99288e-18	180.488	190.47	222.746	649.962	2077.92	1212.37	6.63673
WBGene00017983	F32D1.3	F32D1.3	54.445	0.397392	6.86136	6.82067e-12	3.30771e-10	15.6946	13.0459	14.0471	93.2149	88.6318	102.036	6.6347
WBGene00000242	F20D12.3	bbs-2	11.1196	0.872114	3.1029	0.00191637	0.00863074	1.12104	2.60918	5.0168	14.4059	28.7233	14.8416	6.62748
WBGene00007994	C37E2.2	C37E2.2	12.5855	0.833906	3.24618	0.00116966	0.00575913	0	3.91377	6.02017	23.7274	20.5166	21.3348	6.6015
WBGene00000399	R05H10.6	cdh-7	38.1849	0.498324	5.4501	5.03406e-08	1.15155e-06	8.96835	9.13214	12.0403	89.8253	66.4738	42.6696	6.60131
WBGene00013898	ZC443.3	ZC443.3	287.861	0.262276	10.3456	4.37995e-25	8.52253e-23	80.7151	63.925	83.279	349.98	662.276	486.99	6.57798
WBGene00019885	R05D8.7	R05D8.7	66.9465	0.522939	5.22792	1.7143e-07	3.42882e-06	23.5419	23.4826	6.02017	43.2178	190.394	115.022	6.57246
WBGene00001724	Y75B8A.20	grl-15	51.4223	0.455345	5.89039	3.85276e-09	1.16776e-07	11.2104	6.52296	23.0773	86.4356	110.79	70.4976	6.56012
WBGene00044068	ZK867.1	syd-9	259.14	0.218731	12.3879	3.04e-35	1.06474e-32	66.1416	66.5342	73.2453	483.023	452.186	413.71	6.55066
WBGene00017721	F22F7.3	F22F7.3	16.7759	0.707284	3.80914	0.000139454	0.001005	6.72626	2.60918	4.01344	30.5067	19.696	37.104	6.54037
WBGene00012346	W08G11.1	W08G11.1	11.743	0.861532	3.06703	0.00216197	0.00947724	3.36313	0	6.02017	14.4059	26.2613	20.4072	6.50885
WBGene00018971	F56D6.2	clec-67	262.772	0.305864	8.77803	1.66366e-18	1.87292e-16	62.7784	40.4423	107.36	319.473	560.514	486.063	6.48707
WBGene00008047	C40H5.4	lact-7	18.0533	0.659403	4.06655	4.77147e-05	0.000412524	5.60522	3.91377	5.0168	35.5911	30.3646	27.828	6.45192
WBGene00008862	F15D4.5	F15D4.5	125.55	0.36117	7.43816	1.02099e-13	6.48862e-12	26.905	35.224	39.1311	153.381	344.679	153.982	6.43928
WBGene00011800	T16G1.6	T16G1.6	154.613	0.363997	7.37088	1.69502e-13	1.03148e-11	58.2943	37.8331	29.0975	188.972	431.67	181.81	6.40808
WBGene00011665	T09F5.1	T09F5.1	11.5958	0.840301	3.22412	0.00126361	0.00614495	4.48417	3.91377	1.00336	25.4222	18.0546	16.6968	6.40056
WBGene00007365	C06B3.6	C06B3.6	586.47	0.302865	8.83829	9.71945e-19	1.12638e-16	193.941	152.637	129.434	468.617	1180.94	1393.26	6.3923
WBGene00001564	C05E4.9	icl-1	6027.22	0.239075	11.1526	6.95581e-29	1.63628e-26	1764.52	1804.25	1353.53	5919.15	13039.5	12282.4	6.34683
WBGene00012626	Y38H6C.14	famh-161	23.7306	0.594937	4.4924	7.04234e-06	8.30796e-05	7.8473	6.52296	5.0168	29.6593	52.5225	40.8144	6.34424
WBGene00000445	F29F11.5	ceh-22	13.2578	0.848499	3.19396	0.00140337	0.00669649	0	7.82755	3.01008	14.4059	24.6199	29.6832	6.33986
WBGene00011190	R10D12.9	swt-6	67.4385	0.378031	7.03911	1.93478e-12	1.02329e-10	11.2104	20.8735	23.0773	119.485	100.121	129.864	6.33543
WBGene00020613	T20D4.7	T20D4.7	13.1635	0.801208	3.37692	0.000733013	0.0039484	2.24209	6.52296	2.00672	21.1852	16.4133	30.6108	6.33223
WBGene00022504	ZC13.3	mam-1	37.6622	0.517226	5.06977	3.98306e-07	7.0536e-06	7.8473	3.91377	19.0639	52.5393	73.0392	69.57	6.33086
WBGene00010189	F57B1.6	F57B1.6	23.3921	0.587454	4.52091	6.15748e-06	7.41391e-05	8.96835	5.21836	5.0168	35.5911	41.0332	44.5248	6.3087
WBGene00010738	K10D3.4	K10D3.4	446.238	0.199652	13.3206	1.75634e-40	8.92958e-38	142.373	129.155	95.3193	777.921	773.887	758.777	6.29851
WBGene00003879	F57H12.3	ora-1	29.2016	0.634757	4.09677	4.18957e-05	0.00036807	10.0894	0	14.0471	39.8282	36.1092	75.1356	6.25913
WBGene00017303	F09F7.6	F09F7.6	50.5858	0.526786	5.03873	4.6863e-07	8.13445e-06	15.6946	18.2643	8.02689	30.5067	120.638	110.384	6.22899
WBGene00008776	F13H10.5	F13H10.5	36.1466	0.526412	5.09209	3.54129e-07	6.41901e-06	6.72626	18.2643	5.0168	52.5393	79.6045	54.7284	6.22755
WBGene00006459	H02I12.3	tag-89	13.3681	0.754625	3.4755	0.000509905	0.0029076	4.48417	2.60918	4.01344	21.1852	23.7993	24.1176	6.2216
WBGene00004229	T07H8.6	ptr-15	39.4854	0.47217	5.52941	3.21319e-08	7.86383e-07	6.72626	9.13214	17.0571	66.0978	66.4738	71.4252	6.19759
WBGene00011517	T06C12.10	cgt-1	36.998	0.564667	4.66741	3.05014e-06	4.08092e-05	15.6946	9.13214	6.02017	26.2697	73.0392	91.8324	6.19645
WBGene00010742	K10D6.2	clc-6	129.165	0.336011	7.78797	6.80923e-15	5.20972e-13	54.9311	15.6551	37.1244	193.209	248.661	225.407	6.1951
WBGene00019300	K02D7.5	swt-1	122.805	0.368053	7.14103	9.26342e-13	5.10492e-11	40.3576	30.0056	32.1075	103.384	288.874	242.104	6.19066
WBGene00019832	R02F2.2	osg-1	105.026	0.329135	8.01825	1.07261e-15	8.85099e-14	28.0261	37.8331	22.0739	142.365	227.324	172.534	6.1663
WBGene00007397	C07A4.2	C07A4.2	15.0405	0.737364	3.57596	0.000348944	0.0021292	3.36313	5.21836	4.01344	19.4904	37.7506	20.4072	6.16503
WBGene00000039	C42D8.5	acn-1	376.115	0.250059	10.4389	1.64689e-25	3.28564e-23	105.378	62.6204	147.494	693.18	637.656	610.361	6.15291
WBGene00000469	ZK909.4	ces-2	102.091	0.32539	8.09813	5.58094e-16	4.83303e-14	31.3892	35.224	19.0639	143.212	187.932	195.724	6.14946
WBGene00018300	F41G3.3	F41G3.3	15.8902	0.712339	3.66055	0.000251674	0.00163236	6.72626	2.60918	4.01344	27.1171	34.4679	20.4072	6.14225
WBGene00019232	H23N18.1	ugt-13	577.996	0.582634	4.49394	6.99187e-06	8.26079e-05	188.335	176.12	121.407	423.704	1686.47	871.944	6.13778
WBGene00020579	T19D12.4	T19D12.4	923.608	0.172699	15.1448	8.19761e-52	7.60015e-49	232.056	250.482	293.985	1483.81	1513.31	1768.01	6.13649
WBGene00000906	F23B2.4	daf-10	14.9541	0.716148	3.66507	0.000247269	0.00161108	3.36313	5.21836	4.01344	24.5748	23.7993	28.7556	6.12387
WBGene00004998	F08F1.6	spp-13	21.808	0.715076	3.56788	0.00035988	0.00218577	3.36313	0	15.0504	29.6593	41.0332	41.742	6.10608
WBGene00007552	C13C12.2	dyf-4	20.4277	0.726725	3.55366	0.000379909	0.00229065	0	5.21836	12.0403	22.0326	44.3159	38.9592	6.10172
WBGene00017127	E04F6.8	E04F6.8	279.131	0.2356	11.116	1.04828e-28	2.42969e-26	68.3836	104.367	63.2117	432.178	482.551	524.094	6.09767
WBGene00020554	T19A5.3	T19A5.3	132.71	0.366498	7.05383	1.74055e-12	9.26784e-11	31.3892	15.6551	65.2185	191.514	278.205	214.276	6.09281
WBGene00021043	W05G11.6	pck-1	4082.15	0.231051	11.2586	2.09992e-29	5.01468e-27	1036.97	1560.29	869.914	4838.7	8304.31	7882.75	6.06424
WBGene00022727	ZK381.5	prkl-1	78.6195	0.338792	7.63638	2.23413e-14	1.58613e-12	26.905	16.9597	23.0773	139.822	137.872	127.081	6.04665
WBGene00015546	C06G1.2	cpg-19	18.8972	0.668362	3.81687	0.000135157	0.00097896	7.8473	1.30459	7.02353	25.4222	32.8266	38.9592	6.00961
WBGene00019272	H42K12.3	H42K12.3	206.342	0.325741	7.889	3.04618e-15	2.40055e-13	70.6257	20.8735	85.2857	360.996	363.554	336.719	6.00317
WBGene00009773	F46B6.8	lipl-2	103.177	0.333712	7.71848	1.17724e-14	8.6703e-13	34.7523	24.7872	29.0975	198.294	120.638	211.493	5.98423
WBGene00011104	R07E3.3	cut-5	19.742	0.645876	3.99729	6.40721e-05	0.000529266	6.72626	5.21836	5.0168	22.0326	45.1366	34.3212	5.9836
WBGene00019855	R03H10.2	R03H10.2	95.2261	0.310849	8.31709	9.01525e-17	8.50835e-15	22.4209	31.3102	28.0941	158.465	171.519	159.547	5.98265
WBGene00018803	F54D10.2	fbxa-24	71.5992	0.394335	6.52906	6.61839e-11	2.73786e-09	29.1471	14.3505	18.0605	101.689	169.878	96.4704	5.97869
WBGene00004372	C36F7.4	rig-5	20.7838	0.673286	3.88545	0.000102139	0.00077731	1.12104	11.7413	5.0168	27.1171	36.1092	43.5972	5.97475
WBGene00001158	F01G10.3	ech-9	25.5694	0.597138	4.3462	1.38514e-05	0.000146028	2.24209	11.7413	8.02689	33.8963	41.8539	55.656	5.97022
WBGene00007758	C27A7.8	C27A7.8	162.54	0.338493	7.65962	1.86486e-14	1.336e-12	29.1471	75.6663	35.1176	302.525	189.574	343.212	5.96944
WBGene00004764	K04G11.2	sel-7	30.451	0.53453	4.77045	1.83814e-06	2.63611e-05	12.3315	3.91377	10.0336	39.8282	59.0879	57.5112	5.95259
WBGene00022816	ZK783.1	fbn-1	697.362	0.201581	12.7704	2.39943e-37	9.69677e-35	165.914	260.918	176.592	1327.04	1170.27	1083.44	5.93405
WBGene00006743	Y16B4A.1	unc-3	34.8853	0.508203	5.08871	3.60502e-07	6.501e-06	13.4525	11.7413	5.0168	44.9126	66.4738	67.7148	5.92842
WBGene00020017	R12A1.3	R12A1.3	26.9964	0.673131	3.71392	0.000204077	0.0013775	2.24209	1.30459	20.0672	44.0652	45.1366	49.1628	5.85946
WBGene00015055	B0222.3	pitr-3	123.815	0.281751	9.04735	1.46483e-19	1.78971e-17	31.3892	37.8331	39.1311	191.514	209.27	233.755	5.8562
WBGene00010019	F54B8.4	F54B8.4	17.5003	0.711349	3.6259	0.000287962	0.00181907	4.48417	7.82755	3.01008	15.2533	41.0332	33.3936	5.85311
WBGene00004232	Y38F1A.3	ptr-18	167.253	0.334526	7.56401	3.90843e-14	2.6552e-12	30.2682	30.0056	86.289	280.492	281.488	294.977	5.84703
WBGene00011520	T06C12.13	nhr-213	16.7603	0.701627	3.62044	0.000294108	0.001849	7.8473	3.91377	3.01008	18.643	32.8266	34.3212	5.80799
WBGene00006818	C30A5.7	unc-86	40.7854	0.460497	5.54907	2.8719e-08	7.11698e-07	12.3315	15.6551	8.02689	60.166	84.5285	64.0044	5.79502
WBGene00007393	C06H5.2	fbxa-157	12.6418	0.8062	3.13306	0.00172997	0.0079354	2.24209	3.91377	5.0168	11.0163	29.5439	24.1176	5.78894
WBGene00008010	C38D9.2	C38D9.2	29.7298	0.557147	4.51259	6.40419e-06	7.67577e-05	6.72626	6.52296	13.0437	49.1497	71.3978	31.5384	5.78429
WBGene00018351	F42G2.2	F42G2.2	312.679	0.287994	8.77655	1.68573e-18	1.88431e-16	82.9572	93.9306	100.336	314.388	777.99	506.47	5.76735
WBGene00001754	F11G11.3	gst-6	272.328	0.331014	7.61195	2.69982e-14	1.8912e-12	95.2887	73.0571	74.2487	226.258	732.854	432.262	5.73539
WBGene00020368	T08H4.3	ast-1	40.5474	0.48732	5.2075	1.91399e-07	3.7661e-06	5.60522	19.5689	11.037	51.6919	74.6805	80.7012	5.71852
WBGene00013079	Y51A2D.11	ttr-26	54.2349	0.414971	6.09477	1.09593e-09	3.69871e-08	14.5736	20.8735	13.0437	73.7245	120.638	82.5564	5.71076
WBGene00008964	F19H8.4	mltn-9	151.835	0.263454	9.50227	2.05372e-21	2.9696e-19	50.447	35.224	50.168	237.274	264.254	273.642	5.70654
WBGene00010877	M05D6.4	lact-4	355.806	0.610538	4.11059	3.94646e-05	0.000351017	118.831	92.626	107.36	234.732	1062.76	518.529	5.69614
WBGene00009572	F40D4.13	F40D4.13	15.7411	0.789734	3.2103	0.00132594	0.00639089	0	9.13214	5.0168	38.9808	24.6199	16.6968	5.67516
WBGene00002282	C44H4.2	let-4	144.463	0.288387	8.67809	4.02461e-18	4.43579e-16	61.6574	35.224	33.1109	247.443	266.716	222.624	5.6679
WBGene00010752	K10G4.3	K10G4.3	65.085	0.536169	4.61781	3.87816e-06	5.0349e-05	14.5736	9.13214	35.1176	36.4386	183.008	112.24	5.63869
WBGene00012961	Y47H10A.5	Y47H10A.5	41.5465	0.547003	4.50933	6.50341e-06	7.77105e-05	14.5736	3.91377	19.0639	33.0489	73.8598	104.819	5.63837
WBGene00016456	C35E7.4	C35E7.4	113.117	0.313928	7.97961	1.46796e-15	1.18649e-13	29.1471	43.0515	30.1008	159.313	244.558	172.534	5.63448
WBGene00016903	C53D5.2	marc-4	26.1291	0.546035	4.56244	5.05622e-06	6.26995e-05	10.0894	6.52296	7.02353	42.3704	50.8812	39.8868	5.6329
WBGene00018965	F56D2.3	F56D2.3	38.9089	0.457893	5.4031	6.54991e-08	1.44695e-06	12.3315	7.82755	15.0504	60.166	72.2185	65.8596	5.63043
WBGene00003091	Y22F5A.5	lys-2	2168.7	0.190719	13.0667	5.10407e-39	2.29844e-36	587.427	686.215	690.312	2749.84	4526.79	3771.62	5.62551
WBGene00021213	Y18H1A.9	Y18H1A.9	26.5216	0.559733	4.40867	1.04008e-05	0.000114795	10.0894	3.91377	10.0336	46.6075	54.1639	34.3212	5.62024
WBGene00017814	F26A10.2	F26A10.2	173.172	0.300815	8.21059	2.20105e-16	1.99373e-14	49.3259	28.701	79.2655	275.408	329.907	276.425	5.60574
WBGene00016733	C46H11.9	phat-2	26.8531	0.545385	4.59389	4.35059e-06	5.54771e-05	8.96835	10.4367	5.0168	39.8282	46.7779	50.0904	5.5973
WBGene00012144	T28H10.3	lgmn-1	1243.86	0.19512	12.6989	5.99987e-37	2.30644e-34	317.255	427.906	391.311	1659.23	2557.19	2110.29	5.56697
WBGene00016329	C32E12.3	osr-1	48.976	0.408508	6.045	1.49408e-09	4.9471e-08	15.6946	13.0459	16.0538	89.8253	87.8111	71.4252	5.56012
WBGene00013364	Y60A3A.16	Y60A3A.16	14.8053	0.742856	3.32324	0.000889795	0.00460258	8.96835	2.60918	2.00672	23.7274	24.6199	26.9004	5.53934
WBGene00008779	F14B4.1	F14B4.1	170.328	0.267011	9.29653	1.45106e-20	1.89009e-18	41.4786	71.7525	43.1445	277.102	310.211	278.28	5.53535
WBGene00013124	Y52B11A.4	Y52B11A.4	68.2877	0.376837	6.53901	6.19287e-11	2.57535e-09	22.4209	24.7872	16.0538	83.046	135.41	128.009	5.47667
WBGene00006981	C09C7.1	zig-4	18.7355	0.660264	3.67265	0.000240048	0.00157642	6.72626	2.60918	8.02689	23.7274	43.4952	27.828	5.47453
WBGene00017421	F13B9.6	cutl-29	15.6701	0.688965	3.54521	0.000392294	0.00235093	5.60522	3.91377	5.0168	31.3541	22.1579	25.9728	5.46822
WBGene00021389	Y38A10A.2	Y38A10A.2	31.4515	0.580709	4.13332	3.57558e-05	0.000324064	5.60522	2.60918	21.0706	53.3867	47.5986	58.4388	5.44389
WBGene00006807	C17D12.2	unc-75	68.4216	0.35241	6.93432	4.08172e-12	2.04879e-10	20.1788	24.7872	19.0639	110.163	108.328	128.009	5.41153
WBGene00007741	C26C6.7	glb-8	21.2037	0.610681	4.0246	5.70726e-05	0.00047796	6.72626	9.13214	4.01344	27.9645	38.5712	40.8144	5.40212
WBGene00017039	D1073.1	trk-1	19.555	0.670044	3.6346	0.000278416	0.00177269	11.2104	5.21836	2.00672	24.5748	41.8539	32.466	5.36436
WBGene00014907	Y51A2A.9	fbxa-117	22.1497	0.65217	3.68454	0.000229119	0.00151856	12.3315	2.60918	6.02017	43.2178	49.2399	19.4796	5.34031
WBGene00016281	C31B8.4	pals-32	15.4653	0.753729	3.13892	0.00169572	0.00780558	5.60522	0	9.03025	22.0326	32.0059	24.1176	5.34019
WBGene00000558	R09B5.9	cnc-4	23.7373	0.588395	4.09383	4.24299e-05	0.000371521	8.96835	6.52296	7.02353	24.5748	44.3159	51.018	5.32577
WBGene00003643	K06B4.11	nhr-53	78.2237	0.410698	5.89523	3.74152e-09	1.14283e-07	33.6313	28.701	12.0403	77.9616	158.388	158.62	5.31068
WBGene00000986	R08H2.1	dhs-23	59.6338	0.401882	5.96074	2.51096e-09	7.88352e-08	22.4209	14.3505	20.0672	66.9452	118.996	115.022	5.29507
WBGene00020421	T10E10.4	chtb-3	14.0385	0.771716	3.18339	0.00145559	0.00689144	2.24209	9.13214	2.00672	17.7956	27.0819	25.9728	5.29487
WBGene00020954	W02G9.4	W02G9.4	344.519	0.324791	7.40996	1.26335e-13	7.83927e-12	134.525	118.718	75.2521	266.934	722.185	749.501	5.29268
WBGene00007996	C38C6.3	C38C6.3	20.1494	0.679533	3.47932	0.000502691	0.00287583	11.2104	0	8.02689	33.0489	28.7233	39.8868	5.28447
WBGene00007958	C35C5.9	C35C5.9	15.4559	0.70019	3.4329	0.000597163	0.00332693	2.24209	6.52296	6.02017	24.5748	24.6199	28.7556	5.27219
WBGene00007490	C09G5.8	mks-5	32.8765	0.533384	4.44644	8.73058e-06	9.92805e-05	16.8157	2.60918	12.0403	48.3023	66.4738	51.018	5.26913
WBGene00018223	F40B1.1	bath-13	23.8096	0.667674	3.64322	0.000269246	0.00172154	1.12104	15.6551	6.02017	23.7274	50.8812	45.4524	5.26669
WBGene00006985	Y39E4B.8	zig-8	25.6092	0.556978	4.28823	1.801e-05	0.000182661	8.96835	6.52296	9.03025	36.4386	57.4465	35.2488	5.26614
WBGene00019148	H03E18.1	H03E18.1	229.544	0.248399	9.60594	7.54683e-22	1.20147e-19	79.5941	63.925	77.2588	369.47	480.91	306.108	5.23824
WBGene00000448	K12H4.1	pros-1	83.9655	0.325011	7.33592	2.20203e-13	1.32974e-11	32.5103	22.1781	26.0874	149.144	147.72	126.154	5.23694
WBGene00003143	C34B4.1	max-1	102.56	0.319274	7.42331	1.14232e-13	7.1445e-12	40.3576	18.2643	40.1344	176.261	171.519	168.823	5.23109
WBGene00045379	C45B11.6	C45B11.6	19.148	0.712973	3.41894	0.000628648	0.00347653	1.12104	14.3505	3.01008	30.5067	35.2886	30.6108	5.21632
WBGene00002021	F52E1.7	hsp-17	351.655	0.649184	3.65379	0.0002584	0.00166843	96.4097	96.5398	148.497	211.852	1024.19	532.443	5.17938
WBGene00000476	T23D8.8	cfi-1	64.6451	0.374681	6.34795	2.18208e-10	8.24743e-09	26.905	20.8735	15.0504	101.689	129.665	93.6876	5.17344
WBGene00001547	T03D8.5	gcy-22	29.5067	0.583251	4.04305	5.27596e-05	0.000447548	7.8473	7.82755	13.0437	30.5067	85.3491	32.466	5.16467
WBGene00010310	F59B2.8	F59B2.8	23.197	0.5945	3.91646	8.98583e-05	0.000697664	10.0894	2.60918	10.0336	38.1334	46.7779	31.5384	5.12268
WBGene00019699	M01D1.2	math-34	39.9759	0.499431	4.70954	2.48282e-06	3.43864e-05	4.48417	15.6551	19.0639	48.3023	83.7078	68.6424	5.11828
WBGene00018215	F39H12.4	igcm-1	130.109	0.305393	7.77009	7.84326e-15	5.91472e-13	44.8417	58.7066	24.0807	222.021	223.221	207.782	5.11658
WBGene00009102	F25B3.5	F25B3.5	72.8412	0.415729	5.64357	1.66557e-08	4.38247e-07	19.0577	23.4826	29.0975	59.3186	156.747	149.344	5.10078
WBGene00007266	C03A3.1	C03A3.1	37.3338	0.471617	5.00933	5.46204e-07	9.31679e-06	6.72626	16.9597	13.0437	65.2504	67.2945	54.7284	5.0987
WBGene00001440	F40H3.4	fkh-8	21.4353	0.653049	3.578	0.000346237	0.00211513	11.2104	3.91377	6.02017	20.3378	57.4465	29.6832	5.08256
WBGene00018101	F36H5.2	math-27	359.15	0.589344	3.97352	7.08192e-05	0.0005724	76.231	125.241	153.514	262.697	966.743	570.474	5.07038
WBGene00010904	M88.1	ugt-62	4354.56	0.203267	11.5153	1.10425e-30	2.85314e-28	1151.31	1523.76	1632.47	5793.73	9568.13	6457.95	5.06549
WBGene00017692	F22B7.1	F22B7.1	31.5196	0.515223	4.56743	4.9375e-06	6.14691e-05	7.8473	14.3505	9.03025	36.4386	57.4465	64.0044	5.05601
WBGene00021915	Y55D5A.1	Y55D5A.1	58.574	0.438756	5.38057	7.4252e-08	1.61642e-06	24.663	27.3964	6.02017	83.8934	100.942	108.529	5.05108
WBGene00012013	T25B9.7	ugt-54	97.1371	0.389051	5.99018	2.09609e-09	6.74212e-08	24.663	39.1377	33.1109	82.1986	240.455	163.258	5.01396
WBGene00018400	F43H9.4	F43H9.4	233.055	0.289577	8.04574	8.57287e-16	7.18708e-14	84.0783	97.8443	51.1714	259.307	486.654	419.275	4.999
WBGene00019212	H19M22.3	zmp-2	33.1267	0.490493	4.69796	2.62772e-06	3.59821e-05	14.5736	6.52296	12.0403	57.6238	46.7779	61.2216	4.99816
WBGene00019759	M03F4.6	M03F4.6	37.5324	0.491023	4.66116	3.14432e-06	4.19006e-05	8.96835	6.52296	22.0739	65.2504	57.4465	64.932	4.99475
WBGene00012279	W05B10.4	W05B10.4	33.5985	0.501053	4.66219	3.12861e-06	4.17881e-05	14.5736	13.0459	6.02017	43.2178	60.7292	64.0044	4.99266
WBGene00019515	K08B4.3	ugt-19	277.757	0.211888	10.928	8.46898e-28	1.85388e-25	88.5624	87.4076	102.343	426.246	512.095	449.886	4.98801
WBGene00009957	F53B2.8	F53B2.8	145.181	0.371798	6.21338	5.1857e-10	1.84914e-08	60.5363	33.9194	51.1714	118.637	226.503	380.316	4.9816
WBGene00020774	T24E12.5	rcd-1	26.4334	0.551751	4.22002	2.44281e-05	0.000235769	4.48417	13.0459	9.03025	41.523	38.5712	51.9456	4.97132
WBGene00002263	K08H10.1	lea-1	8314.24	0.15362	15.0559	3.15999e-51	2.76692e-48	2432.66	2797.04	3127.48	13148.4	15398.1	12981.8	4.96917
WBGene00017294	F09E10.1	F09E10.1	42.2135	0.499199	4.67613	2.9234e-06	3.94484e-05	14.5736	20.8735	7.02353	38.9808	83.7078	88.122	4.96369
WBGene00022591	ZC328.1	cuti-1	44.5377	0.426373	5.40296	6.55493e-08	1.44695e-06	19.0577	11.7413	14.0471	61.8608	77.9631	82.5564	4.95874
WBGene00013404	Y63D3A.3	fbxb-101	16.8416	0.658555	3.50912	0.000449591	0.00261573	6.72626	5.21836	5.0168	24.5748	34.4679	25.0452	4.9576
WBGene00010062	F54F3.3	lipl-1	103.769	0.444449	5.21012	1.88721e-07	3.7227e-06	35.8734	45.6607	23.0773	242.359	55.8052	219.841	4.95171
WBGene00016022	C23H3.9	C23H3.9	197.847	0.241285	9.54052	1.4212e-21	2.14075e-19	69.5047	66.5342	64.2151	288.119	389.816	308.891	4.92787
WBGene00013416	Y64G10A.7	Y64G10A.7	141.908	0.260505	8.79427	1.43978e-18	1.64437e-16	48.2049	40.4423	55.1848	235.579	242.917	229.117	4.91972
WBGene00017361	F10E9.12	F10E9.12	139.988	0.361829	6.32584	2.5186e-10	9.40657e-09	31.3892	45.6607	65.2185	120.332	317.597	259.728	4.90381
WBGene00004854	F40E10.4	slt-1	150.674	0.279396	8.19951	2.41373e-16	2.17388e-14	57.1732	46.9653	49.1647	192.362	313.494	244.886	4.89711
WBGene00006366	C44H4.3	sym-1	460.352	0.196347	11.6443	2.45203e-31	6.90115e-29	189.456	140.896	139.467	827.918	764.039	700.338	4.8791
WBGene00015356	C02F12.7	tag-278	260.151	0.268783	8.48827	2.09742e-17	2.10556e-15	56.0522	86.103	123.413	380.486	517.839	397.013	4.87761
WBGene00008681	F11A6.2	scrm-4	133.912	0.284332	8.02447	1.01965e-15	8.45826e-14	41.4786	43.0515	52.1748	170.329	247.841	248.597	4.87742
WBGene00003966	C27H5.1	pdl-1	21.4079	0.619352	3.70604	0.000210527	0.00141519	12.3315	6.52296	3.01008	29.6593	36.1092	40.8144	4.8747
WBGene00004096	F40F8.7	pqm-1	458.892	0.316627	7.19834	6.09487e-13	3.45544e-11	167.035	120.022	182.612	344.048	1131.7	807.94	4.86232
WBGene00022215	Y73B3A.13	Y73B3A.13	16.0213	0.737669	3.06279	0.00219286	0.00957388	10.0894	1.30459	5.0168	16.1008	38.5712	25.0452	4.85761
WBGene00194985	Y25C1A.14	Y25C1A.14	36.7502	0.503171	4.4652	7.99951e-06	9.26379e-05	13.4525	5.21836	19.0639	69.4875	41.8539	71.4252	4.84346
WBGene00050927	B0250.12	B0250.12	28.1963	0.524976	4.31358	1.60629e-05	0.00016623	7.8473	9.13214	12.0403	36.4386	58.2672	45.4524	4.82975
WBGene00020803	T25E4.1	T25E4.1	26.4982	0.624054	3.57654	0.000348172	0.00212531	5.60522	2.60918	19.0639	28.8119	57.4465	45.4524	4.82842
WBGene00003616	C02B4.2	nhr-17	654.188	0.576632	3.93187	8.42872e-05	0.000661579	224.209	232.217	218.733	408.451	1777.56	1063.96	4.81364
WBGene00013899	ZC443.4	ZC443.4	114.744	0.291807	7.76004	8.49059e-15	6.31228e-13	38.1155	46.9653	34.1143	166.092	223.221	179.954	4.77593
WBGene00011185	R10D12.1	R10D12.1	109.387	0.39922	5.66049	1.5094e-08	4.03214e-07	39.2365	44.3561	30.1008	72.8771	224.862	244.886	4.77271
WBGene00000745	F38B6.5	col-172	16.9267	0.664132	3.36343	0.000769804	0.00411703	8.96835	2.60918	6.02017	26.2697	27.0819	30.6108	4.77122
WBGene00001135	ZK512.6	eat-4	23.173	0.615523	3.67182	0.000240828	0.00158088	14.5736	6.52296	3.01008	39.8282	28.7233	46.38	4.76763
WBGene00015705	C12D5.2	nhr-152	42.7042	0.432498	5.18245	2.1899e-07	4.24539e-06	12.3315	13.0459	19.0639	58.4712	76.3218	76.9908	4.76548
WBGene00008970	F20C5.5	F20C5.5	16.7956	0.682725	3.32547	0.000882709	0.00457494	8.96835	6.52296	2.00672	27.1171	24.6199	31.5384	4.75913
WBGene00007174	B0395.2	mboa-1	27.7	0.556721	3.97852	6.93456e-05	0.00056251	11.2104	2.60918	15.0504	50.8445	41.0332	45.4524	4.75684
WBGene00019472	K07C6.4	cyp-35B1	29.9175	0.530376	4.21982	2.44501e-05	0.000235799	12.3315	7.82755	11.037	58.4712	29.5439	60.294	4.75411
WBGene00007073	AC3.8	ugt-2	427.92	0.223678	10.0545	8.77555e-24	1.64656e-21	163.672	147.419	135.454	576.238	923.248	621.492	4.74975
WBGene00019146	H02F09.3	H02F09.3	26.5859	0.561689	3.9834	6.79363e-05	0.000553642	11.2104	6.52296	10.0336	38.9808	64.0118	28.7556	4.74478
WBGene00003516	C43E11.6	nab-1	504.744	0.201987	11.0963	1.3068e-28	2.94236e-26	188.335	143.505	195.655	693.18	940.482	867.306	4.74121
WBGene00000902	F31F6.5	daf-6	40.5318	0.495399	4.48203	7.39381e-06	8.69006e-05	22.4209	3.91377	16.0538	71.1823	51.7019	77.9184	4.7372
WBGene00013135	Y53C10A.4	rga-2	219.157	0.227423	9.86083	6.15362e-23	1.07763e-20	84.0783	73.0571	72.242	320.32	398.843	366.402	4.73266
WBGene00004054	AC8.1	AC8.1	112.524	0.295993	7.57603	3.56283e-14	2.4309e-12	38.1155	41.7469	38.1277	157.618	229.786	169.751	4.72205
WBGene00010350	H01G02.3	H01G02.3	14.682	0.70292	3.1588	0.00158418	0.00738708	4.48417	3.91377	7.02353	24.5748	29.5439	18.552	4.71231
WBGene00009311	F32A11.7	mltn-1	58.0146	0.412578	5.44028	5.31956e-08	1.20117e-06	31.3892	19.5689	10.0336	89.8253	109.148	88.122	4.70713
WBGene00009144	F26A3.6	del-3	15.7643	0.681611	3.25232	0.00114466	0.00566791	3.36313	5.21836	8.02689	28.8119	21.3373	27.828	4.69505
WBGene00022415	Y102A11A.5	Y102A11A.5	30.0335	0.528447	4.17932	2.92383e-05	0.000274464	15.6946	3.91377	12.0403	45.76	58.2672	44.5248	4.69378
WBGene00007919	C34C6.7	cup-16	100.735	0.299475	7.4207	1.16503e-13	7.2577e-12	39.2365	30.0056	37.1244	163.55	187.932	146.561	4.68233
WBGene00020010	R11G1.1	R11G1.1	16.9409	0.720624	3.08498	0.00203564	0.00906012	3.36313	6.52296	8.02689	17.7956	49.2399	16.6968	4.67439
WBGene00044107	F58G6.9	chca-1	679.662	0.22507	9.88494	4.8385e-23	8.76548e-21	247.751	255.7	215.723	751.651	1404.98	1202.17	4.67036
WBGene00016005	C18H9.8	ift-74	14.7394	0.706945	3.13329	0.00172859	0.0079337	3.36313	5.21836	7.02353	19.4904	32.0059	21.3348	4.66716
WBGene00017698	F22B7.9	F22B7.9	355.93	0.308659	7.19012	6.47328e-13	3.6308e-11	156.946	106.976	113.38	280.492	696.744	781.039	4.66012
WBGene00015947	C18A11.1	C18A11.1	47.8921	0.47811	4.64234	3.44478e-06	4.5548e-05	13.4525	18.2643	19.0639	35.5911	109.148	91.8324	4.6587
WBGene00016551	C40A11.8	C40A11.8	14.5098	0.727256	3.09726	0.00195315	0.00876278	2.24209	9.13214	4.01344	27.9645	20.5166	23.19	4.6577
WBGene00000485	F18C12.1	che-3	88.0299	0.325713	6.78498	1.16105e-11	5.46246e-10	26.905	27.3964	39.1311	126.264	173.981	134.502	4.65306
WBGene00019426	K06A1.3	cutl-16	103.021	0.325276	6.77761	1.22181e-11	5.71424e-10	48.2049	22.1781	39.1311	145.754	205.166	157.692	4.64427
WBGene00016783	C49G7.5	irg-2	20.2806	0.633678	3.44642	0.000568068	0.00318876	5.60522	3.91377	12.0403	22.88	33.6473	43.5972	4.64414
WBGene00017991	F32E10.3	clec-180	105.704	0.349326	6.28079	3.36853e-10	1.22613e-08	38.1155	18.2643	56.1882	191.514	192.856	137.285	4.63414
WBGene00013559	Y75B8A.28	Y75B8A.28	153.043	0.296615	7.42519	1.12616e-13	7.07151e-12	63.8995	44.3561	55.1848	170.329	262.613	321.877	4.61831
WBGene00013518	Y73F8A.5	Y73F8A.5	41.2569	0.433463	5.09148	3.55285e-07	6.42898e-06	10.0894	16.9597	17.0571	65.2504	71.3978	66.7872	4.6124
WBGene00000170	C01G6.1	aqp-2	1782.89	0.185912	11.8568	1.98454e-32	5.7923e-30	802.667	517.923	585.963	2591.37	3230.14	2969.25	4.61081
WBGene00019968	R08F11.4	R08F11.4	84.0109	0.345739	6.383	1.73652e-10	6.65919e-09	24.663	35.224	30.1008	96.6045	169.057	148.416	4.60149
WBGene00021343	Y37B11A.1	cutl-23	29.7459	0.519223	4.20646	2.59401e-05	0.000247633	6.72626	9.13214	16.0538	55.0815	52.5225	38.9592	4.59271
WBGene00020083	R57.2	R57.2	18.8658	0.646768	3.39225	0.000693217	0.00377011	12.3315	3.91377	4.01344	34.7437	30.3646	27.828	4.58748
WBGene00018242	F40G9.6	F40G9.6	21.4511	0.598193	3.69151	0.000222924	0.00148258	11.2104	7.82755	4.01344	29.6593	36.1092	39.8868	4.58346
WBGene00001772	F37B1.1	gst-24	63.6637	0.383871	5.68703	1.2927e-08	3.49473e-07	13.4525	20.8735	34.1143	112.705	96.0178	104.819	4.58125
WBGene00018607	F48E3.8	chts-1	144.211	0.253782	8.65037	5.1332e-18	5.54139e-16	45.9628	56.0974	53.1781	236.427	237.993	235.61	4.57381
WBGene00013173	Y53F4B.27	Y53F4B.27	37.3974	0.524771	4.11505	3.87103e-05	0.000346459	14.5736	2.60918	23.0773	72.8771	57.4465	53.8008	4.57338
WBGene00002983	C54G7.3	lgx-1	160.685	0.297045	7.33092	2.28579e-13	1.37505e-11	45.9628	37.8331	89.2991	261.002	274.923	255.09	4.56983
WBGene00015934	C17H12.9	ceh-48	60.8615	0.382656	5.69364	1.24362e-08	3.37362e-07	28.0261	15.6551	22.0739	78.809	122.279	98.3256	4.55347
WBGene00010417	H25P06.4	clpr-3	29.5909	0.505722	4.33817	1.43675e-05	0.000150562	11.2104	11.7413	9.03025	38.1334	58.2672	49.1628	4.55142
WBGene00011817	T16H12.9	T16H12.9	17.5431	0.693054	3.14206	0.00167763	0.00774716	6.72626	5.21836	7.02353	11.8637	41.0332	33.3936	4.54923
WBGene00008093	C44H4.1	lron-1	21.2763	0.60139	3.64424	0.000268184	0.00171683	8.96835	9.13214	5.0168	23.7274	41.8539	38.9592	4.52218
WBGene00008401	D2005.6	D2005.6	56.9347	0.377694	5.75285	8.77534e-09	2.46237e-07	26.905	16.9597	18.0605	88.9779	102.583	88.122	4.51646
WBGene00006683	Y47D3B.5	twk-31	108.28	0.304219	7.17822	7.06257e-13	3.93333e-11	34.7523	52.1836	31.1042	150.839	181.367	199.434	4.50389
WBGene00001821	C07A12.1	ham-2	72.7777	0.341299	6.3335	2.39656e-10	8.97202e-09	32.5103	20.8735	26.0874	104.231	123.1	129.864	4.49465
WBGene00022665	ZK154.1	ZK154.1	55.2259	0.425449	5.05778	4.24172e-07	7.44474e-06	12.3315	16.9597	31.1042	70.3349	118.996	81.6288	4.48644
WBGene00019661	K11H12.5	K11H12.5	21.009	0.597968	3.58	0.000343596	0.00210393	4.48417	6.52296	12.0403	33.8963	32.0059	37.104	4.46931
WBGene00001665	E02C12.5	gpa-3	17.6722	0.649946	3.32831	0.000873748	0.00453744	7.8473	6.52296	5.0168	25.4222	21.3373	39.8868	4.46929
WBGene00007454	C08F11.7	C08F11.7	34.0196	0.531976	4.09784	4.17016e-05	0.000366979	6.72626	19.5689	11.037	42.3704	84.5285	39.8868	4.46762
WBGene00007283	C03E10.6	clec-222	284.842	0.218166	9.88127	5.01904e-23	8.98922e-21	123.315	96.5398	93.3126	488.107	401.305	506.47	4.45731
WBGene00021095	W08F4.6	mlt-8	267.805	0.601194	3.58044	0.00034301	0.00210218	107.62	31.3102	155.521	459.295	436.594	416.493	4.45704
WBGene00019047	F58E2.3	F58E2.3	35.1628	0.468886	4.61061	4.01482e-06	5.16974e-05	8.96835	15.6551	14.0471	60.166	64.8325	47.3076	4.45575
WBGene00013574	Y76A2B.2	lron-13	21.2515	0.628556	3.41222	0.000644354	0.00354226	2.24209	9.13214	12.0403	25.4222	36.9299	41.742	4.4457
WBGene00011305	R186.1	hrg-9	52.991	0.419656	5.12499	2.97551e-07	5.54994e-06	19.0577	18.2643	21.0706	76.2667	123.92	59.3664	4.44497
WBGene00015300	C01F1.5	C01F1.5	16.916	0.65606	3.24338	0.00118121	0.00579972	6.72626	3.91377	8.02689	25.4222	22.1579	35.2488	4.43721
WBGene00008929	F18A11.2	F18A11.2	29.1911	0.521059	4.10862	3.98027e-05	0.000352842	6.72626	10.4367	15.0504	44.0652	59.9085	38.9592	4.43707
WBGene00017429	F13D11.4	F13D11.4	82.15	0.319432	6.6979	2.11443e-11	9.52158e-10	34.7523	26.0918	30.1008	119.485	138.692	143.778	4.41976
WBGene00013838	ZC47.5	fbxa-31	34.7748	0.572458	3.6993	0.000216191	0.00144542	11.2104	5.21836	22.0739	24.5748	78.7838	66.7872	4.41906
WBGene00009958	F53B6.2	madd-4	155.844	0.314011	6.84881	7.44688e-12	3.57836e-10	61.6574	73.0571	38.1277	176.261	343.859	242.104	4.40994
WBGene00019105	F59D6.3	asp-8	598.588	0.252646	8.44442	3.05558e-17	3.00993e-15	246.63	138.287	279.938	727.076	973.308	1226.29	4.40198
WBGene00006761	F57H12.2	unc-24	22.5862	0.577647	3.66229	0.000249968	0.00162396	7.8473	5.21836	12.0403	38.9808	42.6746	28.7556	4.39779
WBGene00011733	T12D8.5	T12D8.5	152.541	0.322313	6.64321	3.06919e-11	1.34745e-09	68.3836	65.2296	36.121	179.651	213.373	352.488	4.39223
WBGene00001523	M05D6.7	gbh-2	189.886	0.376494	5.66515	1.46893e-08	3.93069e-07	77.352	58.7066	75.2521	131.348	535.073	261.583	4.39166
WBGene00019234	H23N18.3	ugt-8	96.1794	0.38036	5.63036	1.79829e-08	4.68476e-07	39.2365	41.7469	26.0874	81.3512	220.759	167.896	4.38967
WBGene00009157	F26E4.2	F26E4.2	18.3461	0.662678	3.21564	0.00130156	0.00629427	3.36313	9.13214	8.02689	16.9482	33.6473	38.9592	4.3638
WBGene00009904	F49E12.12	F49E12.12	24.4737	0.605603	3.44343	0.000574388	0.00321939	6.72626	2.60918	18.0605	38.1334	45.1366	36.1764	4.36
WBGene00015082	B0244.7	B0244.7	22.6851	0.598421	3.52151	0.000429102	0.00251696	11.2104	5.21836	9.03025	22.88	52.5225	35.2488	4.34625
WBGene00009453	F36A2.3	F36A2.3	1281.56	0.460321	4.60205	4.18349e-06	5.36065e-05	441.691	532.273	465.559	1155.86	3349.13	1744.82	4.34158
WBGene00009595	F40F12.7	cbp-3	230.073	0.283991	7.4287	1.09673e-13	6.91421e-12	73.9889	75.6663	109.366	246.596	504.709	370.113	4.32944
WBGene00017184	F02G3.1	ncam-1	415.946	0.237187	8.93508	4.06871e-19	4.82157e-17	152.462	210.039	106.356	599.118	782.093	645.61	4.32289
WBGene00003995	K08E7.9	pgp-1	552.887	0.181752	11.581	5.14349e-31	1.3977e-28	184.972	224.39	216.726	960.114	938.02	793.098	4.29849
WBGene00016625	C44B7.3	aff-1	21.7723	0.618377	3.43673	0.000588784	0.00328558	11.2104	10.4367	3.01008	43.2178	23.7993	38.9592	4.29798
WBGene00000670	Y41C4A.16	col-95	9739.49	0.180107	11.6727	1.75849e-31	5.03919e-29	4113.11	4219.05	2708.07	15744.8	14605.4	17046.5	4.29309
WBGene00008226	C50B8.4	C50B8.4	22.546	0.683396	3.05866	0.00222327	0.00967717	17.9367	2.60918	5.0168	16.9482	42.6746	50.0904	4.29193
WBGene00010714	K09B11.10	mam-3	37.0469	0.527443	3.93927	8.17302e-05	0.000643753	4.48417	10.4367	27.0907	55.9289	56.6259	67.7148	4.29094
WBGene00011799	T16G1.5	T16G1.5	19.7494	0.634633	3.30474	0.000950641	0.00486779	2.24209	9.13214	11.037	30.5067	37.7506	27.828	4.28738
WBGene00018297	F41F3.3	F41F3.3	444.68	0.542198	3.86504	0.000111071	0.000836592	190.577	67.8387	246.827	602.507	632.733	927.6	4.28079
WBGene00001207	R53.3	egl-43	103.097	0.295726	7.09442	1.29893e-12	7.05948e-11	48.2049	39.1377	30.1008	164.397	170.698	166.04	4.26704
WBGene00016119	C25H3.10	C25H3.10	85.7332	0.368755	5.64079	1.69275e-08	4.43942e-07	38.1155	24.7872	35.1176	81.3512	183.829	151.199	4.24788
WBGene00003089	K02C4.4	ltd-1	141.851	0.256393	8.12788	4.36856e-16	3.84653e-14	60.5363	49.5745	52.1748	248.291	214.193	226.334	4.24448
WBGene00018566	F47E1.2	F47E1.2	85.628	0.326471	6.38397	1.7256e-10	6.63345e-09	34.7523	36.5286	27.0907	157.618	107.507	150.271	4.22272
WBGene00019436	K06A9.2	K06A9.2	39.2203	0.508474	4.07823	4.53795e-05	0.000395082	21.2998	11.7413	12.0403	30.5067	69.7565	89.9772	4.21992
WBGene00000858	W01B6.1	cwn-2	75.2687	0.36686	5.7098	1.13112e-08	3.09506e-07	20.1788	44.3561	22.0739	128.806	137.872	98.3256	4.21439
WBGene00008563	F07H5.13	F07H5.13	152.167	0.259878	8.00864	1.15985e-15	9.52106e-14	68.3836	62.6204	44.1479	244.054	260.971	232.828	4.21264
WBGene00022382	Y94H6A.10	Y94H6A.10	1739.5	0.607632	3.41384	0.000640545	0.00352871	591.911	433.124	977.273	1113.49	4473.44	2847.73	4.21247
WBGene00017576	F18F11.3	cdh-8	111.384	0.28696	7.22009	5.19513e-13	2.99928e-11	43.7207	40.4423	44.1479	164.397	214.193	161.402	4.20847
WBGene00010795	M01A8.1	M01A8.1	49.2226	0.431869	4.778	1.77051e-06	2.56582e-05	21.2998	14.3505	21.0706	48.3023	98.4798	91.8324	4.20682
WBGene00005092	B0547.3	srd-14	44.3222	0.483004	4.29034	1.78397e-05	0.000181168	12.3315	20.8735	18.0605	42.3704	115.714	56.5836	4.18738
WBGene00019963	R08E5.3	rips-1	758.041	0.215577	9.57094	1.05939e-21	1.63696e-19	270.171	275.269	332.112	865.204	1527.26	1278.23	4.18288
WBGene00019479	K07C11.7	K07C11.7	1490.62	0.214472	9.60092	7.92326e-22	1.24879e-19	625.542	530.969	573.922	3159.14	1633.12	2421.04	4.16849
WBGene00012444	Y15E3A.5	Y15E3A.5	143.368	0.363889	5.64831	1.62036e-08	4.28497e-07	89.6835	32.6148	44.1479	138.128	306.108	249.524	4.16807
WBGene00008963	F19H8.2	F19H8.2	95.1069	0.395884	5.18208	2.1942e-07	4.2485e-06	35.8734	27.3964	47.158	76.2667	235.531	148.416	4.16755
WBGene00014181	ZK1010.8	ZK1010.8	39.9863	0.486073	4.23323	2.30358e-05	0.000224949	16.8157	15.6551	14.0471	32.2015	86.9905	74.208	4.15755
WBGene00016146	C26F1.1	C26F1.1	42.5069	0.55468	3.68052	0.000232755	0.00153684	32.5103	3.91377	13.0437	38.1334	74.6805	92.76	4.15572
WBGene00004017	F27E5.4	phg-1	41.9961	0.443727	4.57611	4.73709e-06	5.93875e-05	15.6946	9.13214	24.0807	59.3186	71.3978	72.3528	4.15212
WBGene00007210	BE10.2	agmo-1	56.3034	0.454365	4.46764	7.90873e-06	9.1789e-05	30.2682	5.21836	30.1008	74.5719	91.9144	105.746	4.15069
WBGene00007950	C35A5.6	C35A5.6	103.144	0.365704	5.61935	1.91674e-08	4.92817e-07	48.2049	37.8331	34.1143	96.6045	252.765	149.344	4.15067
WBGene00017659	F21C10.10	F21C10.10	776.992	0.267804	7.66567	1.77904e-14	1.28034e-12	289.229	318.32	297.998	665.215	1790.69	1300.5	4.14821
WBGene00018738	F53B1.6	swip-10	31.3802	0.488089	4.18239	2.88456e-05	0.000271425	10.0894	10.4367	16.0538	51.6919	58.2672	41.742	4.14712
WBGene00007219	C01A2.7	nlp-38	32.3876	0.549978	3.73845	0.000185161	0.00127113	21.2998	10.4367	6.02017	29.6593	58.2672	68.6424	4.14678
WBGene00010146	F56C4.3	glb-19	22.3174	0.599119	3.47065	0.000519209	0.00295105	8.96835	13.0459	4.01344	25.4222	43.4952	38.9592	4.14469
WBGene00011383	T02E9.5	T02E9.5	257.439	0.224121	9.15027	5.67914e-20	7.16072e-18	119.952	90.0168	90.3025	389.808	475.165	379.389	4.14413
WBGene00002222	F20C5.2	klp-11	177.137	0.266236	7.7154	1.20601e-14	8.84089e-13	53.8101	79.5801	73.2453	286.424	347.141	222.624	4.14348
WBGene00016265	C30F12.6	trhr-1	48.182	0.416938	4.93182	8.14687e-07	1.31023e-05	19.0577	22.1781	15.0504	61.0134	69.7565	102.036	4.13611
WBGene00022223	Y73B3B.1	Y73B3B.1	26.122	0.52077	3.93255	8.40484e-05	0.000660033	10.0894	10.4367	10.0336	39.8282	49.2399	37.104	4.1287
WBGene00009396	F35C5.8	clec-65	1863.48	0.228511	8.95311	3.45614e-19	4.15819e-17	679.352	781.45	719.41	1921.07	4184.57	2895.04	4.12835
WBGene00021171	Y8A9A.2	Y8A9A.2	138.837	0.342547	5.97054	2.3647e-09	7.46896e-08	65.0205	48.2699	49.1647	128.806	341.397	200.362	4.12769
WBGene00017973	F32A6.2	ift-81	17.8622	0.638616	3.17368	0.00150522	0.00708172	8.96835	3.91377	8.02689	21.1852	34.4679	30.6108	4.12568
WBGene00010320	F59B10.4	F59B10.4	46.9922	0.42759	4.77048	1.83786e-06	2.63611e-05	21.2998	15.6551	18.0605	49.1497	87.8111	89.9772	4.12499
WBGene00017381	F11D5.3	ddr-2	119.795	0.272723	7.49295	6.7343e-14	4.38592e-12	45.9628	48.2699	46.1546	211.852	169.878	196.651	4.1199
WBGene00011737	T12G3.1	sqst-1	1476.12	0.213697	9.54016	1.42617e-21	2.14075e-19	606.484	484.003	642.151	1641.43	3006.92	2475.77	4.11171
WBGene00001391	K01A2.2	far-7	27.8155	0.569272	3.61136	0.000304593	0.00190352	8.96835	15.6551	8.02689	22.0326	50.0605	62.1492	4.11152
WBGene00015335	C02D5.1	acdh-6	19.9051	0.645455	3.09946	0.00193877	0.00871045	6.72626	2.60918	14.0471	27.1171	26.2613	42.6696	4.10769
WBGene00003640	C06C6.5	nhr-50	40.7802	0.455975	4.44277	8.88092e-06	0.000100772	20.1788	11.7413	16.0538	49.9971	55.8052	90.9048	4.1003
WBGene00021529	Y41G9A.5	Y41G9A.5	34.4043	0.475087	4.31431	1.601e-05	0.000166009	16.8157	15.6551	8.02689	62.7082	54.9845	48.2352	4.09723
WBGene00002243	Y54G2A.25	lad-2	69.3334	0.333271	6.10719	1.01403e-09	3.44442e-08	26.905	28.701	26.0874	109.316	109.969	115.022	4.09222
WBGene00002128	C36H8.2	inx-6	39.8073	0.459175	4.43294	9.29567e-06	0.000104575	21.2998	15.6551	10.0336	53.3867	54.9845	83.484	4.08302
WBGene00010256	F58E6.7	hrg-3	29.4571	0.565692	3.611	0.000305018	0.00190543	10.0894	15.6551	9.03025	20.3378	63.1912	58.4388	4.0825
WBGene00017018	D1014.5	D1014.5	44.5609	0.508432	3.91684	8.97176e-05	0.000697048	14.5736	5.21836	33.1109	85.5882	78.7838	50.0904	4.05389
WBGene00013499	Y70G10A.3	Y70G10A.3	396.879	0.292007	6.88785	5.66407e-12	2.78104e-10	156.946	138.287	177.595	322.863	894.525	691.062	4.03625
WBGene00020571	T19D7.3	lpr-7	26.1138	0.520843	3.84319	0.000121448	0.000899924	8.96835	9.13214	13.0437	45.76	42.6746	37.104	4.03089
WBGene00011452	T04H1.7	ugt-55	21.1635	0.597059	3.38127	0.000721508	0.00390243	10.0894	9.13214	6.02017	22.0326	36.1092	43.5972	4.0306
WBGene00019751	M03D4.4	M03D4.4	39.8987	0.450339	4.4629	8.08571e-06	9.3157e-05	23.5419	13.0459	11.037	65.2504	54.1639	72.3528	4.02662
WBGene00006852	C53D6.2	unc-129	104.182	0.291431	6.90805	4.91348e-12	2.43526e-10	47.0838	44.3561	33.1109	166.939	180.546	153.054	4.01876
WBGene00016180	C28C12.4	srlf-3	24.4985	0.650593	3.08008	0.00206944	0.0091612	19.0577	5.21836	5.0168	17.7956	59.0879	40.8144	4.01796
WBGene00016568	C41G11.1	C41G11.1	794.717	0.166567	12.057	1.78162e-33	5.73063e-31	299.319	350.935	300.005	1388.05	1205.56	1224.43	4.0179
WBGene00016106	C25F6.7	itm-2	58.7149	0.376394	5.28214	1.27687e-07	2.63758e-06	25.784	14.3505	30.1008	94.0623	87.8111	100.181	4.01585
WBGene00019830	R02E12.6	hrg-1	960.421	0.258313	7.76587	8.10894e-15	6.05711e-13	334.071	541.405	274.921	1005.87	1824.34	1781.92	4.00916
WBGene00011107	R07E3.6	R07E3.6	186.65	0.266229	7.48778	7.00469e-14	4.54325e-12	94.1676	54.7928	75.2521	286.424	364.375	244.886	3.99481
WBGene00004719	F15A2.6	sad-1	95.4075	0.307506	6.49053	8.55349e-11	3.4835e-09	28.0261	40.4423	46.1546	167.787	151.823	138.212	3.99416
WBGene00000455	C10G8.6	ceh-34	40.6337	0.455214	4.38861	1.14077e-05	0.000123827	23.5419	14.3505	11.037	51.6919	82.8871	60.294	3.98274
WBGene00010884	M7.8	M7.8	27.0891	0.540877	3.71188	0.000205723	0.00138742	6.72626	16.9597	9.03025	35.5911	38.5712	55.656	3.96802
WBGene00007409	C07B5.4	C07B5.4	92.6724	0.321018	6.19036	6.00272e-10	2.11653e-08	32.5103	40.4423	39.1311	109.316	179.726	154.909	3.96088
WBGene00002039	T10H10.1	hum-6	467.226	0.204106	9.71134	2.69761e-22	4.57172e-20	162.551	170.901	231.776	689.79	860.057	688.279	3.95968
WBGene00008543	F07A5.4	F07A5.4	22.1395	0.579399	3.40894	0.000652161	0.00357894	14.5736	5.21836	7.02353	35.5911	36.1092	34.3212	3.95375
WBGene00018286	F41E6.5	F41E6.5	114.089	0.338278	5.89334	3.78475e-09	1.15327e-07	35.8734	65.2296	37.1244	116.942	221.579	207.782	3.95222
WBGene00012404	Y6G8.2	Y6G8.2	92.8538	0.357811	5.51403	3.50718e-08	8.42632e-07	36.9944	27.3964	48.1613	111.858	215.835	116.878	3.9499
WBGene00012825	Y43F8C.3	Y43F8C.3	350.549	0.210638	9.39678	5.62588e-21	7.71039e-19	163.672	123.936	137.46	463.532	622.885	591.809	3.94813
WBGene00007460	C08F11.13	C08F11.13	184.219	0.322024	6.13728	8.39454e-10	2.88878e-08	43.7207	79.5801	100.336	182.193	334.011	365.475	3.94245
WBGene00009835	F47H4.2	F47H4.2	59.5533	0.400356	4.90245	9.46486e-07	1.49325e-05	17.9367	18.2643	36.121	116.095	70.5772	98.3256	3.94068
WBGene00002248	T22A3.8	lam-3	976.269	0.211133	9.36838	7.36526e-21	9.9217e-19	280.261	512.704	394.321	1592.28	1734.89	1343.17	3.93362
WBGene00008314	C54G4.4	C54G4.4	24.6045	0.54093	3.6241	0.000289968	0.00182954	13.4525	6.52296	10.0336	42.3704	41.8539	33.3936	3.91941
WBGene00001105	Y41D4B.10	dsl-3	53.0595	0.392143	5.05937	4.20651e-07	7.39942e-06	15.6946	30.0056	19.0639	93.2149	86.1698	74.208	3.91564
WBGene00017434	F13H8.1	F13H8.1	40.2416	0.484417	4.07889	4.52503e-05	0.000394463	16.8157	18.2643	14.0471	36.4386	99.3004	56.5836	3.91481
WBGene00015355	C02F12.5	C02F12.5	106.528	0.32943	5.96728	2.41237e-09	7.60426e-08	56.0522	39.1377	35.1176	223.716	118.176	166.968	3.90507
WBGene00002232	F11A6.1	kpc-1	544.064	0.285	6.90209	5.12438e-12	2.53183e-10	181.609	275.269	208.699	466.075	1251.51	881.22	3.9046
WBGene00009842	F48C5.1	igeg-2	16.7286	0.636964	3.08421	0.00204093	0.00907649	6.72626	7.82755	6.02017	25.4222	31.1853	23.19	3.87857
WBGene00013982	ZK512.1	ZK512.1	30.6066	0.490584	3.99517	6.4647e-05	0.000533177	8.96835	15.6551	13.0437	43.2178	44.3159	58.4388	3.87533
WBGene00001960	DY3.3	hlh-16	17.2107	0.628419	3.09187	0.001989	0.00887558	8.96835	5.21836	7.02353	24.5748	28.7233	28.7556	3.86859
WBGene00006611	C23H3.7	tre-5	32.694	0.481424	4.03413	5.48045e-05	0.000461171	14.5736	11.7413	14.0471	38.1334	50.8812	66.7872	3.86012
WBGene00007605	C15C8.3	hrg-7	12254.9	0.224965	8.65899	4.75951e-18	5.20934e-16	4827.21	6307.7	4001.4	13428	26244.9	18719.9	3.85779
WBGene00004002	T21E8.3	pgp-8	63.4184	0.459279	4.24182	2.21711e-05	0.000218404	47.0838	18.2643	13.0437	72.8771	148.54	80.7012	3.85396
WBGene00007214	C01A2.2	C01A2.2	55.1683	0.401795	4.85058	1.23099e-06	1.87455e-05	28.0261	22.1781	18.0605	67.7927	119.817	75.1356	3.84892
WBGene00000111	T08B1.3	alh-5	199.432	0.303049	6.42785	1.29418e-10	5.07401e-09	70.6257	103.063	73.2453	181.345	403.767	364.547	3.84581
WBGene00020722	T23B12.8	gplb-1	18.645	0.620016	3.1536	0.00161268	0.00749776	8.96835	9.13214	5.0168	22.0326	36.1092	30.6108	3.83923
WBGene00016237	C29H12.6	C29H12.6	68.507	0.387073	5.01386	5.33496e-07	9.12297e-06	38.1155	24.7872	22.0739	68.6401	138.692	118.733	3.83712
WBGene00010558	K04D7.4	ptrg-1	66.5343	0.359619	5.39721	6.76853e-08	1.48597e-06	16.8157	32.6148	33.1109	114.4	99.3004	102.964	3.83643
WBGene00014213	ZK1073.1	ZK1073.1	611.296	0.230793	8.40764	4.18329e-17	4.06992e-15	214.119	289.619	254.854	651.657	1212.12	1045.41	3.83498
WBGene00011927	T22C8.6	T22C8.6	19.9639	0.615797	3.09938	0.00193928	0.00871045	7.8473	3.91377	13.0437	23.7274	36.9299	34.3212	3.82904
WBGene00013802	Y116A8C.25	Y116A8C.25	25.4957	0.550025	3.52591	0.000422036	0.00248569	11.2104	10.4367	10.0336	28.8119	59.0879	33.3936	3.82861
WBGene00010642	K07G5.3	mks-6	33.2989	0.546132	3.54066	0.000399133	0.00238195	3.36313	16.9597	21.0706	42.3704	70.5772	45.4524	3.8267
WBGene00021772	Y51H7BM.1	math-45	99.5255	0.344027	5.622	1.88759e-08	4.89315e-07	21.2998	48.2699	54.1815	178.803	123.92	170.678	3.82543
WBGene00022386	Y95B8A.6	Y95B8A.6	111.791	0.315942	6.1488	7.80693e-10	2.70429e-08	56.0522	50.8791	32.1075	138.128	225.683	167.896	3.82416
WBGene00020891	T28C12.4	cest-24	851.648	0.279367	6.91199	4.77907e-12	2.37612e-10	331.829	266.137	462.549	716.907	1768.53	1563.93	3.81831
WBGene00000516	T05A6.1	cki-1	95.1345	0.32896	5.88041	4.09249e-09	1.22946e-07	45.9628	40.4423	32.1075	119.485	129.665	203.144	3.81642
WBGene00018590	F48B9.4	pdf-2	34.6304	0.476612	4.05701	4.97056e-05	0.000425073	19.0577	13.0459	11.037	38.9808	60.7292	64.932	3.8164
WBGene00020153	T01G6.6	nhr-212	67.9325	0.344876	5.59218	2.24233e-08	5.69105e-07	24.663	30.0056	30.1008	91.5201	104.224	127.081	3.80828
WBGene00013312	Y57G11C.17	hhat-2	32.9028	0.466514	4.14637	3.37789e-05	0.000309169	10.0894	16.9597	14.0471	49.9971	52.5225	53.8008	3.80378
WBGene00010345	F59F5.7	F59F5.7	39.3084	0.451688	4.22126	2.42943e-05	0.000234621	12.3315	11.7413	25.084	69.4875	61.5499	55.656	3.79791
WBGene00009393	F35C5.5	clec-62	451.487	0.262089	7.33981	2.13895e-13	1.29662e-11	149.099	202.212	213.716	427.941	919.144	796.809	3.79433
WBGene00016506	C37H5.2	abhd-5.1	66.8031	0.466685	4.10974	3.96105e-05	0.000351871	25.784	24.7872	33.1109	35.5911	160.03	121.516	3.78977
WBGene00006655	F10B5.4	tub-1	21.4394	0.589187	3.29574	0.000981639	0.00499623	7.8473	13.0459	6.02017	30.5067	44.3159	26.9004	3.77964
WBGene00018729	F53A9.6	F53A9.6	49.6263	0.470838	4.04957	5.13113e-05	0.000437144	31.3892	13.0459	18.0605	41.523	114.893	78.846	3.76446
WBGene00016698	C46A5.1	C46A5.1	47.5993	0.575004	3.28617	0.00101559	0.00514023	12.3315	6.52296	41.1378	37.286	128.024	60.294	3.76055
WBGene00018696	F52E1.8	pho-6	19.3695	0.604527	3.192	0.0014129	0.00671979	8.96835	10.4367	5.0168	34.7437	32.0059	25.0452	3.75871
WBGene00017539	F17E9.2	F17E9.2	35.5728	0.452704	4.24182	2.21716e-05	0.000218404	14.5736	18.2643	12.0403	63.5556	48.4192	56.5836	3.75591
WBGene00022076	Y69A2AR.5	daao-1	125.317	0.287449	6.62035	3.58358e-11	1.56024e-09	45.9628	52.1836	60.2017	227.953	148.54	217.058	3.7484
WBGene00003681	Y15E3A.1	nhr-91	93.8789	0.34378	5.51966	3.3965e-08	8.21697e-07	47.0838	27.3964	44.1479	97.4519	183.008	164.185	3.74823
WBGene00010396	H13N06.2	H13N06.2	24.121	0.564779	3.3359	0.000850247	0.00445059	5.60522	7.82755	17.0571	34.7437	37.7506	41.742	3.74669
WBGene00003647	T05B4.2	nhr-57	98.2848	0.311328	6.10465	1.03027e-09	3.48457e-08	42.5996	36.5286	45.1512	116.095	187.932	161.402	3.74502
WBGene00014136	ZK896.5	ZK896.5	92.9171	0.386155	4.89272	9.94526e-07	1.55812e-05	31.3892	26.0918	60.2017	84.7408	193.677	161.402	3.73734
WBGene00010755	K10G9.1	vglu-2	445.758	0.220545	8.61613	6.92525e-18	7.32543e-16	209.635	194.384	161.541	513.529	811.637	783.822	3.72903
WBGene00013585	Y80D3A.5	cyp-42A1	94.1596	0.330664	5.70716	1.14877e-08	3.1379e-07	57.1732	28.701	34.1143	127.959	179.726	137.285	3.70843
WBGene00021397	Y38C1AA.6	Y38C1AA.6	32.8024	0.480752	3.96133	7.45344e-05	0.000597831	14.5736	18.2643	9.03025	41.523	54.9845	58.4388	3.70082
WBGene00004133	F57B9.9	abu-13	141.598	0.361192	5.1835	2.17763e-07	4.2268e-06	58.2943	22.1781	100.336	230.495	231.427	206.855	3.69882
WBGene00015218	B0507.1	B0507.1	64.932	0.345133	5.46587	4.60648e-08	1.05733e-06	28.0261	30.0056	25.084	88.9779	103.404	114.095	3.68735
WBGene00003680	ZK488.2	nhr-90	132.349	0.297857	6.32343	2.55823e-10	9.53197e-09	48.2049	60.0112	61.205	163.55	283.95	177.172	3.68709
WBGene00077531	F40G9.15	F40G9.15	24.0118	0.544822	3.46576	0.000528734	0.00299977	8.96835	11.7413	10.0336	29.6593	48.4192	35.2488	3.68625
WBGene00006535	F40F4.5	tba-9	39.1356	0.516203	3.66606	0.000246312	0.00160617	21.2998	20.8735	8.02689	29.6593	77.9631	76.9908	3.67754
WBGene00016428	C35A11.1	dmsr-7	20.1996	0.602061	3.11029	0.00186902	0.0084551	10.0894	7.82755	8.02689	21.1852	29.5439	44.5248	3.67155
WBGene00013955	ZK265.1	kri-1	29.1407	0.555172	3.38923	0.000700904	0.00380667	6.72626	15.6551	15.0504	36.4386	72.2185	28.7556	3.67102
WBGene00003933	T27B1.2	pat-9	189.706	0.2373	7.88296	3.19712e-15	2.49454e-13	95.2887	65.2296	83.279	278.797	322.521	293.122	3.66879
WBGene00018392	F43E2.3	insc-1	80.6317	0.323801	5.78782	7.13046e-09	2.05079e-07	28.0261	36.5286	39.1311	141.517	133.768	104.819	3.66593
WBGene00021439	Y39A3B.5	ckr-2	27.7041	0.503574	3.70428	0.000211989	0.00142298	13.4525	9.13214	13.0437	49.9971	43.4952	37.104	3.66552
WBGene00020330	T07H6.1	cest-16	35.9088	0.48524	3.80528	0.000141646	0.00101707	14.5736	6.52296	25.084	56.7764	54.9845	57.5112	3.66544
WBGene00020015	R11G11.12	nhr-210	58.3986	0.379968	4.96361	6.9196e-07	1.14438e-05	16.8157	35.224	23.0773	80.5038	92.7351	102.036	3.66462
WBGene00044396	ZK1290.14	ZK1290.14	53.8457	0.407422	4.6047	4.1306e-06	5.29718e-05	28.0261	22.1781	19.0639	55.9289	111.61	86.2668	3.66412
WBGene00017571	F18E9.5	jmjd-3.1	331.582	0.200384	9.34299	9.36539e-21	1.23007e-18	128.92	142.2	155.521	486.412	587.596	488.845	3.66316
WBGene00002069	C04F12.3	ikb-1	113.759	0.323376	5.81141	6.1949e-09	1.81483e-07	50.447	60.0112	36.121	122.027	233.069	180.882	3.65657
WBGene00023415	F16C3.3	F16C3.3	37.2537	0.461146	4.07121	4.6769e-05	0.000405237	15.6946	18.2643	14.0471	39.8282	76.3218	59.3664	3.65614
WBGene00008992	F21A3.2	F21A3.2	198.362	0.232488	8.05425	7.99682e-16	6.77623e-14	93.0466	87.4076	75.2521	289.814	356.168	288.484	3.65445
WBGene00009573	F40E10.5	F40E10.5	42.6609	0.448769	4.10859	3.9808e-05	0.000352842	16.8157	9.13214	29.0975	73.7245	63.1912	64.0044	3.65009
WBGene00001517	C15B12.5	gar-1	19.6004	0.59957	3.13568	0.00171458	0.00787857	7.8473	10.4367	7.02353	27.9645	40.2126	24.1176	3.64692
WBGene00004003	C47A10.1	pgp-9	859.249	0.161625	11.5518	7.2327e-31	1.89991e-28	336.313	393.987	379.27	1255.86	1432.06	1358.01	3.64639
WBGene00003104	ZC13.4	mab-7	50.4489	0.392837	4.71586	2.40687e-06	3.35705e-05	22.4209	15.6551	27.0907	90.6727	68.9358	77.9184	3.64491
WBGene00000641	K08C9.4	col-65	127.724	0.374658	4.93857	7.8697e-07	1.27547e-05	62.7784	16.9597	85.2857	191.514	193.677	216.131	3.64385
WBGene00015776	C14F5.1	dct-1	467.809	0.286489	6.46423	1.01818e-10	4.06265e-09	238.782	210.039	160.538	418.62	1105.44	673.438	3.60624
WBGene00013013	Y48E1B.16	clec-145	25.2678	0.52852	3.50384	0.000458606	0.00265934	13.4525	10.4367	9.03025	45.76	31.1853	41.742	3.60538
WBGene00009804	F47B8.3	F47B8.3	70.3257	0.376349	4.92887	8.27079e-07	1.32475e-05	31.3892	35.224	25.084	66.9452	136.23	127.081	3.6016
WBGene00003634	T19A5.4	nhr-44	43.1349	0.408305	4.51479	6.33784e-06	7.60203e-05	21.2998	16.9597	18.0605	60.166	68.1152	74.208	3.59533
WBGene00016355	C33F10.7	lact-5	60.2438	0.403312	4.58307	4.58192e-06	5.78651e-05	39.2365	23.4826	16.0538	77.9616	123.1	81.6288	3.58867
WBGene00007856	C31H5.5	C31H5.5	30.1177	0.508354	3.6198	0.000294836	0.00185283	15.6946	11.7413	12.0403	46.6075	64.0118	30.6108	3.5776
WBGene00001123	C43C3.3	dyf-7	81.861	0.330969	5.52369	3.3196e-08	8.08659e-07	38.1155	26.0918	43.1445	111.01	155.926	116.878	3.57529
WBGene00003722	R11G11.1	nhr-132	70.6552	0.32836	5.59849	2.16222e-08	5.51436e-07	30.2682	31.3102	31.1042	105.079	122.279	103.891	3.57402
WBGene00022181	Y71H2AM.16	pho-9	86.8371	0.380938	4.82878	1.37375e-06	2.05815e-05	34.7523	43.0515	36.121	67.7927	151.002	188.303	3.57339
WBGene00001118	ZK520.3	dyf-2	51.3749	0.389893	4.72405	2.31189e-06	3.24467e-05	21.2998	26.0918	20.0672	61.8608	86.1698	92.76	3.56944
WBGene00007376	C06C3.5	C06C3.5	32.856	0.463824	3.91184	9.15961e-05	0.00070906	12.3315	13.0459	18.0605	44.9126	54.9845	53.8008	3.53834
WBGene00013385	Y62E10A.19	Y62E10A.19	35.3013	0.463135	3.91468	9.05248e-05	0.000702146	17.9367	11.7413	17.0571	66.0978	59.0879	39.8868	3.53208
WBGene00021583	Y46C8AL.5	clec-72	44.4303	0.420256	4.30998	1.63271e-05	0.00016852	22.4209	14.3505	22.0739	73.7245	82.0665	51.9456	3.53022
WBGene00007900	C33D9.6	C33D9.6	190.645	0.235056	7.74974	9.20789e-15	6.81341e-13	79.5941	93.9306	79.2655	276.255	343.038	271.787	3.52498
WBGene00000397	F08B4.2	cdh-5	174.369	0.258292	7.02171	2.19168e-12	1.14004e-10	63.8995	73.0571	94.3159	262.697	324.983	227.262	3.52373
WBGene00019591	K09F6.8	fbxc-25	25.4751	0.602684	3.06643	0.00216631	0.00948949	11.2104	19.5689	3.01008	27.1171	41.8539	50.0904	3.52363
WBGene00008944	F19B2.5	F19B2.5	1336.21	0.550391	3.29931	0.000969239	0.00494375	520.164	345.717	907.038	1041.46	2847.71	2355.18	3.52207
WBGene00016135	C26B9.6	C26B9.6	56.0239	0.400823	4.54261	5.55632e-06	6.80798e-05	28.0261	27.3964	19.0639	66.0978	122.279	73.2804	3.51282
WBGene00018311	F41G4.8	F41G4.8	25.2394	0.518336	3.48245	0.000496842	0.00284961	10.0894	10.4367	13.0437	38.9808	35.2886	43.5972	3.51109
WBGene00008886	F16C3.2	F16C3.2	58.1464	0.414338	4.34983	1.36243e-05	0.000144115	19.0577	22.1781	36.121	57.6238	123.92	89.9772	3.50999
WBGene00009371	F33H2.8	F33H2.8	21.1166	0.58734	3.11772	0.00182258	0.00828068	10.0894	13.0459	5.0168	37.286	35.2886	25.9728	3.50053
WBGene00001432	B0511.1	fkb-7	80.4231	0.311408	5.80133	6.57926e-09	1.91321e-07	39.2365	33.9194	34.1143	119.485	137.051	118.733	3.49835
WBGene00045397	Y54G2A.52	Y54G2A.52	77.2663	0.406699	4.435	9.2071e-06	0.000103949	28.0261	33.9194	41.1378	56.7764	174.802	128.936	3.49731
WBGene00021917	Y55D5A.3	Y55D5A.3	23.0436	0.587163	3.08002	0.00206986	0.0091612	8.96835	11.7413	10.0336	18.643	36.9299	51.9456	3.4973
WBGene00019605	K10B2.2	ctsa-4.1	627.407	0.500922	3.60339	0.000314098	0.00195132	315.013	357.458	165.555	522.851	1344.25	1059.32	3.49204
WBGene00012131	T28F3.5	T28F3.5	51.6863	0.443414	4.07401	4.62112e-05	0.000401065	20.1788	24.7872	24.0807	49.1497	128.844	63.0768	3.49142
WBGene00044630	ZK678.8	bus-17	20.7931	0.578355	3.14589	0.00165585	0.0076623	6.72626	13.0459	8.02689	32.2015	36.9299	27.828	3.48787
WBGene00021876	Y54G2A.11	Y54G2A.11	665.778	0.252019	7.13744	9.50845e-13	5.2217e-11	358.734	275.269	257.864	622.845	1363.12	1116.83	3.479
WBGene00003633	C29E6.5	nhr-43	123.732	0.31223	5.7452	9.18125e-09	2.56116e-07	81.8362	37.8331	46.1546	156.771	216.655	203.144	3.477
WBGene00012462	Y17G7B.8	Y17G7B.8	257.221	0.310177	5.78718	7.15779e-09	2.0549e-07	91.9256	118.718	134.45	202.531	552.307	443.393	3.47219
WBGene00003569	F35C12.2	ncx-4	48.4051	0.39648	4.54007	5.62353e-06	6.87073e-05	16.8157	26.0918	22.0739	61.8608	82.8871	80.7012	3.46944
WBGene00013480	Y69H2.2	egas-3	48.736	0.391835	4.58787	4.47798e-06	5.6813e-05	21.2998	27.3964	17.0571	68.6401	82.8871	75.1356	3.44717
WBGene00017028	D1044.2	dex-1	314.981	0.193879	9.20037	3.56724e-20	4.60846e-18	143.494	138.287	143.481	479.633	527.687	457.307	3.44407
WBGene00012107	T27F6.8	T27F6.8	41.8824	0.44704	3.99254	6.53691e-05	0.000537488	23.5419	16.9597	16.0538	44.0652	89.4525	61.2216	3.44334
WBGene00010830	M02G9.1	appg-1	62.5374	0.422166	4.16135	3.16367e-05	0.000293137	31.3892	9.13214	44.1479	93.2149	94.3764	102.964	3.43165
WBGene00000689	Y42H9B.1	col-115	29.5434	0.563061	3.09449	0.00197151	0.00881502	10.0894	3.91377	26.0874	42.3704	48.4192	46.38	3.4215
WBGene00020947	W02F12.2	W02F12.2	40.2889	0.429156	4.14287	3.42985e-05	0.000312835	16.8157	20.8735	17.0571	48.3023	74.6805	64.0044	3.41553
WBGene00008922	F17C11.11	F17C11.11	455.996	0.232979	7.59966	2.96911e-14	2.0615e-12	221.967	217.867	180.605	503.36	676.228	935.949	3.40975
WBGene00009717	F44G4.8	dep-1	350.15	0.188526	9.37025	7.236e-21	9.8316e-19	161.43	143.505	171.575	538.104	554.769	531.515	3.40893
WBGene00007890	C33A12.19	C33A12.19	102.763	0.324766	5.44442	5.19746e-08	1.18036e-06	48.2049	45.6607	46.1546	133.89	224.862	117.805	3.40349
WBGene00008655	F10F2.3	lips-3	40.2849	0.521977	3.33135	0.000864253	0.00450538	14.5736	5.21836	35.1176	49.1497	75.5012	62.1492	3.40196
WBGene00020479	T13C2.3	T13C2.3	52.5589	0.418612	4.17376	2.99619e-05	0.000280255	23.5419	13.0459	35.1176	78.809	101.762	63.0768	3.3979
WBGene00009397	F35C5.9	clec-66	394.273	0.238518	7.39171	1.44948e-13	8.9239e-12	178.246	177.424	182.612	399.977	763.218	664.162	3.39479
WBGene00009405	F35C11.6	F35C11.6	25.9809	0.526771	3.36017	0.000778956	0.00415892	10.0894	14.3505	11.037	27.9645	45.1366	47.3076	3.394
WBGene00015044	B0213.15	cyp-34A9	69.3733	0.346361	5.10214	3.35826e-07	6.14745e-06	26.905	37.8331	30.1008	84.7408	127.203	109.457	3.38891
WBGene00020324	T07F12.4	T07F12.4	49.2086	0.447637	3.95699	7.59015e-05	0.000606048	29.1471	26.0918	12.0403	45.76	89.4525	92.76	3.38845
WBGene00001852	C30G7.1	hil-1	70.1525	0.340576	5.14435	2.68453e-07	5.05507e-06	40.3576	23.4826	32.1075	105.079	99.3004	120.588	3.38692
WBGene00019730	M02D8.4	asns-2	586.589	0.184982	9.50609	1.97966e-21	2.88902e-19	303.803	259.614	239.803	1034.69	876.47	805.157	3.38178
WBGene00044301	D2062.12	lgc-28	45.2891	0.423271	4.16636	3.09496e-05	0.000287785	26.905	22.1781	13.0437	55.0815	81.2458	73.2804	3.37387
WBGene00018041	F35D2.3	F35D2.3	112.241	0.311161	5.67978	1.3487e-08	3.62744e-07	42.5996	74.3617	37.1244	165.245	201.063	153.054	3.3706
WBGene00020672	T22B7.3	T22B7.3	69.3038	0.36727	4.75769	1.95817e-06	2.79048e-05	31.3892	28.701	35.1176	67.7927	131.306	121.516	3.36752
WBGene00010001	F53F8.4	F53F8.4	182.566	0.314105	5.58896	2.28439e-08	5.78848e-07	110.983	88.7122	51.1714	179.651	350.424	314.456	3.36645
WBGene00015081	B0244.6	B0244.6	32.1826	0.517979	3.36048	0.000778084	0.00415567	13.4525	11.7413	19.0639	28.8119	75.5012	44.5248	3.36298
WBGene00017639	F20D6.10	F20D6.10	44.8141	0.45647	3.88264	0.000103327	0.000785213	21.2998	31.3102	9.03025	55.9289	84.5285	66.7872	3.36216
WBGene00000950	C47C12.6	deg-1	40.3603	0.419272	4.17661	2.9588e-05	0.000277251	14.5736	20.8735	20.0672	56.7764	64.0118	65.8596	3.36216
WBGene00006746	F41C6.1	unc-6	177.652	0.249266	7.02589	2.12703e-12	1.1112e-10	69.5047	92.626	82.2756	221.174	290.515	309.818	3.36124
WBGene00015063	B0228.6	B0228.6	82.5584	0.306416	5.71122	1.12167e-08	3.07456e-07	35.8734	41.7469	36.121	116.942	132.948	131.719	3.35506
WBGene00000553	K07A9.2	cmk-1	62.6367	0.347255	5.02636	4.99879e-07	8.60109e-06	31.3892	30.0056	25.084	86.4356	94.3764	108.529	3.3458
WBGene00001455	C05E11.8	flp-12	42.4629	0.455395	3.83917	0.00012345	0.000909662	28.0261	19.5689	11.037	49.1497	60.7292	86.2668	3.34537
WBGene00017484	F15E6.3	F15E6.3	84.8575	0.481614	3.62097	0.000293495	0.00184736	69.5047	37.8331	10.0336	154.228	70.5772	166.968	3.33789
WBGene00011796	T16G1.2	T16G1.2	30.9079	0.492795	3.5219	0.000428466	0.00251417	21.2998	10.4367	11.037	41.523	56.6259	44.5248	3.33556
WBGene00016997	D1005.3	cebp-1	331.794	0.328506	5.27354	1.33815e-07	2.76055e-06	192.819	86.103	180.605	255.07	635.194	640.972	3.3322
WBGene00010215	F57G8.6	nhr-193	58.7751	0.409126	4.22297	2.41101e-05	0.000232985	13.4525	30.0056	38.1277	66.9452	99.3004	104.819	3.32245
WBGene00021362	Y37E11AL.6	fmil-1	27.7799	0.499011	3.47159	0.000517378	0.00294383	16.8157	11.7413	10.0336	44.0652	38.5712	45.4524	3.31917
WBGene00018931	F56B3.7	ugt-52	26.9623	0.538683	3.21849	0.00128867	0.00624945	10.0894	14.3505	13.0437	25.4222	59.9085	38.9592	3.31585
WBGene00010661	K08E3.1	tyr-2	356.674	0.266621	6.46812	9.92315e-11	3.98976e-09	181.609	109.586	204.686	374.554	692.641	576.967	3.31564
WBGene00016734	C46H11.10	C46H11.10	22.0911	0.559601	3.09881	0.00194298	0.00872458	8.96835	11.7413	10.0336	29.6593	44.3159	27.828	3.3114
WBGene00016340	C33C12.8	gba-2	24.1283	0.568676	3.05918	0.00221943	0.0096631	5.60522	16.9597	11.037	44.9126	25.4406	40.8144	3.30838
WBGene00010822	M01G12.9	M01G12.9	162.45	0.313295	5.48329	4.17495e-08	9.71632e-07	77.352	49.5745	99.3327	163.55	330.728	254.162	3.30789
WBGene00021415	Y38F2AL.1	nsy-4	155.389	0.260819	6.6213	3.56049e-11	1.5588e-09	84.0783	69.1433	63.2117	194.056	280.667	241.176	3.30772
WBGene00006636	T14B4.4	tsp-10	91.5685	0.319296	5.40576	6.45335e-08	1.42853e-06	38.1155	49.5745	40.1344	101.689	157.568	162.33	3.29817
WBGene00018334	F42A9.5	cyp-33E2	197.99	0.258927	6.6559	2.81574e-11	1.23963e-09	88.5624	96.5398	91.3058	269.476	404.588	237.466	3.29777
WBGene00012850	Y44A6C.1	Y44A6C.1	190.459	0.297159	5.79661	6.76701e-09	1.96418e-07	87.4414	95.2352	83.279	164.397	370.12	342.285	3.2968
WBGene00000493	F56H1.1	che-14	45.2996	0.417708	4.09627	4.19853e-05	0.000368434	23.5419	15.6551	24.0807	90.6727	56.6259	61.2216	3.29532
WBGene00004221	C54A12.1	ptr-6	108.937	0.325432	5.24308	1.5792e-07	3.19099e-06	45.9628	35.224	71.2386	127.959	210.911	162.33	3.28816
WBGene00007044	B0495.10	cpna-5	102.765	0.284568	6.00786	1.87988e-09	6.11217e-08	51.568	39.1377	53.1781	153.381	169.057	150.271	3.28535
WBGene00001757	R05F9.5	gst-9	31.9056	0.549015	3.13089	0.00174276	0.00798246	7.8473	20.8735	16.0538	22.0326	61.5499	63.0768	3.27551
WBGene00018206	F39G3.1	ugt-61	281.673	0.241577	7.08321	1.4085e-12	7.60253e-11	115.467	139.591	140.471	327.1	562.976	404.434	3.27285
WBGene00004129	F53G2.4	pqn-42	55.6965	0.408296	4.1684	3.06743e-05	0.000285731	42.5996	15.6551	20.0672	74.5719	89.4525	91.8324	3.26673
WBGene00016046	C24B5.4	C24B5.4	97.2372	0.338584	5.08357	3.70404e-07	6.63402e-06	43.7207	63.925	29.0975	111.01	178.905	156.764	3.26656
WBGene00008127	C47A10.5	ddo-1	169.66	0.373358	4.58104	4.6268e-06	5.83384e-05	77.352	90.0168	71.2386	115.248	448.904	215.203	3.26626
WBGene00008040	C40H1.5	ttr-5	166.802	0.261793	6.53222	6.48018e-11	2.68774e-09	85.1993	82.1892	67.2252	191.514	288.053	286.628	3.26578
WBGene00009803	F47B8.2	F47B8.2	74.2806	0.335686	5.11195	3.18848e-07	5.8845e-06	31.3892	43.0515	30.1008	107.621	137.051	96.4704	3.26322
WBGene00002181	K03D10.1	kal-1	171.046	0.269537	6.31912	2.63062e-10	9.75557e-09	91.9256	82.1892	67.2252	299.135	187.112	298.687	3.2524
WBGene00004092	F44C4.5	ppt-1	66.6057	0.341729	4.99868	5.77243e-07	9.78272e-06	31.3892	36.5286	26.0874	88.1305	103.404	114.095	3.25119
WBGene00007112	B0035.13	B0035.13	796.008	0.202059	8.40823	4.16228e-17	4.06992e-15	347.523	440.952	337.129	949.097	1208.84	1492.51	3.2431
WBGene00017478	F15A8.6	cest-26	114.89	0.293602	5.78814	7.11699e-09	2.05066e-07	60.5363	54.7928	47.158	131.348	210.911	184.592	3.24242
WBGene00011430	T04C12.8	T04C12.8	27.0712	0.529604	3.19982	0.00137513	0.0065908	16.8157	10.4367	11.037	26.2697	53.3432	44.5248	3.24209
WBGene00019732	M02D8.6	M02D8.6	92.7374	0.397383	4.26697	1.98148e-05	0.000198665	80.7151	27.3964	23.0773	121.179	151.002	153.054	3.2414
WBGene00021396	Y38C1AA.5	cutl-24	55.787	0.386945	4.39932	1.08591e-05	0.000118608	29.1471	28.701	21.0706	59.3186	100.942	95.5428	3.24135
WBGene00007140	B0331.1	cyp-29A4	39.1942	0.53827	3.15199	0.00162164	0.00753054	16.8157	19.5689	19.0639	101.689	20.5166	57.5112	3.24116
WBGene00044773	C08A9.10	C08A9.10	242.259	0.226164	7.49837	6.46164e-14	4.24341e-12	128.92	114.804	99.3327	391.503	305.287	413.71	3.23707
WBGene00004115	DY3.5	pqn-26	52.7214	0.445271	3.76455	0.000166853	0.00116104	34.7523	7.82755	32.1075	79.6564	95.1971	66.7872	3.23536
WBGene00000778	D1069.2	cpn-2	58.7392	0.375657	4.53718	5.70118e-06	6.93542e-05	19.0577	39.1377	25.084	78.809	91.0938	99.2532	3.23196
WBGene00016883	C52E2.4	C52E2.4	43.5097	0.445827	3.80513	0.000141731	0.00101722	17.9367	24.7872	19.0639	40.6756	92.7351	65.8596	3.22508
WBGene00018646	F49F1.6	mul-1	33.5722	0.491399	3.41683	0.000633546	0.00349994	23.5419	9.13214	15.0504	47.4549	67.2945	38.9592	3.22075
WBGene00012185	W01F3.2	W01F3.2	758.98	0.175512	9.6205	6.55092e-22	1.05356e-19	341.918	408.337	329.102	1007.57	1213.76	1253.19	3.21906
WBGene00044530	F32D1.11	F32D1.11	24.3443	0.530264	3.1671	0.00153968	0.00721368	7.8473	11.7413	15.0504	33.8963	38.5712	38.9592	3.2168
WBGene00007275	C03D6.1	C03D6.1	33.3712	0.479298	3.51077	0.000446818	0.00260537	16.8157	15.6551	15.0504	33.8963	49.2399	69.57	3.21344
WBGene00003695	C06G3.1	nhr-105	252.97	0.31279	5.37702	7.57307e-08	1.6418e-06	106.499	122.632	131.44	183.888	524.405	448.959	3.2095
WBGene00009637	F42F12.6	nspc-13	42.415	0.544604	3.10269	0.0019177	0.00863321	35.8734	19.5689	5.0168	39.8282	62.3705	91.8324	3.2093
WBGene00015613	C08F1.10	C08F1.10	109.376	0.322957	5.2497	1.52351e-07	3.08241e-06	36.9944	80.8847	38.1277	160.16	159.209	180.882	3.2066
WBGene00014836	T09F5.12	T09F5.12	104.378	0.362882	4.64761	3.35805e-06	4.45132e-05	47.0838	63.925	38.1277	113.553	249.482	114.095	3.19928
WBGene00006444	C33B4.3	shn-1	397.694	0.205818	8.13174	4.23168e-16	3.74694e-14	226.451	142.2	199.669	612.676	631.912	573.257	3.19863
WBGene00010873	M05B5.6	trpa-2	57.0083	0.384115	4.33318	1.46969e-05	0.000153505	29.1471	18.2643	34.1143	75.4193	109.969	75.1356	3.19561
WBGene00021128	W10C8.5	W10C8.5	1417.5	0.23872	7.01926	2.23039e-12	1.15636e-10	501.106	857.116	670.245	1399.07	2585.91	2491.53	3.19281
WBGene00018702	F52E4.5	F52E4.5	95.8637	0.333241	5.0578	4.24125e-07	7.44474e-06	30.2682	67.8387	39.1311	137.28	127.203	173.461	3.19113
WBGene00009512	F37H8.3	bigr-1	54.175	0.375265	4.47683	7.57603e-06	8.85143e-05	20.1788	31.3102	26.0874	74.5719	96.8384	76.0632	3.19006
WBGene00007935	C34E11.2	C34E11.2	40.3045	0.462643	3.57315	0.000352719	0.00214724	26.905	7.82755	23.0773	52.5393	73.0392	58.4388	3.18315
WBGene00007981	C36E8.2	glb-11	54.899	0.384758	4.34968	1.36339e-05	0.00014412	28.0261	28.701	22.0739	59.3186	91.0938	100.181	3.18008
WBGene00019069	F58H7.3	lgc-30	23.2538	0.539549	3.07256	0.00212235	0.00933844	11.2104	9.13214	13.0437	31.3541	31.1853	43.5972	3.17905
WBGene00006602	ZK54.2	tps-1	777.699	0.224487	7.43031	1.08345e-13	6.85791e-12	349.766	357.458	409.371	805.038	1574.86	1169.7	3.17895
WBGene00001171	F16B3.1	egl-2	50.7792	0.392849	4.27355	1.92383e-05	0.000193501	22.4209	32.6148	18.0605	76.2667	89.4525	65.8596	3.16814
WBGene00016463	C35E7.11	C35E7.11	24.624	0.532065	3.0965	0.00195823	0.00877057	10.0894	10.4367	15.0504	27.9645	44.3159	39.8868	3.15284
WBGene00019927	R07C3.11	fbxc-24	32.5443	0.489698	3.4285	0.000606929	0.0033745	11.2104	24.7872	11.037	52.5393	55.8052	39.8868	3.15154
WBGene00021157	Y4C6B.3	Y4C6B.3	37.627	0.466198	3.60003	0.000318183	0.00197126	15.6946	28.701	10.0336	50.8445	64.8325	55.656	3.14781
WBGene00003071	F29D11.1	lrp-1	2378.46	0.207335	7.97267	1.55276e-15	1.24863e-13	775.762	1372.43	1295.34	3221.85	4200.16	3405.22	3.14422
WBGene00009142	F26A3.4	F26A3.4	719.551	0.253537	6.51769	7.13976e-11	2.93046e-09	430.481	350.935	260.874	675.384	1206.38	1393.26	3.14214
WBGene00044079	C34E11.3	tag-241	276.67	0.275015	5.98243	2.19829e-09	7.01362e-08	102.015	99.1489	199.669	381.334	517.019	360.837	3.14143
WBGene00012113	T28B8.1	T28B8.1	855.649	0.280254	5.88841	3.89933e-09	1.1796e-07	532.496	303.97	403.351	692.333	1775.1	1426.65	3.14085
WBGene00012813	Y43F8B.2	Y43F8B.2	880.593	0.237001	6.96119	3.37407e-12	1.70445e-10	434.965	421.383	420.408	790.632	1536.28	1679.88	3.13827
WBGene00000449	F46F3.1	ceh-27	38.9775	0.448161	3.7022	0.000213737	0.00143167	24.663	20.8735	11.037	71.1823	54.1639	51.9456	3.13384
WBGene00016097	C25E10.8	C25E10.8	77.0168	0.34353	4.81005	1.50889e-06	2.23302e-05	48.2049	36.5286	27.0907	107.621	145.258	97.398	3.13239
WBGene00021518	Y41D4B.16	hpo-6	446.647	0.244509	6.73417	1.64868e-11	7.55372e-10	238.782	202.212	207.696	444.889	917.503	668.8	3.13122
WBGene00021671	Y48G1BM.6	Y48G1BM.6	138.386	0.284026	5.77678	7.6145e-09	2.16628e-07	47.0838	62.6204	91.3058	200.836	235.531	192.941	3.13073
WBGene00021446	Y39A3CR.6	hlh-33	62.5832	0.357835	4.60701	4.08504e-06	5.25158e-05	24.663	35.224	31.1042	74.5719	111.61	98.3256	3.12677
WBGene00001070	C31H2.2	dpy-8	68.1662	0.448893	3.64967	0.000262582	0.00168907	53.8101	18.2643	27.0907	163.55	59.0879	87.1944	3.12441
WBGene00003561	F02E8.6	ncr-1	460.165	0.276748	5.93043	3.0215e-09	9.37439e-08	214.119	195.689	259.87	369.47	916.682	805.157	3.12286
WBGene00003705	T27B7.4	nhr-115	64.6625	0.341893	4.81167	1.49672e-06	2.21709e-05	25.784	35.224	33.1109	88.1305	108.328	97.398	3.12218
WBGene00007600	C15C6.1	C15C6.1	43.4661	0.43076	3.76672	0.000165403	0.001153	25.784	10.4367	27.0907	61.0134	63.1912	73.2804	3.11926
WBGene00016735	C46H11.11	fhod-1	501.879	0.195671	8.36672	5.92425e-17	5.62483e-15	269.05	199.602	262.881	654.199	858.415	767.125	3.11639
WBGene00019944	R07G3.8	R07G3.8	93.7655	0.323293	5.03615	4.74988e-07	8.23573e-06	51.568	30.0056	55.1848	111.858	167.416	146.561	3.11377
WBGene00003890	T20H4.1	osm-10	26.9214	0.538307	3.06667	0.00216459	0.00948458	8.96835	18.2643	12.0403	25.4222	54.1639	42.6696	3.11298
WBGene00009331	F32D8.7	F32D8.7	36.413	0.503387	3.20908	0.00133159	0.00641616	26.905	5.21836	21.0706	52.5393	45.9572	66.7872	3.10719
WBGene00012124	T28D6.4	T28D6.4	89.8089	0.312762	5.25731	1.46177e-07	2.96894e-06	31.3892	58.7066	41.1378	133.89	134.589	139.14	3.10606
WBGene00008372	D1054.5	D1054.5	114.589	0.316758	5.13008	2.89623e-07	5.41488e-06	51.568	46.9653	69.2319	112.705	207.628	199.434	3.09818
WBGene00015860	C16D9.5	C16D9.5	32.2456	0.504519	3.24587	0.00117091	0.00576349	12.3315	20.8735	14.0471	53.3867	27.9026	64.932	3.0945
WBGene00006652	Y113G7A.6	ttx-1	53.1204	0.406912	4.03609	5.43502e-05	0.000458082	32.5103	31.3102	14.0471	66.0978	96.8384	77.9184	3.09314
WBGene00009291	F31D4.4	clec-264	45.263	0.398456	4.1033	4.07299e-05	0.000359834	21.2998	26.0918	19.0639	67.7927	77.9631	59.3664	3.08661
WBGene00006306	F07A5.5	sue-1	45.1612	0.415705	3.92383	8.71536e-05	0.000681701	31.3892	20.8735	14.0471	71.1823	64.8325	68.6424	3.08638
WBGene00018195	F39E9.2	btb-16	72.6208	0.354196	4.56368	5.0264e-06	6.23788e-05	31.3892	31.3102	44.1479	86.4356	146.899	95.5428	3.07801
WBGene00019961	R08E5.1	R08E5.1	31.459	0.497415	3.28409	0.00102313	0.00517009	21.2998	16.9597	8.02689	37.286	54.1639	51.018	3.07796
WBGene00016417	C34F11.8	C34F11.8	69.2841	0.335217	4.82608	1.39249e-06	2.07635e-05	35.8734	30.0056	36.121	111.01	117.355	85.3392	3.07554
WBGene00017950	F31E3.2	F31E3.2	35.2035	0.479963	3.37483	0.000738614	0.00397107	14.5736	18.2643	19.0639	39.8282	79.6045	39.8868	3.06964
WBGene00022307	Y77E11A.2	nadk-1	317.068	0.250369	6.46609	1.00572e-10	4.02313e-09	147.978	186.557	133.447	323.71	509.633	601.085	3.06514
WBGene00018144	F37C4.4	F37C4.4	67.0839	0.417524	3.8954	9.80375e-05	0.000751907	19.0577	50.8791	29.0975	59.3186	112.431	131.719	3.06428
WBGene00003710	C25B8.6	nhr-120	83.7611	0.34937	4.6114	3.99969e-06	5.15593e-05	44.8417	37.8331	41.1378	76.2667	155.926	146.561	3.05909
WBGene00044723	K11H12.11	K11H12.11	26.6581	0.519967	3.06698	0.00216231	0.00947724	11.2104	9.13214	19.0639	32.2015	41.0332	47.3076	3.05895
WBGene00016133	C26B9.3	C26B9.3	71.2879	0.350434	4.56568	4.97882e-06	6.18858e-05	29.1471	26.0918	50.168	102.536	121.458	98.3256	3.05787
WBGene00010724	K09E9.1	K09E9.1	255.504	0.23884	6.76815	1.30444e-11	6.08262e-10	117.71	148.723	111.373	292.356	461.214	401.651	3.05771
WBGene00022538	ZC190.4	ZC190.4	201.646	0.228407	7.03275	2.02495e-12	1.0674e-10	95.2887	83.4938	119.4	314.388	299.543	297.76	3.05749
WBGene00006372	F48F7.2	syx-2	92.2901	0.325807	4.96325	6.93228e-07	1.14528e-05	59.4153	46.9653	30.1008	126.264	123.1	167.896	3.05726
WBGene00007525	C11G10.1	C11G10.1	41.4881	0.415842	3.87986	0.000104515	0.000792714	25.784	19.5689	16.0538	68.6401	55.8052	63.0768	3.05378
WBGene00010238	F58B4.5	F58B4.5	744.145	0.171082	9.39729	5.59891e-21	7.71039e-19	405.818	327.452	369.237	1102.48	1236.74	1023.14	3.04974
WBGene00000491	B0024.8	che-12	27.9762	0.510689	3.1697	0.00152596	0.00716221	7.8473	19.5689	14.0471	35.5911	43.4952	47.3076	3.04834
WBGene00008831	F14H3.12	F14H3.12	31.9792	0.514688	3.16717	0.00153928	0.00721368	12.3315	26.0918	9.03025	34.7437	62.3705	47.3076	3.04344
WBGene00008971	F20C5.6	F20C5.6	222.159	0.225493	7.08653	1.37519e-12	7.44823e-11	102.015	97.8443	130.437	336.421	368.478	297.76	3.03564
WBGene00012628	Y38H6C.16	Y38H6C.16	25.7466	0.517197	3.0926	0.00198411	0.00885912	16.8157	10.4367	11.037	32.2015	45.9572	38.0316	3.03453
WBGene00010759	K10H10.2	cysl-2	768.473	0.272827	5.86744	4.42568e-09	1.32359e-07	338.555	504.877	301.008	665.215	1610.14	1191.04	3.0289
WBGene00012433	Y11D7A.9	Y11D7A.9	67.3072	0.397735	3.97015	7.18276e-05	0.00057877	38.1155	13.0459	49.1647	105.926	106.686	90.9048	3.02531
WBGene00016848	C50F7.10	klo-1	274.717	0.242334	6.57736	4.78869e-11	2.02567e-09	156.946	117.413	135.454	306.762	523.584	408.144	3.02209
WBGene00015545	C06G1.1	C06G1.1	92.7244	0.3082	5.13842	2.77057e-07	5.21086e-06	47.0838	35.224	56.1882	158.465	116.534	142.85	3.01706
WBGene00021898	Y54G2A.36	Y54G2A.36	205.743	0.264679	6.03973	1.54374e-09	5.10081e-08	69.5047	144.81	93.3126	286.424	338.935	301.47	3.01283
WBGene00044767	T23B7.3	T23B7.3	29.2791	0.51851	3.08295	0.00204961	0.00910227	22.4209	14.3505	7.02353	46.6075	36.1092	49.1628	3.0113
WBGene00017834	F26F12.3	F26F12.3	2823.97	0.17556	9.05544	1.3602e-19	1.68804e-17	1576.19	1339.82	1309.39	3379.46	5026.57	4312.41	3.01001
WBGene00012226	W03G11.4	W03G11.4	374.801	0.206945	7.66617	1.77211e-14	1.28034e-12	215.24	155.246	190.639	518.614	659.814	509.253	3.00767
WBGene00002048	B0244.2	ida-1	687.97	0.225643	7.03098	2.05084e-12	1.07744e-10	421.512	301.361	308.032	713.518	1228.54	1154.86	3.00408
WBGene00010047	F54D1.6	F54D1.6	794.229	0.185338	8.55043	1.22631e-17	1.26326e-15	375.55	352.24	462.549	997.399	1346.71	1230.93	3.00338
WBGene00006870	F14F3.1	vab-3	146.373	0.266048	5.98281	2.19326e-09	7.01175e-08	87.4414	80.8847	51.1714	211.005	215.835	231.9	3.00113
WBGene00021979	Y58A7A.5	Y58A7A.5	42.1482	0.442368	3.55328	0.000380457	0.00229219	21.2998	16.9597	25.084	38.9808	68.9358	81.6288	2.99234
WBGene00010870	M05B5.2	let-522	177.764	0.229352	6.88229	5.88988e-12	2.88293e-10	79.5941	92.626	95.3193	254.222	282.309	262.511	2.98663
WBGene00001444	F23B2.5	flp-1	129.139	0.356994	4.41371	1.01616e-05	0.000112391	94.1676	62.6204	38.1277	112.705	215.835	251.38	2.97523
WBGene00008512	F01G10.10	F01G10.10	46.6484	0.404641	3.91292	9.11877e-05	0.000706592	19.0577	31.3102	20.0672	55.9289	74.6805	78.846	2.97374
WBGene00003112	F35G12.6	mab-21	51.5878	0.378353	4.14897	3.33981e-05	0.000306039	20.1788	28.701	29.0975	68.6401	73.8598	89.0496	2.96945
WBGene00006575	F13B10.1	tir-1	473.886	0.214425	7.30472	2.77839e-13	1.65872e-11	289.229	187.861	239.803	566.069	803.431	756.922	2.96616
WBGene00003003	T25C12.1	lin-14	347.835	0.199862	7.83545	4.67173e-15	3.60937e-13	204.03	148.723	173.581	486.412	568.721	505.542	2.96518
WBGene00009895	F49E11.10	scl-2	171.004	0.370296	4.23253	2.31082e-05	0.000225376	78.473	90.0168	90.3025	360.148	93.5558	313.529	2.96467
WBGene00002881	C05D11.4	let-756	152.068	0.280565	5.55968	2.70263e-08	6.76129e-07	95.2887	49.5745	85.2857	186.43	245.379	250.452	2.96443
WBGene00012216	W02D9.10	dpsm-1	142.631	0.322592	4.86202	1.16191e-06	1.78663e-05	80.7151	73.0571	62.2084	118.637	292.977	228.19	2.96232
WBGene00003726	C13C4.3	nhr-136	43.9336	0.438446	3.53214	0.000412204	0.00244102	22.4209	13.0459	31.1042	46.6075	77.1425	73.2804	2.9597
WBGene00017961	F31F4.12	nhr-180	41.4333	0.449616	3.4479	0.000564961	0.00317333	28.0261	11.7413	23.0773	43.2178	66.4738	76.0632	2.95578
WBGene00015172	B0410.3	B0410.3	302.246	0.241956	6.4672	9.98353e-11	4.00383e-09	189.456	157.856	111.373	360.996	453.007	540.791	2.95365
WBGene00016071	C24H12.1	C24H12.1	35.5578	0.452274	3.47626	0.000508451	0.00290246	13.4525	23.4826	17.0571	49.9971	64.8325	44.5248	2.95143
WBGene00007983	C36E8.4	C36E8.4	67.5636	0.349864	4.44279	8.87988e-06	0.000100772	32.5103	30.0056	40.1344	75.4193	120.638	106.674	2.94915
WBGene00012783	Y43C5A.3	Y43C5A.3	84.2849	0.400377	3.92004	8.85359e-05	0.000689206	53.8101	52.1836	22.0739	73.7245	180.546	123.371	2.94877
WBGene00014132	ZK896.1	ZK896.1	29.3268	0.495398	3.15922	0.0015819	0.00738079	20.1788	14.3505	10.0336	34.7437	48.4192	48.2352	2.9486
WBGene00010329	F59D12.1	pcdr-1	29.0911	0.493616	3.16287	0.00156223	0.00729984	16.8157	14.3505	13.0437	30.5067	52.5225	47.3076	2.94814
WBGene00012339	W07G4.5	W07G4.5	554.98	0.216957	7.18439	6.75088e-13	3.77307e-11	278.019	277.878	287.965	602.507	1078.35	805.157	2.946
WBGene00004910	T03F7.1	snf-11	104.451	0.289017	5.40132	6.61534e-08	1.45824e-06	45.9628	58.7066	54.1815	133.043	185.47	149.344	2.94526
WBGene00007152	B0365.5	clec-225	41.3097	0.405438	3.8328	0.000126691	0.00092873	20.1788	19.5689	23.0773	57.6238	61.5499	65.8596	2.94522
WBGene00019744	M02H5.8	M02H5.8	133.647	0.339578	4.58775	4.48059e-06	5.6813e-05	71.7468	70.4479	61.205	98.2994	240.455	259.728	2.94239
WBGene00015740	C13E3.1	C13E3.1	67.1711	0.336218	4.63723	3.53117e-06	4.64952e-05	36.9944	35.224	30.1008	91.5201	117.355	91.8324	2.93892
WBGene00011278	R74.2	R74.2	49.4779	0.385194	4.00827	6.11653e-05	0.000508721	28.0261	18.2643	29.0975	79.6564	64.8325	76.9908	2.93787
WBGene00018200	F39E9.11	btb-17	40.8121	0.426862	3.6446	0.000267807	0.00171512	12.3315	24.7872	25.084	61.8608	62.3705	58.4388	2.93669
WBGene00008215	C49F8.3	C49F8.3	62.1393	0.477731	3.21413	0.0013084	0.0063218	40.3576	5.21836	49.1647	90.6727	99.3004	88.122	2.93533
WBGene00022242	Y73B6BL.21	sfrp-1	41.6374	0.426321	3.66856	0.000243925	0.0015954	24.663	24.7872	14.0471	49.9971	71.3978	64.932	2.93441
WBGene00000373	F08F3.7	cyp-14A5	123.727	0.322335	4.7933	1.6406e-06	2.40311e-05	57.1732	63.925	68.2285	243.206	106.686	203.144	2.92107
WBGene00017013	D1009.3	ensh-1	39.8488	0.42986	3.61951	0.000295162	0.00185414	14.5736	27.3964	19.0639	52.5393	68.9358	56.5836	2.91738
WBGene00010453	K01B6.1	fozi-1	84.8969	0.383222	4.00544	6.1902e-05	0.000513493	32.5103	31.3102	66.2218	99.1468	184.65	95.5428	2.91705
WBGene00016979	C56G2.4	C56G2.4	41.9355	0.422821	3.66907	0.000243431	0.00159398	28.0261	22.1781	14.0471	70.3349	55.8052	61.2216	2.91608
WBGene00011486	T05E12.3	T05E12.3	62.8811	0.44796	3.49292	0.000477764	0.00275725	26.905	57.402	12.0403	71.1823	105.866	103.891	2.9159
WBGene00001763	F37B1.4	gst-15	28.5848	0.503809	3.08098	0.00206322	0.00913951	14.5736	18.2643	11.037	29.6593	52.5225	45.4524	2.90906
WBGene00016505	C37C3.13	ttr-33	63.8352	0.365592	4.20862	2.56931e-05	0.000245722	39.2365	28.701	30.1008	71.1823	124.741	89.0496	2.90675
WBGene00017128	E04F6.9	E04F6.9	209.155	0.260166	5.93337	2.96775e-09	9.22579e-08	125.557	117.413	78.2621	237.274	371.761	324.66	2.90661
WBGene00003772	F20B10.1	nlr-1	150.028	0.249598	6.17603	6.5732e-10	2.30223e-08	73.9889	82.1892	74.2487	261.002	201.884	206.855	2.90652
WBGene00019117	F59E11.12	nhr-144	51.5714	0.387187	3.97815	6.94522e-05	0.000563085	22.4209	28.701	28.0941	56.7764	92.7351	80.7012	2.90614
WBGene00006365	K02E10.8	syg-1	133.88	0.273407	5.61201	1.99993e-08	5.13371e-07	88.5624	50.8791	66.2218	184.735	219.938	192.941	2.90579
WBGene00044728	Y53F4B.45	Y53F4B.45	415.093	0.285246	5.38456	7.2621e-08	1.5831e-06	306.045	152.637	179.602	395.74	831.333	625.203	2.90196
WBGene00001159	C26D10.5	eff-1	72.0211	0.336846	4.54398	5.52029e-06	6.77611e-05	36.9944	32.6148	41.1378	93.2149	92.7351	135.43	2.90193
WBGene00006367	ZK1067.6	sym-2	211.57	0.224474	6.82845	8.58377e-12	4.11212e-10	114.346	92.626	118.397	280.492	346.321	317.239	2.90148
WBGene00044066	Y40B1B.3	fbxb-66	48.1284	0.429177	3.58836	0.000332763	0.0020487	12.3315	32.6148	29.0975	53.3867	78.7838	82.5564	2.9
WBGene00000903	B0412.2	daf-7	57.2485	0.405698	3.79087	0.000150118	0.00106529	34.7523	31.3102	22.0739	54.2341	79.6045	121.516	2.89726
WBGene00000497	F48A11.1	chs-2	199.191	0.244228	6.28308	3.3193e-10	1.21101e-08	71.7468	118.718	116.39	279.645	297.901	310.746	2.89483
WBGene00044698	K09F5.6	K09F5.6	233.854	0.212083	7.22941	4.851e-13	2.81091e-11	125.557	117.413	117.393	373.707	361.092	307.963	2.89364
WBGene00021850	Y54F10AM.6	Y54F10AM.6	35.4151	0.461694	3.30187	0.000960434	0.00490461	25.784	11.7413	17.0571	41.523	60.7292	55.656	2.89302
WBGene00000557	R09B5.8	cnc-3	31.7923	0.464374	3.30823	0.000938891	0.00481388	19.0577	16.9597	13.0437	43.2178	55.8052	42.6696	2.88808
WBGene00011564	T07C5.1	ugt-50	473.131	0.21624	7.07709	1.47209e-12	7.91865e-11	199.546	264.832	265.891	590.644	894.525	623.347	2.88732
WBGene00020855	T27C4.2	hpo-36	43.5658	0.412542	3.70089	0.000214841	0.00143784	26.905	18.2643	22.0739	66.0978	77.9631	50.0904	2.8873
WBGene00001458	ZK525.1	flp-15	49.9905	0.483884	3.16055	0.00157473	0.00734954	48.2049	16.9597	12.0403	51.6919	96.8384	74.208	2.88503
WBGene00010290	F58H1.7	F58H1.7	63.5354	0.374763	4.08351	4.43606e-05	0.000387565	35.8734	35.224	27.0907	62.7082	96.0178	124.298	2.88247
WBGene00003578	T26E3.2	ndx-1	57.1586	0.367066	4.15855	3.20268e-05	0.000295708	35.8734	27.3964	25.084	72.0297	79.6045	102.964	2.88157
WBGene00003124	K10B3.9	mai-1	151.072	0.293884	5.17408	2.29035e-07	4.39685e-06	89.6835	69.1433	75.2521	141.517	275.743	255.09	2.87232
WBGene00016716	C46F4.2	acs-17	419.108	0.241583	6.29588	3.05658e-10	1.12344e-08	181.609	213.953	253.85	414.383	768.142	682.714	2.87219
WBGene00008309	C54E10.5	nhr-170	39.6153	0.42483	3.59088	0.00032956	0.00203295	14.5736	24.7872	22.0739	54.2341	67.2945	54.7284	2.86901
WBGene00007414	C07E3.3	C07E3.3	85.4165	0.347589	4.36682	1.26066e-05	0.000135257	33.6313	45.6607	53.1781	80.5038	150.182	149.344	2.86879
WBGene00000674	F29C4.8	col-99	106.392	0.276235	5.50567	3.67774e-08	8.74281e-07	59.4153	58.7066	47.158	149.144	155.106	168.823	2.86225
WBGene00007765	C27B7.9	C27B7.9	132.11	0.313105	4.85762	1.18807e-06	1.81974e-05	82.9572	78.2755	44.1479	199.988	138.692	248.597	2.85946
WBGene00009729	F45E10.2	F45E10.2	89.4591	0.356832	4.28508	1.82671e-05	0.000184912	38.1155	73.0571	28.0941	110.163	158.388	128.936	2.85415
WBGene00018976	F56E10.2	daam-1	91.4132	0.289138	5.22871	1.70698e-07	3.42723e-06	45.9628	48.2699	48.1613	123.722	139.513	142.85	2.85184
WBGene00003602	H01A20.1	nhr-3	250.682	0.2182	6.92143	4.47116e-12	2.23006e-10	153.583	118.718	118.397	323.71	396.381	393.303	2.84976
WBGene00006705	Y94H6A.6	ubc-8	218.238	0.235078	6.43506	1.23426e-10	4.85117e-09	113.225	122.632	104.35	251.68	373.402	344.14	2.84892
WBGene00007317	C05A9.2	C05A9.2	141.494	0.260422	5.7838	7.30339e-09	2.0853e-07	89.6835	58.7066	72.242	194.904	233.069	200.362	2.84788
WBGene00007916	C34C6.3	C34C6.3	33.9708	0.462469	3.26608	0.00109047	0.00544064	12.3315	19.5689	21.0706	61.0134	50.8812	38.9592	2.84786
WBGene00011474	T05D4.1	aldo-1	2579.86	0.20799	7.23919	4.51383e-13	2.63491e-11	1429.33	1363.3	1239.15	2540.53	4840.28	4066.6	2.8393
WBGene00006424	F49E10.5	ctbp-1	87.8994	0.313378	4.81431	1.47708e-06	2.1906e-05	40.3576	50.8791	46.1546	112.705	164.133	113.167	2.83865
WBGene00020940	W02D7.4	W02D7.4	136.847	0.256549	5.88419	3.99998e-09	1.2064e-07	72.8678	80.8847	60.2017	188.972	193.677	224.479	2.83766
WBGene00022951	C30E1.9	C30E1.9	950.309	0.248131	6.0509	1.44036e-09	4.78934e-08	443.933	393.987	649.174	910.964	1860.45	1443.35	2.83422
WBGene00009647	F43C1.1	phlp-2	31.0154	0.482792	3.08241	0.00205331	0.00911354	22.4209	9.13214	17.0571	46.6075	50.0605	40.8144	2.82827
WBGene00007957	C35C5.8	C35C5.8	41.4207	0.431643	3.44268	0.000575989	0.00322607	14.5736	18.2643	32.1075	56.7764	59.0879	67.7148	2.82667
WBGene00013543	Y75B8A.6	Y75B8A.6	242.646	0.211953	7.05427	1.73508e-12	9.26784e-11	134.525	109.586	136.457	389.808	348.783	336.719	2.82554
WBGene00003019	H32C10.2	lin-33	86.405	0.29815	5.00394	5.61691e-07	9.56028e-06	39.2365	44.3561	52.1748	128.806	130.486	123.371	2.81852
WBGene00013650	Y105C5B.9	Y105C5B.9	112.114	0.312379	4.77049	1.83781e-06	2.63611e-05	76.231	46.9653	53.1781	117.79	205.987	172.534	2.81396
WBGene00004145	T03G11.1	pqn-62	132.094	0.30261	4.94207	7.72972e-07	1.25986e-05	61.6574	76.9709	69.2319	194.904	261.792	128.009	2.81297
WBGene00000784	F44C4.3	cpr-4	3127.43	0.198123	7.52547	5.25293e-14	3.53809e-12	1777.97	1609.87	1536.15	3259.98	4702.41	5878.2	2.81085
WBGene00001410	Y54F10AM.2	feh-1	89.0281	0.308477	4.80685	1.53327e-06	2.26061e-05	42.5996	40.4423	57.1916	108.468	137.051	148.416	2.80914
WBGene00001461	Y48D7A.2	flp-18	122.302	0.306699	4.87591	1.0831e-06	1.68185e-05	73.9889	75.6663	43.1445	131.348	201.884	207.782	2.8061
WBGene00010010	F53H4.5	gmeb-2	56.7418	0.391389	3.7611	0.000169169	0.00117509	36.9944	14.3505	38.1277	83.8934	84.5285	82.5564	2.80508
WBGene00013104	Y51H4A.8	Y51H4A.8	63.6627	0.372659	3.95916	7.5213e-05	0.000601132	43.7207	19.5689	37.1244	79.6564	87.8111	114.095	2.80402
WBGene00004216	C24B5.3	ptr-1	112.955	0.269648	5.50777	3.63414e-08	8.66531e-07	51.568	62.6204	64.2151	160.16	180.546	158.62	2.79886
WBGene00019902	R05G6.10	R05G6.10	120.782	0.338997	4.36831	1.25212e-05	0.000134593	68.3836	52.1836	70.2353	96.6045	246.199	191.086	2.79813
WBGene00022337	Y82E9BR.4	pals-16	33.7415	0.462674	3.18805	0.00143238	0.00680195	23.5419	11.7413	18.0605	54.2341	54.9845	39.8868	2.79518
WBGene00009800	F47A4.3	rrc-1	90.0813	0.297265	4.98513	6.19203e-07	1.03822e-05	58.2943	43.0515	41.1378	135.585	128.844	133.574	2.79333
WBGene00001719	C26F1.5	grl-10	60.6311	0.349715	4.235	2.28556e-05	0.000223466	38.1155	28.701	29.0975	78.809	100.942	88.122	2.79284
WBGene00018763	F53F10.1	F53F10.1	37.642	0.462504	3.21786	0.0012915	0.00626124	13.4525	26.0918	20.0672	39.8282	76.3218	50.0904	2.78873
WBGene00009526	F38A1.14	clec-169	45.1082	0.433482	3.37895	0.000727639	0.00392616	22.4209	16.9597	32.1075	81.3512	42.6746	75.1356	2.78594
WBGene00008113	C46C2.5	C46C2.5	93.1382	0.42953	3.47579	0.000509344	0.00290545	36.9944	92.626	18.0605	130.501	109.969	170.678	2.78403
WBGene00018907	F55G1.15	F55G1.15	48.5986	0.475441	3.11258	0.00185461	0.00840197	6.72626	35.224	35.1176	69.4875	82.8871	62.1492	2.78357
WBGene00007750	C26G2.1	syg-2	212.878	0.229846	6.40414	1.51217e-10	5.88477e-09	123.315	95.2352	119.4	330.489	346.321	262.511	2.77947
WBGene00000526	C01C10.4	clc-5	49.0612	0.389966	3.77626	0.000159199	0.00111965	29.1471	24.7872	24.0807	58.4712	91.0938	66.7872	2.77321
WBGene00016958	C55F2.2	ilys-4	66.6528	0.448264	3.28641	0.00101472	0.00513912	54.9311	30.0056	21.0706	45.76	138.692	109.457	2.77254
WBGene00010288	F58H1.5	F58H1.5	77.9351	0.319308	4.62465	3.75235e-06	4.89577e-05	40.3576	49.5745	34.1143	107.621	104.224	131.719	2.76965
WBGene00017082	DC2.5	DC2.5	201.873	0.241972	6.06934	1.28435e-09	4.28871e-08	99.7729	113.499	108.363	226.258	347.962	315.384	2.76588
WBGene00008666	F10G8.8	F10G8.8	306.54	0.203816	7.19316	6.33102e-13	3.56368e-11	168.157	148.723	171.575	475.396	493.22	382.171	2.76543
WBGene00020326	T07H3.3	math-38	49.4146	0.45113	3.23167	0.00123068	0.00600892	29.1471	19.5689	30.1008	109.316	36.9299	71.4252	2.76173
WBGene00009797	F46G10.2	F46G10.2	142.121	0.26463	5.53575	3.09904e-08	7.61997e-07	84.0783	70.4479	72.242	183.888	259.33	182.737	2.76033
WBGene00018603	F48E3.2	F48E3.2	68.9578	0.343262	4.24167	2.2186e-05	0.00021841	28.0261	33.9194	48.1613	87.283	105.045	111.312	2.75769
WBGene00021927	Y55F3AM.10	abhd-14	53.3522	0.407687	3.57957	0.000344165	0.00210492	22.4209	28.701	34.1143	47.4549	99.3004	88.122	2.75561
WBGene00011995	T24F1.3	rsf-1	254.555	0.226071	6.48744	8.7307e-11	3.54651e-09	110.983	168.292	127.427	324.557	397.202	398.868	2.7554
WBGene00013458	Y67A10A.9	clc-8	76.7123	0.322231	4.52852	5.93995e-06	7.18492e-05	51.568	33.9194	37.1244	126.264	107.507	103.891	2.75391
WBGene00004830	Y51A2D.19	slo-1	142.93	0.255412	5.6972	1.21794e-08	3.30964e-07	70.6257	66.5342	91.3058	201.683	193.677	233.755	2.75365
WBGene00000783	T10H4.12	cpr-3	210.149	0.301489	4.83632	1.32267e-06	1.98539e-05	116.589	93.9306	125.42	165.245	370.12	389.592	2.75335
WBGene00006476	T08H4.1	rhgf-2	371.939	0.201197	7.24108	4.45116e-13	2.60798e-11	215.24	161.769	217.729	484.717	547.383	604.795	2.75229
WBGene00077770	M04D5.3	M04D5.3	79.2309	0.318287	4.61634	3.9057e-06	5.06232e-05	35.8734	54.7928	36.121	121.179	119.817	107.602	2.74947
WBGene00009215	F28D1.5	thn-2	125.86	0.355615	4.10103	4.11317e-05	0.000362571	76.231	69.1433	56.1882	237.274	85.3491	230.972	2.74652
WBGene00000224	F26D10.9	atgp-1	577.04	0.216949	6.72227	1.78917e-11	8.15004e-10	235.419	367.895	321.075	656.741	997.108	884.003	2.74544
WBGene00010125	F55G11.5	dod-22	38.0249	0.441956	3.26668	0.00108816	0.00543179	17.9367	16.9597	26.0874	43.2178	52.5225	71.4252	2.74115
WBGene00008388	D1086.1	D1086.1	65.2028	0.410524	3.58463	0.000337556	0.00207497	23.5419	60.0112	21.0706	76.2667	94.3764	115.95	2.73928
WBGene00000535	K08B4.6	cpi-1	880.279	0.246348	5.89309	3.79033e-09	1.15327e-07	531.375	536.187	347.163	1544.83	801.789	1520.34	2.73336
WBGene00011424	T04B2.6	dhs-31	34.2932	0.456725	3.19292	0.00140844	0.00671053	17.9367	22.1781	15.0504	38.1334	62.3705	50.0904	2.72988
WBGene00019780	M60.4	M60.4	612.969	0.206372	7.0154	2.29292e-12	1.18101e-10	408.06	283.096	294.988	733.008	900.269	1058.39	2.72949
WBGene00010262	F58E10.7	droe-4	57.8577	0.407142	3.59804	0.000320626	0.00198483	25.784	48.2699	19.0639	61.8608	98.4798	93.6876	2.72803
WBGene00020981	W03D2.6	W03D2.6	139.243	0.251392	5.74217	9.34709e-09	2.59823e-07	78.473	71.7525	74.2487	175.413	216.655	218.914	2.72184
WBGene00016359	C33F10.13	fbxb-88	46.6564	0.410364	3.51305	0.000442993	0.00258785	24.663	23.4826	27.0907	46.6075	89.4525	68.6424	2.72079
WBGene00010057	F54D5.15	F54D5.15	40.3897	0.409062	3.51834	0.000434263	0.0025425	17.9367	22.1781	25.084	58.4712	57.4465	61.2216	2.71691
WBGene00001433	Y18D10A.25	fkb-8	90.4966	0.296953	4.86557	1.14128e-06	1.76006e-05	45.9628	56.0974	44.1479	116.942	130.486	149.344	2.71375
WBGene00018487	F46C8.8	F46C8.8	60.3648	0.423539	3.36229	0.000772993	0.00413268	45.9628	10.4367	41.1378	86.4356	84.5285	93.6876	2.71334
WBGene00012554	Y37D8A.16	Y37D8A.16	175.154	0.269094	5.35196	8.70085e-08	1.85819e-06	112.104	88.7122	82.2756	185.582	322.521	259.728	2.7123
WBGene00000973	Y32H12A.3	dhs-9	402.156	0.246448	5.84362	5.10795e-09	1.51044e-07	208.514	230.913	210.706	401.671	823.127	538.008	2.71146
WBGene00020509	T14F9.3	hex-1	1178.09	0.173469	8.29798	1.05897e-16	9.93481e-15	625.542	682.301	597	2058.35	1475.56	1629.79	2.71083
WBGene00019284	K01A2.10	K01A2.10	50.6676	0.459258	3.13109	0.00174157	0.00797931	41.4786	23.4826	17.0571	38.1334	91.0938	92.76	2.70655
WBGene00016866	C52B9.3	coel-1	171.904	0.286745	5.01499	5.3035e-07	9.0956e-06	122.194	90.0168	66.2218	188.972	320.059	243.959	2.70439
WBGene00004230	T21H3.2	ptr-16	77.6472	0.345789	4.10964	3.96276e-05	0.000351871	39.2365	27.3964	59.1983	133.043	98.4798	108.529	2.70245
WBGene00007203	B0564.3	best-1	31.2495	0.471061	3.06198	0.00219878	0.00959176	19.0577	19.5689	12.0403	37.286	47.5986	51.9456	2.70058
WBGene00010788	K12G11.1	sulp-4	65.6006	0.41468	3.43892	0.000584039	0.00326552	30.2682	30.0056	46.1546	48.3023	138.692	100.181	2.6983
WBGene00013216	Y54G11A.7	Y54G11A.7	814.221	0.22185	6.45423	1.08769e-10	4.31817e-09	488.775	447.475	385.291	840.629	1589.63	1133.53	2.69669
WBGene00016507	C37H5.3	abhd-5.2	245.465	0.288114	4.9663	6.82408e-07	1.13258e-05	114.346	139.591	144.484	197.446	453.007	423.913	2.69656
WBGene00004013	F38A6.1	pha-4	303.809	0.216244	6.6053	3.96703e-11	1.71299e-09	207.393	139.591	146.491	403.366	446.442	479.569	2.69391
WBGene00004023	T16D1.2	pho-4	154.365	0.336922	4.24546	2.18147e-05	0.000215562	75.1099	101.758	74.2487	113.553	324.983	236.538	2.68829
WBGene00010334	F59F3.4	del-5	41.2797	0.405931	3.52629	0.000421427	0.00248303	21.2998	24.7872	21.0706	55.9289	68.9358	55.656	2.68802
WBGene00000086	C02H7.3	aex-3	212.855	0.219204	6.48635	8.79398e-11	3.56303e-09	125.557	101.758	119.4	308.457	338.114	283.846	2.68352
WBGene00020456	T12B5.10	fbxa-60	280.955	0.2296	6.18754	6.11116e-10	2.14996e-08	169.278	129.155	159.534	343.2	515.377	369.185	2.6809
WBGene00009243	F29C6.1	F29C6.1	291.28	0.268451	5.30854	1.10508e-07	2.31919e-06	173.762	169.597	131.44	294.051	610.575	368.257	2.68089
WBGene00014171	ZK970.1	nep-26	107.523	0.295771	4.7948	1.62837e-06	2.39187e-05	51.568	53.4882	70.2353	123.722	191.215	154.909	2.68037
WBGene00010972	R01H10.4	R01H10.4	58.9287	0.387491	3.67862	0.000234497	0.00154576	35.8734	35.224	25.084	54.2341	106.686	96.4704	2.6761
WBGene00003720	T01G6.8	nhr-130	71.9359	0.403934	3.50121	0.000463156	0.00268079	53.8101	23.4826	40.1344	75.4193	160.85	77.9184	2.6756
WBGene00008803	F14E5.5	lips-10	151.361	0.316629	4.4978	6.86592e-06	8.13638e-05	75.1099	106.976	65.2185	131.348	292.977	236.538	2.67226
WBGene00022103	Y71D11A.1	cdh-12	154.592	0.368603	3.8308	0.000127725	0.000935442	105.378	46.9653	100.336	370.317	154.285	150.271	2.67087
WBGene00019994	R10F2.1	cdh-1	461.257	0.177038	8.00137	1.23043e-15	1.00481e-13	247.751	260.918	245.823	605.049	719.723	688.279	2.66809
WBGene00015735	C13B9.4	pdfr-1	273.242	0.20457	6.92926	4.2305e-12	2.11672e-10	133.404	168.292	145.487	430.483	389.816	371.968	2.66617
WBGene00012942	Y47D3B.6	idpc-1	56.1296	0.423903	3.29273	0.000992186	0.00503796	31.3892	14.3505	46.1546	62.7082	75.5012	106.674	2.66484
WBGene00007932	C34D1.5	zip-5	63.6249	0.373651	3.77872	0.000157635	0.00110964	41.4786	32.6148	30.1008	77.1141	70.5772	129.864	2.66383
WBGene00017861	F27D9.2	F27D9.2	111.522	0.311914	4.53712	5.70288e-06	6.93542e-05	49.3259	69.1433	64.2151	112.705	214.193	159.547	2.66277
WBGene00016974	C56E6.6	lron-15	40.583	0.430439	3.27687	0.00104966	0.00528048	32.5103	16.9597	17.0571	61.0134	64.0118	51.9456	2.66013
WBGene00010177	F57A8.1	F57A8.1	292.19	0.210088	6.72729	1.72853e-11	7.89662e-10	135.646	183.947	159.534	372.012	466.958	435.045	2.65903
WBGene00010659	K08D8.5	K08D8.5	180.923	0.313246	4.51148	6.43762e-06	7.70412e-05	82.9572	117.413	96.3226	141.517	356.989	290.339	2.65879
WBGene00021469	Y39G10AR.11	Y39G10AR.11	1254.93	0.188622	7.47771	7.56273e-14	4.86515e-12	711.863	709.698	637.134	1377.04	2204.31	1889.52	2.65744
WBGene00003969	F23H11.8	pef-1	34.535	0.458938	3.05424	0.00225632	0.00980747	17.9367	15.6551	23.0773	36.4386	64.0118	50.0904	2.65649
WBGene00010128	F55G11.8	F55G11.8	152.787	0.298129	4.70879	2.49195e-06	3.44826e-05	81.8362	66.5342	102.343	140.67	260.971	264.366	2.65645
WBGene00001817	Y50E8A.16	haf-7	341.433	0.227542	6.19411	5.86169e-10	2.07609e-08	155.825	200.907	203.682	383.876	622.885	481.425	2.65551
WBGene00008298	C54D10.3	C54D10.3	235.257	0.283174	4.98287	6.26476e-07	1.04818e-05	135.646	151.333	99.3327	214.394	347.962	462.873	2.65389
WBGene00006470	F40F9.2	tag-120	199.075	0.295429	4.77268	1.8179e-06	2.61422e-05	68.3836	147.419	111.373	201.683	309.391	356.199	2.65079
WBGene00006772	C50C3.9	unc-36	147.786	0.251035	5.60558	2.07554e-08	5.31049e-07	79.5941	86.103	77.2588	179.651	218.297	245.814	2.6497
WBGene00007368	C06B8.2	C06B8.2	52.2392	0.419984	3.31726	0.000909059	0.00468378	35.8734	16.9597	33.1109	47.4549	91.9144	88.122	2.64697
WBGene00006467	C01B7.4	magu-2	121.549	0.271755	5.17194	2.31671e-07	4.43666e-06	79.5941	65.2296	55.1848	184.735	153.464	191.086	2.64631
WBGene00003620	F21D12.1	nhr-21	136.728	0.250608	5.59402	2.21869e-08	5.64011e-07	79.5941	69.1433	76.2554	177.108	214.193	204.072	2.64619
WBGene00013965	ZK287.4	ZK287.4	107.853	0.284473	4.90671	9.26156e-07	1.46705e-05	56.0522	48.2699	73.2453	172.024	158.388	139.14	2.64436
WBGene00017483	F15E6.2	lgc-22	297.458	0.204317	6.86163	6.80814e-12	3.30771e-10	190.577	153.942	145.487	392.35	449.724	452.669	2.6423
WBGene00016757	C49A9.3	C49A9.3	56.2599	0.400554	3.48835	0.000486005	0.0028007	32.5103	26.0918	34.1143	53.3867	118.176	73.2804	2.64077
WBGene00017380	F11D5.1	F11D5.1	288.709	0.204113	6.82587	8.73928e-12	4.17393e-10	155.825	138.287	182.612	385.571	442.338	427.624	2.63367
WBGene00018743	F53B3.5	F53B3.5	477.895	0.192019	7.28502	3.21623e-13	1.91287e-11	285.866	296.142	207.696	700.807	723.826	653.031	2.63094
WBGene00020735	T23F2.2	T23F2.2	127.266	0.267609	5.20934	1.89511e-07	3.7336e-06	56.0522	73.0571	81.2722	183.04	205.987	164.185	2.62957
WBGene00013215	Y54G11A.4	Y54G11A.4	34.3206	0.454186	3.09419	0.00197351	0.00881895	15.6946	26.0918	15.0504	42.3704	56.6259	50.0904	2.62306
WBGene00013331	Y57G11C.42	Y57G11C.42	50.9264	0.404832	3.39891	0.000676561	0.0036936	35.8734	14.3505	34.1143	70.3349	66.4738	84.4116	2.62302
WBGene00011235	R11A5.7	suro-1	120.956	0.373456	3.68598	0.000227821	0.0015106	62.7784	27.3964	110.37	214.394	141.975	168.823	2.61883
WBGene00015756	C14C6.2	C14C6.2	130.406	0.305651	4.54297	5.54683e-06	6.80339e-05	102.015	65.2296	49.1647	148.296	196.96	220.769	2.61553
WBGene00003759	Y47D3B.2	nlp-21	104.694	0.32047	4.34218	1.41078e-05	0.000148236	54.9311	71.7525	47.158	103.384	154.285	196.651	2.61341
WBGene00013969	ZK337.1	tep-1	1205.85	0.148297	9.34701	9.01611e-21	1.19414e-18	651.326	697.956	653.188	1771.93	1638.87	1821.81	2.61307
WBGene00008677	F11A5.9	F11A5.9	547.106	0.223692	6.1947	5.8396e-10	2.07293e-08	265.687	400.51	243.817	644.878	778.811	948.935	2.60724
WBGene00009850	F48F7.5	F48F7.5	55.6191	0.367772	3.74281	0.000181977	0.00125137	28.0261	27.3964	37.1244	70.3349	98.4798	72.3528	2.6059
WBGene00003579	W02G9.1	ndx-2	127.255	0.32342	4.2572	2.07002e-05	0.000205969	78.473	56.0974	77.2588	105.926	237.993	207.782	2.60446
WBGene00011833	T19B10.5	T19B10.5	206.14	0.237935	5.78977	7.04835e-09	2.0346e-07	125.557	95.2352	122.41	263.544	361.092	269.004	2.60383
WBGene00017842	F26G1.6	nep-12	41.9391	0.438007	3.1687	0.00153121	0.00718468	13.4525	31.3102	25.084	50.8445	77.1425	53.8008	2.60267
WBGene00012794	Y43E12A.2	Y43E12A.2	174.351	0.260307	5.27025	1.36237e-07	2.80318e-06	112.104	69.1433	109.366	205.073	274.923	275.497	2.59964
WBGene00021909	Y55B1BL.1	Y55B1BL.1	202.347	0.255185	5.41386	6.16817e-08	1.36925e-06	104.257	131.764	101.339	212.699	356.989	307.036	2.59878
WBGene00013826	Y116F11B.10	Y116F11B.10	43.0446	0.42991	3.20174	0.00136599	0.00655833	14.5736	26.0918	31.1042	71.1823	68.9358	46.38	2.59857
WBGene00003684	C12D5.8	nhr-94	49.7136	0.380808	3.62418	0.000289877	0.00182954	20.1788	32.6148	30.1008	65.2504	72.2185	77.9184	2.59833
WBGene00016454	C35E7.2	C35E7.2	49.3017	0.433688	3.16496	0.00155107	0.00725841	15.6946	27.3964	39.1311	56.7764	99.3004	57.5112	2.5977
WBGene00003617	F44C8.3	nhr-18	56.5894	0.371536	3.72752	0.000193375	0.00131768	38.1155	35.224	21.0706	70.3349	89.4525	85.3392	2.5964
WBGene00018489	F46E10.2	F46E10.2	79.8572	0.369425	3.75374	0.000174219	0.00120485	50.447	58.7066	24.0807	88.1305	107.507	150.271	2.59625
WBGene00017663	F21D12.3	F21D12.3	141.882	0.289343	4.73475	2.1933e-06	3.09477e-05	94.1676	57.402	85.2857	149.144	251.944	213.348	2.59414
WBGene00018854	F55A4.2	nlf-1	100.91	0.28108	4.89894	9.63543e-07	1.51712e-05	48.2049	65.2296	55.1848	140.67	140.334	155.837	2.59069
WBGene00015704	C11D9.1	tiam-1	54.1821	0.423222	3.22297	0.00126869	0.00616205	13.4525	30.0056	47.158	88.9779	72.2185	73.2804	2.58758
WBGene00020854	T27C4.1	nrsn-1	330.079	0.264311	5.19039	2.09854e-07	4.09344e-06	254.477	168.292	129.434	343.2	549.845	535.225	2.5865
WBGene00010269	F58G1.7	F58G1.7	38.3481	0.440022	3.15006	0.00163237	0.00756698	16.8157	31.3102	16.0538	47.4549	59.0879	59.3664	2.58508
WBGene00021503	Y40D12A.2	ctsa-4.2	1065.09	0.264154	5.1865	2.14289e-07	4.16963e-06	618.816	699.261	465.559	930.454	2303.61	1372.85	2.58287
WBGene00017781	F25E2.3	F25E2.3	52.7652	0.396605	3.42094	0.000624058	0.00345358	36.9944	18.2643	33.1109	76.2667	58.2672	93.6876	2.58258
WBGene00018986	F56F10.3	cdo-1	145.174	0.290934	4.71051	2.47094e-06	3.42519e-05	104.257	75.6663	63.2117	154.228	265.895	207.782	2.58254
WBGene00010049	F54D5.3	F54D5.3	1418.28	0.193386	7.07302	1.51599e-12	8.12705e-11	867.688	731.876	776.601	1499.07	2461.99	2172.44	2.58126
WBGene00003646	F44C8.6	nhr-56	51.2072	0.396449	3.43658	0.000589115	0.00328558	26.905	24.7872	34.1143	53.3867	98.4798	69.57	2.58065
WBGene00004025	F35G2.4	phy-2	399.171	0.228075	5.9896	2.10356e-09	6.74552e-08	180.488	245.263	243.817	420.314	697.565	607.578	2.57697
WBGene00015828	C16C4.4	math-14	85.976	0.316176	4.27475	1.9135e-05	0.000192584	41.4786	37.8331	65.2185	134.738	120.638	115.95	2.56919
WBGene00006603	F19H8.1	tps-2	1701.23	0.262409	5.18051	2.21275e-07	4.27917e-06	869.93	1017.58	975.267	1297.38	3615.03	2432.17	2.56554
WBGene00008233	C50F4.8	C50F4.8	201.278	0.275479	4.94431	7.64129e-07	1.24802e-05	144.615	120.022	74.2487	221.174	340.576	307.036	2.56365
WBGene00011590	T07F10.4	bus-19	61.4114	0.367233	3.66344	0.000248848	0.00161749	43.7207	19.5689	40.1344	83.046	91.0938	90.9048	2.5627
WBGene00001446	W07E11.2	flp-3	95.525	0.340157	4.00338	6.24434e-05	0.000517439	66.1416	63.925	31.1042	102.536	145.258	164.185	2.55617
WBGene00003618	E02H1.7	nhr-19	119.76	0.280741	4.82387	1.408e-06	2.09551e-05	65.0205	67.8387	69.2319	141.517	219.117	155.837	2.55564
WBGene00020865	T27E4.7	T27E4.7	104.032	0.299576	4.51599	6.30211e-06	7.56493e-05	69.5047	61.3158	45.1512	116.942	169.878	161.402	2.54713
WBGene00012420	Y7A9D.1	Y7A9D.1	38.5233	0.438186	3.10745	0.00188709	0.00852463	22.4209	28.701	14.0471	51.6919	48.4192	65.8596	2.54678
WBGene00003590	C28A5.3	nex-3	361.707	0.242869	5.5542	2.78886e-08	6.94396e-07	152.462	234.826	224.753	673.69	394.74	489.773	2.54591
WBGene00001059	F44B9.1	dpf-6	68.5561	0.414392	3.23219	0.00122847	0.00600182	35.8734	30.0056	50.168	138.128	46.7779	110.384	2.54457
WBGene00019904	R05G9.2	twk-49	42.2497	0.416899	3.25493	0.00113419	0.00562217	25.784	28.701	17.0571	48.3023	70.5772	63.0768	2.54334
WBGene00018874	F55C12.7	tag-234	112.854	0.316853	4.25153	2.12311e-05	0.000210853	66.1416	67.8387	57.1916	101.689	169.057	215.203	2.54195
WBGene00009511	F37H8.2	F37H8.2	78.4044	0.351768	3.81376	0.00013687	0.000988184	36.9944	41.7469	54.1815	87.283	158.388	91.8324	2.5391
WBGene00013866	ZC373.1	cbs-1	569.881	0.225697	5.95632	2.57979e-09	8.06747e-08	289.229	370.504	307.028	556.747	1012.7	883.075	2.53684
WBGene00011530	T06D8.10	T06D8.10	108.068	0.392895	3.38062	0.000723231	0.00391041	45.9628	26.0918	111.373	141.517	144.437	179.027	2.53496
WBGene00021528	Y41G9A.4	gbb-1	80.6684	0.316143	4.26357	2.01189e-05	0.000201074	42.5996	57.402	37.1244	100.842	126.382	119.66	2.52968
WBGene00013672	Y105E8A.12	catp-1	323.296	0.202817	6.59382	4.28661e-11	1.84091e-09	186.093	170.901	192.645	394.045	535.073	461.017	2.52917
WBGene00013082	Y51A2D.15	grdn-1	363.441	0.185083	7.2338	4.69674e-13	2.73156e-11	204.03	211.344	202.679	572.001	498.964	491.628	2.52825
WBGene00003388	F32A11.6	moe-3	185.029	0.276107	4.84072	1.29367e-06	1.95116e-05	122.194	95.2352	97.326	171.176	313.494	310.746	2.5271
WBGene00015620	C08G9.2	C08G9.2	60.7369	0.351165	3.80287	0.000143031	0.00102469	33.6313	32.6148	37.1244	93.2149	100.121	67.7148	2.52539
WBGene00009640	F42F12.9	nspc-10	84.8225	0.44055	3.05345	0.00226229	0.00983071	60.5363	67.8387	16.0538	70.3349	127.203	166.968	2.52378
WBGene00003756	F33A8.2	nlp-18	63.9271	0.402866	3.30475	0.000950615	0.00486779	58.2943	23.4826	27.0907	64.403	101.762	108.529	2.5232
WBGene00017329	F10D2.2	ugt-39	140.254	0.280715	4.77549	1.79274e-06	2.58197e-05	69.5047	99.1489	70.2353	148.296	236.351	217.986	2.52265
WBGene00021148	W10G11.19	W10G11.19	112.709	0.31226	4.2556	2.08489e-05	0.000207319	52.689	56.0974	83.279	120.332	211.731	152.126	2.52096
WBGene00000402	C45G7.5	cdh-10	96.3934	0.326323	4.05859	4.937e-05	0.000423239	52.689	40.4423	71.2386	183.04	114.072	116.878	2.51865
WBGene00003727	C56E10.4	nhr-137	146.913	0.324304	4.11103	3.93901e-05	0.000350552	97.5308	84.7984	68.2285	114.4	228.965	287.556	2.51807
WBGene00007913	C34B7.3	cyp-36A1	163.816	0.296395	4.4965	6.90824e-06	8.17429e-05	97.5308	92.626	89.2991	150.839	336.473	216.131	2.51718
WBGene00003605	C48D5.1	nhr-6	65.1503	0.352743	3.77233	0.000161732	0.00113241	48.2049	33.9194	29.0975	78.809	88.6318	112.24	2.51462
WBGene00016663	C45E1.4	C45E1.4	61.142	0.421533	3.14922	0.00163704	0.00758197	42.5996	28.701	33.1109	42.3704	126.382	93.6876	2.51352
WBGene00007745	C26D10.4	C26D10.4	63.0507	0.362147	3.65438	0.000257807	0.00166597	38.1155	32.6148	37.1244	61.0134	108.328	101.108	2.50754
WBGene00004210	Y110A2AL.8	ptc-3	918.704	0.164474	8.05911	7.68505e-16	6.58283e-14	510.075	517.923	543.822	1127.9	1395.13	1417.37	2.50691
WBGene00015541	C06E7.4	C06E7.4	159.406	0.266847	4.93869	7.86505e-07	1.27547e-05	108.741	58.7066	105.353	238.969	232.248	212.42	2.506
WBGene00000082	C02B4.1	adt-1	88.0384	0.337908	3.88365	0.000102899	0.000782714	42.5996	33.9194	74.2487	111.01	147.72	118.733	2.50361
WBGene00045488	F57B1.9	F57B1.9	55.1334	0.383207	3.48782	0.000486973	0.00280526	25.784	45.6607	23.0773	90.6727	71.3978	74.208	2.49972
WBGene00006063	F08C6.4	sto-1	349.043	0.206773	6.39444	1.61134e-10	6.20938e-09	187.214	242.654	169.568	444.042	499.785	550.995	2.49371
WBGene00010522	K03A11.5	K03A11.5	78.5611	0.384399	3.43248	0.000598083	0.00333088	36.9944	50.8791	47.158	66.0978	175.622	94.6152	2.49079
WBGene00021333	Y34D9A.8	Y34D9A.8	46.6001	0.425235	3.12303	0.00178996	0.00815365	14.5736	40.4423	25.084	69.4875	55.8052	74.208	2.49065
WBGene00016751	C48E7.6	C48E7.6	106.932	0.308938	4.24321	2.20344e-05	0.00021746	66.1416	49.5745	68.2285	116.942	204.346	136.357	2.48795
WBGene00006777	C27H6.1	unc-41	144.788	0.26965	4.85496	1.20414e-06	1.839e-05	60.5363	78.2755	110.37	212.699	209.27	197.579	2.48633
WBGene00004987	T08A9.12	spp-2	108.509	0.319301	4.11408	3.8873e-05	0.00034752	76.231	57.402	53.1781	99.9942	194.498	169.751	2.48509
WBGene00006649	F08F1.8	tth-1	389.714	0.194003	6.76304	1.35125e-11	6.28231e-10	252.235	211.344	207.696	477.938	591.699	597.375	2.48335
WBGene00015067	B0238.1	cest-35.1	100.462	0.339103	3.89837	9.68425e-05	0.00074419	68.3836	75.6663	29.0975	124.569	157.568	147.488	2.48127
WBGene00002182	F08F8.3	kap-1	63.1982	0.388599	3.39094	0.000696541	0.00378558	49.3259	36.5286	23.0773	89.8253	117.355	63.0768	2.48098
WBGene00019495	K07E8.3	sdz-24	243.488	0.251798	5.18525	2.15722e-07	4.19235e-06	171.52	112.195	136.457	390.655	250.303	399.796	2.47697
WBGene00000792	F11C7.4	crb-1	279.491	0.204564	6.39995	1.55427e-10	6.0189e-09	145.736	177.424	159.534	401.671	438.235	354.343	2.47413
WBGene00008356	D1025.4	nspc-20	80.5849	0.407616	3.19977	0.00137539	0.0065908	67.2626	37.8331	34.1143	67.7927	91.9144	184.592	2.47324
WBGene00004131	F55A12.9	tent-5	1508.44	0.267793	4.87535	1.08617e-06	1.68496e-05	978.671	687.52	940.149	1235.52	3286.76	1921.99	2.47254
WBGene00009723	F45D3.3	F45D3.3	480.875	0.242471	5.37711	7.56913e-08	1.6418e-06	390.123	202.212	238.8	570.306	664.738	819.071	2.47146
WBGene00018572	F47F6.1	lin-42	321.644	0.230287	5.64078	1.69284e-08	4.43942e-07	186.093	129.155	240.807	480.48	426.746	466.583	2.47064
WBGene00022026	Y65B4A.2	Y65B4A.2	83.9347	0.307855	4.23104	2.32618e-05	0.000226314	49.3259	45.6607	50.168	96.6045	140.334	121.516	2.46946
WBGene00014252	ZK1320.2	ZK1320.2	932.186	0.184925	7.04532	1.85036e-12	9.81935e-11	504.47	537.492	570.912	1023.67	1464.07	1492.51	2.4678
WBGene00019477	K07C11.4	cest-17	218.751	0.218725	5.95087	2.66724e-09	8.30798e-08	147.978	112.195	118.397	292.356	329.907	311.674	2.46702
WBGene00000478	F27E11.3	cfz-2	124.657	0.311765	4.20573	2.60244e-05	0.000248288	84.0783	92.626	39.1311	194.904	160.03	177.172	2.46533
WBGene00006811	E03A3.6	unc-79	91.3549	0.295084	4.3884	1.14189e-05	0.000123863	49.3259	45.6607	63.2117	139.822	116.534	133.574	2.46482
WBGene00001091	C01B10.1	drh-2	494.791	0.291638	4.4618	8.12742e-06	9.33869e-05	197.304	301.361	358.2	472.006	1097.23	542.646	2.46466
WBGene00000453	W05E10.3	ceh-32	194.13	0.224841	5.80836	6.30868e-09	1.84473e-07	114.346	126.545	95.3193	286.424	281.488	260.656	2.46443
WBGene00010868	M04G12.4	somi-1	448.016	0.220718	5.87047	4.34571e-09	1.30214e-07	311.65	176.12	288.968	644.03	695.924	571.402	2.46075
WBGene00013855	ZC116.3	cubn-1	326.775	0.228622	5.6803	1.34458e-08	3.62255e-07	126.678	215.258	224.753	477.938	444.8	471.221	2.45983
WBGene00021726	Y49F6C.4	bath-10	50.9464	0.390247	3.33098	0.000865414	0.00450902	28.0261	31.3102	29.0975	58.4712	98.4798	60.294	2.45658
WBGene00017322	F09G8.8	clec-160	338.418	0.230211	5.6206	1.90291e-08	4.9006e-07	234.298	181.338	172.578	353.369	562.976	525.949	2.45199
WBGene00022073	Y67D8C.9	Y67D8C.9	121.135	0.274685	4.71341	2.43601e-06	3.39169e-05	50.447	80.8847	79.2655	179.651	164.954	171.606	2.45117
WBGene00016539	C39F7.2	madd-2	189.955	0.233381	5.55709	2.74307e-08	6.85159e-07	109.862	130.459	90.3025	250.833	292.977	265.294	2.4472
WBGene00006533	T28D6.2	tba-7	113.861	0.305917	4.22473	2.39223e-05	0.000231739	71.7468	65.2296	61.205	112.705	218.297	153.982	2.44717
WBGene00010045	F54C9.11	F54C9.11	63.6183	0.355514	3.60025	0.00031791	0.00197065	42.5996	26.0918	42.1412	71.1823	97.6591	102.036	2.44402
WBGene00004024	Y75B8A.1	php-3	115.057	0.290261	4.42486	9.65051e-06	0.000107874	76.231	56.0974	68.2285	120.332	183.008	186.448	2.44214
WBGene00016104	C25F6.4	ddr-1	140.031	0.27672	4.63842	3.51084e-06	4.63437e-05	58.2943	79.5801	106.356	210.157	214.193	171.606	2.44014
WBGene00044070	T22A3.4	set-18	201.393	0.276065	4.63099	3.63914e-06	4.77176e-05	115.467	84.7984	151.507	217.784	372.582	266.221	2.43505
WBGene00021066	W06H8.2	W06H8.2	41.5451	0.426346	3.04833	0.00230117	0.00997489	21.2998	35.224	16.0538	60.166	52.5225	64.0044	2.43454
WBGene00020605	T20B12.9	lgc-50	40.8592	0.421675	3.06818	0.00215368	0.00944731	15.6946	32.6148	23.0773	60.166	60.7292	52.8732	2.43418
WBGene00020455	T12B5.8	fbxa-59	96.3494	0.381167	3.35137	0.000804116	0.00425863	51.568	45.6607	71.2386	68.6401	209.27	131.719	2.4315
WBGene00010545	K03H1.10	cbp-2	197.482	0.294653	4.33484	1.45864e-05	0.000152552	122.194	93.9306	129.434	161.855	367.658	309.818	2.42892
WBGene00016893	C53B7.2	C53B7.2	278.153	0.210654	6.08102	1.1942e-09	4.00465e-08	150.22	176.12	160.538	327.1	436.594	418.348	2.4278
WBGene00007799	C29A12.4	nrx-1	89.1343	0.292455	4.38731	1.1476e-05	0.000124397	44.8417	60.0112	51.1714	124.569	120.638	133.574	2.42771
WBGene00013448	Y66D12A.24	Y66D12A.24	82.9938	0.314343	4.08272	4.4511e-05	0.000388663	41.4786	58.7066	45.1512	100.842	110.79	140.995	2.42628
WBGene00008570	F08A10.1	kcnl-2	67.9119	0.369655	3.4785	0.00050423	0.00288359	36.9944	50.8791	31.1042	61.8608	111.61	115.022	2.42477
WBGene00004004	C54D1.1	pgp-10	100.585	0.273423	4.67173	2.98674e-06	4.02342e-05	56.0522	60.0112	60.2017	137.28	145.258	144.706	2.42387
WBGene00009730	F45G2.2	myo-6	82.4276	0.323105	3.94649	7.93039e-05	0.000628727	65.0205	40.4423	39.1311	105.926	134.589	109.457	2.42038
WBGene00002259	T22G5.2	lbp-7	136.62	0.320312	3.95514	7.64914e-05	0.000608879	76.231	56.0974	107.36	125.416	198.601	256.018	2.41996
WBGene00017613	F20A1.1	spig-1	99.5235	0.391246	3.26705	0.00108676	0.00542889	71.7468	73.0571	30.1008	73.7245	165.774	182.737	2.41409
WBGene00000749	ZC373.7	col-176	62.1288	0.399367	3.1433	0.00167056	0.00772358	40.3576	15.6551	53.1781	79.6564	97.6591	86.2668	2.41396
WBGene00019057	F58F9.3	F58F9.3	161.63	0.356144	3.55971	0.000371269	0.00224456	121.073	67.8387	95.3193	108.468	347.962	229.117	2.41194
WBGene00007931	C34D1.4	C34D1.4	72.2831	0.374162	3.41282	0.00064295	0.00353701	59.4153	45.6607	22.0739	82.1986	114.893	109.457	2.41092
WBGene00010059	F54E4.3	F54E4.3	144.73	0.250808	5.0595	4.20349e-07	7.39942e-06	93.0466	78.2755	83.279	194.904	237.993	180.882	2.41075
WBGene00007282	C03E10.5	clec-223	606.196	0.178662	7.09936	1.25332e-12	6.85889e-11	326.224	347.021	393.317	775.379	979.874	815.361	2.41019
WBGene00002254	F40F4.2	lbp-2	2518.09	0.219622	5.77619	7.64132e-09	2.17e-07	1409.15	1942.54	1081.62	2704.08	3656.88	4314.27	2.40796
WBGene00004827	K08H2.1	skr-21	146.88	0.295535	4.30746	1.65141e-05	0.000170339	85.1993	118.718	55.1848	166.092	237.172	218.914	2.40129
WBGene00018568	F47E1.4	F47E1.4	188.696	0.298823	4.24036	2.23158e-05	0.000219413	81.8362	159.16	92.3092	341.506	184.65	272.714	2.39681
WBGene00009638	F42F12.7	nspc-14	85.3347	0.389759	3.25009	0.0011537	0.00569731	61.6574	60.0112	29.0975	65.2504	134.589	161.402	2.39604
WBGene00011263	R13H4.5	R13H4.5	75.2457	0.345753	3.68039	0.000232882	0.00153704	44.8417	60.0112	28.0941	89.8253	109.969	118.733	2.3959
WBGene00020449	T12B5.2	fbxa-54	42.0629	0.404992	3.12134	0.00180027	0.00819113	21.2998	30.0056	23.0773	55.0815	53.3432	69.57	2.39296
WBGene00022499	ZC8.3	set-30	181.178	0.254324	4.92839	8.29089e-07	1.32528e-05	133.404	75.6663	111.373	225.411	281.488	259.728	2.39239
WBGene00007392	C06H5.1	fbxa-156	59.3371	0.377874	3.31304	0.000922892	0.00474659	35.8734	30.0056	39.1311	53.3867	99.3004	98.3256	2.39037
WBGene00009133	F25H8.6	bed-3	136.786	0.265245	4.72433	2.30876e-06	3.24318e-05	87.4414	70.4479	84.2823	230.495	155.106	192.941	2.38897
WBGene00001945	F45E1.6	his-71	254.085	0.257499	4.87634	1.08075e-06	1.67984e-05	167.035	143.505	139.467	232.19	448.083	394.23	2.38774
WBGene00000652	M110.1	col-76	329.428	0.212925	5.90661	3.49216e-09	1.0729e-07	233.177	200.907	149.501	428.789	502.247	461.945	2.38694
WBGene00008229	C50F4.1	C50F4.1	480.153	0.205103	6.11434	9.69594e-10	3.32212e-08	216.361	301.361	333.116	587.254	744.343	698.483	2.38598
WBGene00001452	C36H8.3	flp-9	130.518	0.280959	4.45368	8.4411e-06	9.63765e-05	85.1993	67.8387	78.2621	133.043	196.139	222.624	2.38567
WBGene00015410	C04A2.1	tbc-6	155.462	0.317415	3.97509	7.03516e-05	0.000568913	88.5624	127.85	59.1983	150.839	292.977	213.348	2.38439
WBGene00004809	F44G3.6	skr-3	257.856	0.252302	4.97586	6.49574e-07	1.08223e-05	104.257	190.47	162.544	288.119	417.718	384.027	2.3834
WBGene00015859	C16D9.4	C16D9.4	56.1083	0.399468	3.12274	0.00179176	0.00815945	36.9944	27.3964	35.1176	45.76	90.2731	101.108	2.38313
WBGene00019988	R09F10.5	R09F10.5	40.5255	0.403248	3.10095	0.00192903	0.00867181	21.2998	23.4826	27.0907	59.3186	59.0879	52.8732	2.38308
WBGene00020846	T27A10.6	T27A10.6	232.706	0.2272	5.50347	3.72378e-08	8.79917e-07	143.494	118.718	150.504	307.609	393.919	281.99	2.38304
WBGene00015332	C02C2.1	tyr-1	276.682	0.211374	5.91674	3.28382e-09	1.01682e-07	201.788	144.81	144.484	382.181	389.816	397.013	2.38048
WBGene00013111	Y51H4A.17	sta-1	131.33	0.27034	4.62897	3.67488e-06	4.81461e-05	66.1416	84.7984	82.2756	147.449	219.938	187.375	2.37875
WBGene00009337	F32F2.1	uig-1	219.08	0.221427	5.65851	1.52691e-08	4.06513e-07	149.099	135.677	104.35	314.388	308.57	302.398	2.37804
WBGene00011108	R07E3.7	R07E3.7	49.7589	0.406571	3.08165	0.00205855	0.00912833	24.663	32.6148	31.1042	52.5393	100.121	57.5112	2.37799
WBGene00012538	Y37A1B.5	semo-1	331.118	0.237071	5.26995	1.3646e-07	2.80411e-06	208.514	203.516	176.592	330.489	605.651	461.945	2.37518
WBGene00014261	ZK1321.2	shk-1	79.9708	0.34403	3.64662	0.000265716	0.00170588	31.3892	62.6204	48.1613	89.8253	141.154	106.674	2.37498
WBGene00021576	Y46B2A.1	fbxc-51	269.204	0.207382	6.02169	1.72604e-09	5.65837e-08	142.373	190.47	146.491	366.08	392.278	377.533	2.36973
WBGene00008439	DY3.6	mfb-1	190.491	0.236753	5.26204	1.42467e-07	2.91236e-06	115.467	117.413	106.356	214.394	311.032	278.28	2.36916
WBGene00019434	K06A5.8	nmtn-1	55.4294	0.363231	3.39542	0.000685233	0.00373313	39.2365	23.4826	36.121	71.1823	83.7078	78.846	2.36479
WBGene00003182	W10D5.1	mef-2	127.852	0.301533	4.11687	3.8406e-05	0.00034393	79.5941	78.2755	70.2353	111.858	210.09	217.058	2.36298
WBGene00011723	T12A7.2	T12A7.2	155.403	0.283005	4.39007	1.13317e-05	0.000123086	107.62	96.5398	73.2453	151.686	273.281	230.045	2.36121
WBGene00013882	ZC410.5	msa-1	288.476	0.269779	4.6154	3.92338e-06	5.07272e-05	172.641	240.045	102.343	344.048	407.05	464.728	2.3607
WBGene00003243	F10E9.6	mig-10	588.569	0.163045	7.60001	2.96107e-14	2.0615e-12	360.976	345.717	344.153	787.242	864.981	828.347	2.36055
WBGene00008743	F13D12.9	fcmt-1	78.1467	0.365642	3.35455	0.000794933	0.00422345	51.568	24.7872	63.2117	85.5882	137.051	106.674	2.35954
WBGene00007925	C34C12.6	C34C12.6	76.5661	0.339367	3.67423	0.000238572	0.00156934	45.9628	58.7066	32.1075	90.6727	99.3004	132.647	2.35873
WBGene00044488	Y54G2A.45	Y54G2A.45	211.991	0.270136	4.59273	4.37476e-06	5.57402e-05	132.283	142.2	104.35	205.073	400.484	287.556	2.35754
WBGene00009796	F46G10.1	F46G10.1	424.71	0.209707	5.90118	3.6091e-09	1.10668e-07	272.414	257.004	229.77	454.211	711.516	623.347	2.35656
WBGene00018958	F56C11.6	cest-27	98.7323	0.277202	4.46329	8.07101e-06	9.3157e-05	52.689	62.6204	61.205	132.196	143.616	140.068	2.35607
WBGene00017789	F25E5.8	F25E5.8	508.337	0.252104	4.89807	9.67834e-07	1.52084e-05	389.002	240.045	279.938	457.6	819.844	863.596	2.35542
WBGene00008366	D1046.5	tpra-1	252.935	0.223864	5.51811	3.42669e-08	8.27076e-07	143.494	151.333	157.528	277.102	415.256	372.895	2.35491
WBGene00043983	C39D10.11	C39D10.11	110.749	0.329734	3.73063	0.000190998	0.00130261	72.8678	46.9653	78.2621	116.095	223.221	127.081	2.35441
WBGene00000518	C05H8.1	ckk-1	60.5075	0.357153	3.45249	0.000555443	0.00312767	48.2049	30.0056	30.1008	76.2667	96.8384	81.6288	2.35187
WBGene00000992	F27D9.6	dhs-29	76.5772	0.323999	3.80824	0.000139958	0.0010075	60.5363	40.4423	36.121	111.858	100.121	110.384	2.35131
WBGene00000969	F56D1.5	dhs-5	83.1204	0.311027	3.97254	7.11092e-05	0.000573862	59.4153	48.2699	41.1378	99.1468	132.948	117.805	2.35111
WBGene00006582	C08D8.2	tmd-2	176.194	0.254596	4.83701	1.31806e-06	1.98415e-05	107.62	106.976	101.339	191.514	315.956	233.755	2.34612
WBGene00021493	Y40B10A.9	Y40B10A.9	135.768	0.265715	4.63694	3.53601e-06	4.652e-05	60.5363	103.063	80.2689	185.582	197.78	187.375	2.34036
WBGene00022887	ZK1290.5	ZK1290.5	310.808	0.260801	4.68531	2.79538e-06	3.79811e-05	171.52	136.982	249.837	308.457	512.915	485.135	2.33999
WBGene00010673	K08E7.5	K08E7.5	72.1011	0.363348	3.33461	0.000854204	0.00446538	48.2049	22.1781	59.1983	111.858	91.9144	99.2532	2.3385
WBGene00194651	C33D9.13	C33D9.13	74.5333	0.329041	3.71071	0.000206676	0.00139243	43.7207	39.1377	51.1714	117.79	116.534	78.846	2.33657
WBGene00000006	C55C2.5	aat-5	69.1461	0.359611	3.40628	0.000658535	0.00360763	30.2682	46.9653	47.158	69.4875	126.382	94.6152	2.33525
WBGene00013077	Y51A2D.9	ttr-24	472.793	0.23258	5.26741	1.38362e-07	2.83579e-06	269.05	370.504	211.709	527.088	653.249	805.157	2.33241
WBGene00003096	C02A12.4	lys-7	286.304	0.34116	3.59052	0.00033002	0.00203499	201.788	220.476	93.3126	631.319	231.427	339.502	2.33185
WBGene00020135	T01B6.3	aakg-4	84.505	0.379453	3.23727	0.00120678	0.00591054	44.8417	65.2296	42.1412	72.8771	185.47	96.4704	2.33107
WBGene00010744	K10D6.4	K10D6.4	101.673	0.285132	4.26743	1.97737e-05	0.000198379	67.2626	54.7928	61.205	116.942	149.361	160.475	2.32881
WBGene00012548	Y37D8A.6	Y37D8A.6	139.135	0.264033	4.6316	3.62853e-06	4.76577e-05	73.9889	96.5398	80.2689	155.076	224.862	204.072	2.32861
WBGene00020160	T02C5.3	igcm-3	985.271	0.160973	7.58486	3.32857e-14	2.28094e-12	576.216	673.169	526.764	1416.02	1390.21	1329.25	2.32834
WBGene00022130	Y71F9B.9	Y71F9B.9	50.8547	0.374912	3.27074	0.00107266	0.00537217	25.784	37.8331	28.0941	62.7082	82.0665	68.6424	2.32705
WBGene00006747	R07D5.1	unc-7	57.6343	0.347855	3.49772	0.000469261	0.00271314	40.3576	32.6148	31.1042	81.3512	86.1698	74.208	2.32261
WBGene00001476	K08C7.2	fmo-1	119.095	0.317977	3.79507	0.000147601	0.00105074	94.1676	46.9653	74.2487	115.248	192.856	191.086	2.3177
WBGene00017900	F28E10.1	F28E10.1	176.009	0.252289	4.78049	1.74873e-06	2.54025e-05	128.92	73.0571	116.39	252.528	234.71	250.452	2.31711
WBGene00002262	F13D12.2	ldh-1	1188.33	0.215871	5.62141	1.89405e-08	4.8955e-07	697.289	906.691	545.828	1253.32	1981.08	1745.74	2.31655
WBGene00021984	Y59C2A.1	Y59C2A.1	213.358	0.219475	5.51548	3.47822e-08	8.3695e-07	109.862	131.764	144.484	283.034	322.521	288.484	2.3155
WBGene00001680	F52A8.2	gpb-2	157.662	0.250173	4.84518	1.26496e-06	1.91335e-05	100.894	95.2352	89.2991	195.751	269.999	194.796	2.31423
WBGene00014308	F07H5.4	F07H5.4	203.005	0.259972	4.66537	3.08069e-06	4.11831e-05	153.583	122.632	91.3058	218.631	333.19	298.687	2.31418
WBGene00021353	Y37E3.13	iglr-3	77.9503	0.314654	3.86498	0.000111096	0.000836592	49.3259	54.7928	37.1244	99.1468	120.638	106.674	2.31132
WBGene00019116	F59E11.11	nhr-143	74.4105	0.350158	3.45502	0.00055026	0.00309959	41.4786	48.2699	45.1512	70.3349	141.975	99.2532	2.30959
WBGene00012891	Y45F10D.13	sorb-1	147.326	0.264794	4.53885	5.65623e-06	6.90534e-05	96.4097	75.6663	95.3193	157.618	243.737	215.203	2.30579
WBGene00021977	Y58A7A.3	Y58A7A.3	132.4	0.301119	3.98276	6.81208e-05	0.000554859	72.8678	69.1433	98.3294	203.378	120.638	230.045	2.30531
WBGene00022549	ZC196.5	ZC196.5	127.183	0.311407	3.85539	0.000115547	0.000863917	59.4153	69.1433	102.343	132.196	240.455	159.547	2.30487
WBGene00009698	F44F1.6	F44F1.6	54.9978	0.388416	3.13251	0.00173317	0.00794548	20.1788	49.5745	30.1008	74.5719	80.4251	75.1356	2.30469
WBGene00014793	H40L08.2	H40L08.2	297.676	0.227462	5.29884	1.16538e-07	2.43601e-06	187.214	191.775	161.541	315.236	413.615	516.673	2.30426
WBGene00000070	C44F1.5	acy-3	202.24	0.254438	4.74795	2.05492e-06	2.90993e-05	97.5308	156.551	113.38	232.19	343.859	269.932	2.30223
WBGene00018260	F41B5.2	cyp-33C7	71.4289	0.314338	3.82422	0.000131188	0.000954599	48.2049	40.4423	41.1378	100.842	96.8384	101.108	2.30218
WBGene00019022	F58A6.1	F58A6.1	93.9004	0.297587	4.06808	4.74015e-05	0.000410267	50.447	73.0571	47.158	120.332	130.486	141.923	2.30128
WBGene00021050	W05H9.3	W05H9.3	1685.85	0.187808	6.40271	1.52639e-10	5.92546e-09	1062.75	1108.9	892.991	1765.15	2592.48	2692.82	2.30058
WBGene00004169	Y73B6BR.1	pqn-89	177.102	0.266366	4.49252	7.03843e-06	8.30796e-05	115.467	82.1892	124.417	192.362	313.494	234.683	2.29928
WBGene00015048	B0218.2	faah-2	618.438	0.276462	4.34291	1.40606e-05	0.000147961	356.492	390.073	378.267	447.432	866.622	1271.74	2.29883
WBGene00022423	Y104H12A.1	nhr-41	201.368	0.24668	4.84721	1.25211e-06	1.90022e-05	123.315	106.976	136.457	231.342	357.81	252.307	2.29438
WBGene00019816	R02C2.4	nhr-204	55.4263	0.388148	3.05102	0.00228067	0.00989694	34.7523	22.1781	44.1479	58.4712	96.0178	76.9908	2.2901
WBGene00016657	C44E12.1	C44E12.1	117.487	0.294919	4.05852	4.93837e-05	0.000423239	48.2049	84.7984	81.2722	133.89	187.932	168.823	2.28979
WBGene00020801	T25D10.4	T25D10.4	84.9332	0.316388	3.78825	0.000151711	0.00107514	61.6574	52.1836	41.1378	111.858	144.437	98.3256	2.28819
WBGene00021253	Y22D7AL.15	Y22D7AL.15	93.57	0.378147	3.15131	0.00162542	0.00754367	81.8362	41.7469	47.158	68.6401	162.492	159.547	2.28814
WBGene00016295	C32B5.1	fbxc-40	78.1061	0.308139	3.86238	0.000112289	0.000844361	52.689	41.7469	48.1613	122.027	100.121	103.891	2.28643
WBGene00017901	F28E10.2	igeg-1	73.7182	0.317589	3.73393	0.000188512	0.00128956	48.2049	35.224	51.1714	97.4519	109.148	101.108	2.28609
WBGene00044082	D1086.12	D1086.12	129.199	0.274851	4.34779	1.37516e-05	0.000145268	85.1993	83.4938	67.2252	137.28	189.574	212.42	2.28585
WBGene00011831	T19B10.2	T19B10.2	511.826	0.190852	6.23529	4.50933e-10	1.6116e-08	260.082	302.665	372.247	716.907	649.146	769.908	2.28447
WBGene00013008	Y48E1B.9	clec-146	96.3274	0.309345	3.87343	0.000107316	0.000812007	61.6574	74.3617	40.1344	129.653	118.176	153.982	2.28103
WBGene00016975	C56E10.1	nhr-173	104.884	0.318372	3.70595	0.0002106	0.00141519	70.6257	43.0515	78.2621	104.231	169.878	163.258	2.27867
WBGene00010658	K08D8.4	K08D8.4	148.967	0.38266	3.10113	0.00192787	0.00866908	132.283	69.1433	71.2386	84.7408	275.743	260.656	2.27803
WBGene00009743	F45H11.1	sptf-1	57.3579	0.376875	3.17151	0.00151648	0.0071262	41.4786	40.4423	23.0773	61.8608	84.5285	92.76	2.27765
WBGene00001495	F31B12.3	F31B12.3	62.9471	0.341548	3.48982	0.000483348	0.00278641	32.5103	45.6607	37.1244	77.9616	100.942	83.484	2.27579
WBGene00017350	F10E7.9	F10E7.9	88.1029	0.298404	3.97134	7.147e-05	0.000576184	56.0522	52.1836	53.1781	99.1468	135.41	132.647	2.27492
WBGene00006788	F45E10.1	unc-53	506.541	0.177467	6.67291	2.50785e-11	1.11656e-09	322.861	279.183	326.092	651.657	780.452	679.003	2.27457
WBGene00004222	F44F4.4	ptr-8	269.816	0.251056	4.71287	2.44251e-06	3.39175e-05	197.304	135.677	161.541	260.154	457.931	406.289	2.27366
WBGene00012704	Y39C12A.1	mlt-3	100.303	0.346119	3.40354	0.000665179	0.0036415	93.0466	37.8331	53.1781	102.536	164.954	150.271	2.26973
WBGene00003847	F25D7.3	blmp-1	363.086	0.182889	6.44896	1.12621e-10	4.44868e-09	227.572	207.43	231.776	532.172	476.806	502.759	2.26723
WBGene00012306	W06F12.2	W06F12.2	284.143	0.209268	5.63839	1.71645e-08	4.49386e-07	178.246	166.988	176.592	321.168	433.311	428.551	2.2671
WBGene00002163	C54D1.3	ist-1	133.756	0.256496	4.60867	4.05248e-06	5.21397e-05	79.5941	84.7984	81.2722	164.397	219.938	172.534	2.26678
WBGene00022562	ZC204.12	ZC204.12	147.416	0.250258	4.7131	2.43972e-06	3.39175e-05	97.5308	86.103	87.2924	180.498	242.917	190.158	2.26472
WBGene00009347	F32H5.1	F32H5.1	643.482	0.206255	5.723	1.04659e-08	2.88379e-07	372.186	447.475	363.217	704.196	1139.9	833.913	2.26398
WBGene00007592	C14H10.2	C14H10.2	368.091	0.183862	6.40498	1.50386e-10	5.8669e-09	218.603	215.258	242.813	510.987	544.101	476.787	2.26383
WBGene00020051	R13A5.9	mfsd-6	68.2268	0.318372	3.70249	0.000213497	0.00143128	39.2365	43.0515	43.1445	92.3675	96.0178	95.5428	2.26359
WBGene00004114	D1044.3	pqn-25	56.8086	0.378845	3.12841	0.00175756	0.00804362	44.8417	36.5286	23.0773	65.2504	96.0178	75.1356	2.26337
WBGene00001559	F45H7.2	gei-1	415.832	0.195686	6.02162	1.72684e-09	5.65837e-08	244.387	258.309	261.877	467.769	660.635	602.013	2.26324
WBGene00011330	T01D3.6	T01D3.6	1743.68	0.231817	5.0792	3.79023e-07	6.76532e-06	1337.4	1093.25	777.605	1783.79	3246.55	2223.46	2.26098
WBGene00011060	R06C1.6	R06C1.6	116.684	0.300317	3.90895	9.26981e-05	0.000715833	90.8045	58.7066	65.2185	116.095	177.264	192.013	2.26039
WBGene00001006	C25F6.2	dlg-1	1625.45	0.143008	8.22103	2.0176e-16	1.8488e-14	966.339	973.225	1052.53	2172.75	2356.95	2230.88	2.25948
WBGene00016088	C25B8.4	clec-266	526.701	0.199123	5.91061	3.40846e-09	1.05335e-07	363.218	332.671	273.918	648.267	886.318	655.813	2.25859
WBGene00022010	Y59H11AR.2	catp-7	1412.77	0.265745	4.41946	9.89471e-06	0.000109979	795.941	871.467	935.132	1068.58	2992.96	1812.53	2.25706
WBGene00010341	F59F5.2	glo-3	94.2966	0.298896	3.93963	8.16089e-05	0.000643119	54.9311	62.6204	56.1882	122.874	162.492	106.674	2.25648
WBGene00002260	T22G5.6	lbp-8	103.716	0.301621	3.8941	9.85658e-05	0.000755224	62.7784	65.2296	63.2117	119.485	192.856	118.733	2.25434
WBGene00007139	B0285.7	mnp-1	349.427	0.200399	5.85484	4.77456e-09	1.42522e-07	232.056	237.436	175.588	505.055	510.453	435.972	2.25008
WBGene00000463	C28A5.4	ceh-43	156.695	0.270326	4.35284	1.34383e-05	0.000142531	84.0783	123.936	81.2722	181.345	269.178	200.362	2.24997
WBGene00016996	D1005.2	D1005.2	54.3058	0.363165	3.24484	0.00117517	0.00577907	34.7523	40.4423	25.084	78.809	69.7565	76.9908	2.24929
WBGene00013266	Y57A10A.26	Y57A10A.26	274.092	0.211156	5.55079	2.84387e-08	7.05877e-07	154.704	196.993	154.518	333.031	383.25	422.058	2.24873
WBGene00018951	F56C9.7	nspg-6	1246.48	0.195973	5.95888	2.53972e-09	7.95795e-08	708.499	798.41	796.669	1234.67	2020.48	1920.13	2.24663
WBGene00018510	F46F11.7	F46F11.7	119.376	0.286809	4.06217	4.86189e-05	0.000419192	52.689	75.6663	92.3092	145.754	191.215	158.62	2.24589
WBGene00007055	F41E6.6	tag-196	957.444	0.162576	7.17702	7.1248e-13	3.95401e-11	651.326	551.842	566.899	1219.42	1464.89	1290.29	2.24545
WBGene00021369	Y37E11AR.2	siah-1	627.107	0.228717	5.09791	3.43432e-07	6.2576e-06	425.996	375.722	358.2	556.747	1027.47	1018.51	2.24389
WBGene00006745	B0273.4	unc-5	185.122	0.219139	5.31218	1.08321e-07	2.27905e-06	114.346	121.327	107.36	255.917	251.123	260.656	2.23797
WBGene00001577	T12A7.1	gem-4	172.424	0.232561	4.99144	5.993e-07	1.0113e-05	117.71	101.758	100.336	249.985	256.047	208.71	2.23494
WBGene00003753	CC4.2	nlp-15	102.855	0.324816	3.59223	0.000327859	0.00202325	79.5941	73.0571	38.1277	110.163	157.568	158.62	2.23479
WBGene00016425	C34H4.2	C34H4.2	266.301	0.234601	4.94565	7.58888e-07	1.24204e-05	161.43	166.988	165.555	266.086	454.648	383.099	2.23461
WBGene00001621	K08F4.4	glt-3	70.506	0.318693	3.63047	0.000282909	0.00179506	43.7207	43.0515	44.1479	83.8934	103.404	104.819	2.23125
WBGene00019738	M02F4.7	clec-265	548.767	0.164727	7.01433	2.31046e-12	1.18616e-10	337.434	326.148	356.193	775.379	766.501	730.949	2.22875
WBGene00021070	W07B8.1	cpr-8	568.171	0.256459	4.50978	6.48964e-06	7.76048e-05	418.149	360.067	277.931	488.955	1079.17	784.75	2.22779
WBGene00006570	F39G3.8	tig-2	77.7442	0.314293	3.68771	0.000226281	0.00150228	36.9944	57.402	50.168	105.079	115.714	101.108	2.22669
WBGene00014159	ZK938.2	arrd-4	59.2276	0.360917	3.19514	0.00139765	0.00667436	43.7207	31.3102	35.1176	68.6401	104.224	72.3528	2.22624
WBGene00017557	F18A12.8	nep-11	128.283	0.258185	4.45814	8.26747e-06	9.47663e-05	90.8045	71.7525	76.2554	155.076	191.215	184.592	2.22301
WBGene00014051	ZK669.1	spv-1	265.094	0.219856	5.21641	1.82428e-07	3.61213e-06	154.704	134.373	204.686	375.402	386.533	334.864	2.22131
WBGene00020007	R11F4.1	R11F4.1	615.618	0.213979	5.37866	7.50441e-08	1.63141e-06	345.281	422.688	379.27	593.186	970.026	983.256	2.21965
WBGene00004949	K08A8.2	sox-2	268.983	0.221854	5.17282	2.30586e-07	4.42124e-06	192.819	147.419	161.541	364.386	440.697	307.036	2.21635
WBGene00016407	C34D10.2	unk-1	980.421	0.213834	5.36375	8.15106e-08	1.75504e-06	754.462	465.739	609.04	1076.21	1684	1293.07	2.21583
WBGene00006809	C11D2.6	unc-77	83.778	0.325862	3.54288	0.00039578	0.00236412	34.7523	70.4479	51.1714	129.653	109.969	106.674	2.21457
WBGene00004108	C34E7.1	pqn-18	270.696	0.230308	4.96623	6.82665e-07	1.13258e-05	177.125	139.591	188.632	299.135	457.931	361.764	2.21398
WBGene00021602	Y46H3B.1	clec-205	79.7461	0.309948	3.69577	0.000219225	0.00146097	59.4153	44.3561	45.1512	99.9942	124.741	104.819	2.21292
WBGene00018237	F40F4.6	irg-7	16030.7	0.215624	5.31198	1.08439e-07	2.27905e-06	8956.02	8923.4	12064.4	14994.9	29244.4	22000.8	2.21215
WBGene00004122	F35D11.2	pqn-35	132.461	0.26086	4.37047	1.23979e-05	0.000133655	99.7729	66.5342	81.2722	172.024	174.802	200.362	2.21015
WBGene00018384	F43C11.7	F43C11.7	99.065	0.283956	4.00686	6.15311e-05	0.000510955	60.5363	53.4882	71.2386	119.485	147.72	141.923	2.20836
WBGene00015085	B0244.10	B0244.10	101.868	0.307009	3.70132	0.000214483	0.00143605	75.1099	53.4882	62.2084	99.1468	154.285	166.968	2.20328
WBGene00019867	R04B3.2	R04B3.2	123.193	0.30912	3.72307	0.000196813	0.00133648	62.7784	114.804	53.1781	162.702	194.498	151.199	2.20314
WBGene00001253	F52C12.5	elt-6	72.7707	0.331682	3.46274	0.000534705	0.00302929	35.8734	61.3158	39.1311	102.536	91.0938	106.674	2.20293
WBGene00017980	F32B5.7	F32B5.7	155.061	0.2652	4.30484	1.67106e-05	0.000171692	98.6518	109.586	82.2756	188.125	178.084	273.642	2.20249
WBGene00004363	T14A8.1	ric-3	128.842	0.266643	4.27204	1.93696e-05	0.000194573	73.9889	82.1892	85.2857	159.313	218.297	153.982	2.20154
WBGene00009617	F41E7.1	slc-9B.1	140.274	0.305149	3.71374	0.00020422	0.00137787	112.104	62.6204	88.2958	256.765	135.41	186.448	2.19991
WBGene00016147	C26F1.2	cyp-32A1	51.8372	0.365249	3.12549	0.00177511	0.00810004	33.6313	36.5286	27.0907	76.2667	62.3705	75.1356	2.19817
WBGene00003970	F46C3.1	pek-1	1428.54	0.229781	4.94109	7.7689e-07	1.26493e-05	732.041	892.34	1056.54	1291.45	2613.82	1985.06	2.19713
WBGene00016424	C34H4.1	C34H4.1	115.684	0.271857	4.16867	3.06386e-05	0.000285731	82.9572	63.925	70.2353	133.043	172.34	171.606	2.19692
WBGene00015328	C02B10.3	C02B10.3	347.685	0.194011	5.84504	5.06437e-09	1.50319e-07	241.024	202.212	209.702	468.617	535.073	429.479	2.19495
WBGene00003411	F14F4.3	mrp-5	6232.81	0.167935	6.75262	1.45199e-11	6.73084e-10	3610.88	4393.86	3702.4	7260.59	10275.5	8153.61	2.19436
WBGene00004369	K09E2.4	rig-1	237.765	0.207591	5.46763	4.56096e-08	1.05023e-06	132.283	166.988	147.494	328.794	314.315	336.719	2.19316
WBGene00013334	Y57G11C.45	nlp-56	63.0986	0.357383	3.18765	0.00143435	0.00680708	44.8417	45.6607	28.0941	67.7927	91.0938	101.108	2.19226
WBGene00009049	F22B8.7	F22B8.7	429.098	0.211687	5.33037	9.80107e-08	2.08187e-06	223.088	233.522	350.173	535.562	594.982	637.261	2.19118
WBGene00009558	F39B2.8	F39B2.8	64.4106	0.355704	3.19136	0.00141606	0.00673056	54.9311	39.1377	27.0907	82.1986	96.8384	86.2668	2.18971
WBGene00002827	C29E6.1	let-653	182.595	0.232718	4.84587	1.26059e-06	1.9104e-05	133.404	97.8443	112.376	277.95	242.096	231.9	2.18828
WBGene00016038	C24A8.4	cst-2	61.9201	0.358828	3.1581	0.00158804	0.00739848	24.663	50.8791	41.1378	83.046	91.0938	80.7012	2.18411
WBGene00014206	ZK1058.6	nit-1	54.8432	0.356143	3.14079	0.00168494	0.00777409	35.8734	27.3964	40.1344	72.8771	80.4251	72.3528	2.18226
WBGene00007694	C23H4.6	C23H4.6	87.3261	0.299004	3.75209	0.000175366	0.00121119	43.7207	54.7928	66.2218	118.637	125.562	115.022	2.1806
WBGene00020592	T19H12.9	ugt-12	960.1	0.209431	5.37115	7.82341e-08	1.69142e-06	628.905	660.123	522.751	939.776	1659.38	1349.66	2.17952
WBGene00015779	C14F11.2	lrch-1	127.187	0.257463	4.36642	1.26301e-05	0.000135417	90.8045	76.9709	72.242	155.076	179.726	188.303	2.17944
WBGene00003678	K08A2.5	nhr-88	470.859	0.220729	5.09199	3.54327e-07	6.41901e-06	276.898	326.148	285.958	453.363	793.583	689.207	2.17789
WBGene00016218	C29F9.3	pals-23	123.173	0.304772	3.67565	0.000237247	0.00156193	47.0838	82.1892	103.346	150.839	196.96	158.62	2.17702
WBGene00012564	Y37H2A.4	fbxa-107	245.381	0.199615	5.62662	1.83778e-08	4.77974e-07	152.462	160.465	150.504	337.268	327.445	344.14	2.17692
WBGene00022410	Y97E10C.1	Y97E10C.1	483.242	0.248637	4.49876	6.83503e-06	8.11197e-05	422.633	191.775	299.002	619.455	781.273	585.316	2.17432
WBGene00021048	W05H9.1	W05H9.1	1231.7	0.200096	5.59756	2.17392e-08	5.53525e-07	851.993	738.399	738.474	1430.43	2240.41	1390.47	2.1733
WBGene00002255	F40F4.4	lbp-3	1192.98	0.24437	4.57929	4.66553e-06	5.87327e-05	964.097	652.296	640.144	1053.33	2225.64	1622.37	2.17206
WBGene00013901	ZC443.6	ugt-16	106.948	0.295065	3.78271	0.000155131	0.00109446	62.7784	61.3158	78.2621	141.517	184.65	113.167	2.17109
WBGene00000068	F17C8.1	acy-1	218.543	0.230964	4.8268	1.38743e-06	2.07077e-05	149.099	110.89	153.514	272.865	351.245	273.642	2.17109
WBGene00006752	ZK524.2	unc-13	352.116	0.209494	5.32004	1.03742e-07	2.19393e-06	190.577	196.993	278.934	465.227	530.149	450.814	2.16981
WBGene00000857	K10B4.6	cwn-1	107.564	0.295215	3.80076	0.000144252	0.00103109	47.0838	87.4076	69.2319	147.449	162.492	131.719	2.16794
WBGene00008538	F02H6.5	sqrd-1	79.6358	0.364872	3.09488	0.00196894	0.00880853	44.8417	76.9709	29.0975	90.6727	130.486	105.746	2.16622
WBGene00007653	C17G1.7	cysl-1	457.07	0.207002	5.38737	7.14948e-08	1.56504e-06	281.382	309.188	275.924	466.922	726.288	682.714	2.16496
WBGene00018465	F45E1.4	F45E1.4	204.068	0.248135	4.4769	7.57363e-06	8.85143e-05	130.041	113.499	143.481	207.615	342.217	287.556	2.16368
WBGene00003655	Y17D7A.3	nhr-65	112.468	0.274567	4.04964	5.12962e-05	0.000437144	57.1732	76.9709	79.2655	136.433	154.285	170.678	2.16202
WBGene00011212	R10E8.6	R10E8.6	148.793	0.291502	3.78495	0.000153737	0.00108705	75.1099	67.8387	139.467	182.193	216.655	211.493	2.16114
WBGene00011428	T04C12.3	nlp-80	111.097	0.329214	3.38461	0.000712784	0.00386055	95.2887	70.4479	45.1512	108.468	154.285	192.941	2.16084
WBGene00001454	K02G10.4	flp-11	87.7703	0.348779	3.19265	0.00140973	0.0067106	62.7784	58.7066	45.1512	69.4875	141.154	149.344	2.16031
WBGene00011977	T24B8.3	T24B8.3	461.066	0.21312	5.23097	1.68622e-07	3.39853e-06	269.05	384.854	221.743	655.894	631.912	602.94	2.15925
WBGene00007372	C06B8.7	C06B8.7	603.168	0.168258	6.58617	4.51318e-11	1.92249e-09	353.129	366.59	426.428	790.632	857.595	824.637	2.15754
WBGene00016500	C37C3.8	memo-1	370.455	0.223918	4.9616	6.99137e-07	1.15262e-05	262.324	243.959	197.662	384.723	629.45	504.615	2.15754
WBGene00015494	C05E11.3	C05E11.3	97.9607	0.28008	3.95669	7.59955e-05	0.000606463	72.8678	56.0974	57.1916	135.585	129.665	136.357	2.15736
WBGene00008032	C39E9.8	C39E9.8	854.57	0.201153	5.49409	3.9274e-08	9.17034e-07	603.121	615.767	409.371	954.182	1234.28	1310.7	2.14902
WBGene00019282	K01A2.8	mps-2	171.505	0.237694	4.64129	3.46236e-06	4.57421e-05	131.162	100.454	95.3193	231.342	252.765	217.986	2.1475
WBGene00010998	R03G8.3	R03G8.3	74.5404	0.331577	3.30243	0.000958499	0.00490146	52.689	35.224	54.1815	79.6564	113.252	112.24	2.1475
WBGene00007599	C15A11.7	C15A11.7	83.3965	0.316772	3.48441	0.000493226	0.00283508	41.4786	61.3158	56.1882	93.2149	109.969	138.212	2.14738
WBGene00016769	C49C8.5	C49C8.5	473.255	0.241421	4.55932	5.13188e-06	6.34879e-05	338.555	238.74	325.089	472.006	886.318	578.823	2.1467
WBGene00008927	F17H10.3	snx-17	178.729	0.231435	4.77741	1.77569e-06	2.56759e-05	102.015	130.459	108.363	240.664	269.178	221.696	2.1463
WBGene00011794	T16A9.4	nep-21	105.089	0.277172	3.95108	7.77993e-05	0.00061814	69.5047	54.7928	76.2554	148.296	151.823	129.864	2.14399
WBGene00009218	F28D1.9	acs-20	294.334	0.208291	5.26175	1.42694e-07	2.91322e-06	178.246	163.074	220.739	395.74	446.442	361.764	2.14203
WBGene00016292	C31H2.1	tbc-7	406.036	0.177926	6.17739	6.51698e-10	2.28762e-08	263.445	262.223	249.837	510.987	587.596	562.126	2.14146
WBGene00000237	Y71F9AR.1	bam-2	363.632	0.188938	5.79315	6.90792e-09	2.00139e-07	219.725	211.344	263.884	490.649	470.241	525.949	2.13948
WBGene00015217	B0496.8	tes-1	182.848	0.223161	4.92853	8.28512e-07	1.32528e-05	122.194	123.936	103.346	238.969	260.971	247.669	2.13923
WBGene00015131	B0303.11	B0303.11	477.814	0.216331	5.0698	3.9824e-07	7.0536e-06	307.166	310.493	295.991	488.955	850.209	614.071	2.13784
WBGene00011868	T20G5.4	best-18	70.2959	0.343224	3.22312	0.00126804	0.00616167	36.9944	61.3158	36.121	79.6564	107.507	100.181	2.13748
WBGene00004257	K09C8.5	pxn-2	165.04	0.231524	4.73237	2.21914e-06	3.12843e-05	106.499	101.758	107.36	224.563	247.841	202.217	2.13747
WBGene00011095	R07B7.11	gana-1	176.64	0.234725	4.68141	2.84907e-06	3.86106e-05	100.894	126.545	110.37	222.021	277.385	222.624	2.13739
WBGene00015608	C08F1.4	math-3	265.37	0.226265	4.82922	1.37067e-06	2.05549e-05	158.067	159.16	190.639	286.424	439.876	358.054	2.13512
WBGene00013321	Y57G11C.31	Y57G11C.31	77.8801	0.314936	3.47599	0.000508965	0.00290434	53.8101	52.1836	43.1445	95.7571	94.3764	128.009	2.1332
WBGene00017126	E04F6.6	E04F6.6	226.792	0.272647	4.00191	6.28325e-05	0.000520391	167.035	114.804	152.511	253.375	437.414	235.61	2.13284
WBGene00015739	C13D9.9	ugt-7	72.7906	0.340838	3.18953	0.00142503	0.00676909	31.3892	46.9653	61.205	94.0623	114.072	89.0496	2.12945
WBGene00022848	ZK1055.7	ZK1055.7	387.608	0.18869	5.76092	8.36554e-09	2.35866e-07	238.782	216.562	287.965	509.292	542.459	530.587	2.12878
WBGene00019294	K02A6.3	K02A6.3	187.941	0.261521	4.16528	3.10971e-05	0.000288646	125.557	113.499	121.407	183.04	336.473	247.669	2.12832
WBGene00015369	C03A7.11	ugt-51	92.6365	0.32568	3.32577	0.000881759	0.00457151	58.2943	48.2699	71.2386	88.9779	166.595	122.443	2.12604
WBGene00013181	Y53H1B.2	Y53H1B.2	536.597	0.215978	5.0399	4.65785e-07	8.09398e-06	434.965	335.28	259.87	616.066	724.647	848.754	2.12546
WBGene00022847	ZK1055.6	ZK1055.6	150.418	0.273953	3.95947	7.5117e-05	0.000600982	79.5941	93.9306	115.386	157.618	259.33	196.651	2.12383
WBGene00020301	T07D1.2	gid-2	382.807	0.203281	5.31923	1.04209e-07	2.19871e-06	264.566	190.47	280.941	516.072	567.079	477.714	2.12081
WBGene00022160	Y71G12B.25	Y71G12B.25	189.625	0.24676	4.3783	1.19608e-05	0.000129208	156.946	91.3214	116.39	251.68	241.275	280.135	2.12005
WBGene00006780	B0350.2	unc-44	4187.04	0.166253	6.51503	7.26774e-11	2.97524e-09	2346.34	2587	3121.46	5338.67	6583.37	5145.4	2.11891
WBGene00020867	T27F7.2	shc-2	197.895	0.23159	4.65931	3.17276e-06	4.2199e-05	114.346	120.022	146.491	262.697	233.069	310.746	2.11761
WBGene00004921	F31E8.2	snt-1	90.3355	0.314248	3.4384	0.000585157	0.00327044	78.473	48.2699	47.158	104.231	124.741	139.14	2.11679
WBGene00009945	F52H3.3	bath-38	236.854	0.23452	4.59964	4.23227e-06	5.41875e-05	147.978	130.459	177.595	278.797	399.664	286.628	2.11628
WBGene00002037	F46C3.3	hum-4	996.84	0.181367	5.95414	2.61438e-09	8.15946e-08	628.905	530.969	759.544	1260.94	1542.85	1257.83	2.11607
WBGene00007103	B0024.14	crm-1	349.978	0.223687	4.84712	1.25267e-06	1.90022e-05	196.183	283.096	194.652	469.464	390.636	565.836	2.11585
WBGene00002024	C14F11.5	hsp-43	1691.78	0.154509	6.98012	2.94929e-12	1.50433e-10	1134.5	1001.93	1124.77	2532.9	2038.53	2318.07	2.11257
WBGene00003652	Y67A6A.2	nhr-62	76.2385	0.314431	3.41364	0.000641011	0.00353004	43.7207	43.0515	60.2017	107.621	109.148	93.6876	2.11233
WBGene00014000	ZK550.6	ZK550.6	431.733	0.210518	5.1307	2.88672e-07	5.40351e-06	279.14	319.625	233.783	609.287	461.214	687.352	2.11141
WBGene00017772	F25B4.9	clec-1	1536	0.187169	5.76234	8.29562e-09	2.34314e-07	1127.77	1030.63	803.692	1880.4	1837.47	2536.06	2.11132
WBGene00001187	C48A7.1	egl-19	444.65	0.171377	6.28771	3.22185e-10	1.17818e-08	291.471	279.183	286.961	584.712	631.912	593.664	2.11084
WBGene00019979	R09B5.11	R09B5.11	94.4786	0.330306	3.28246	0.00102907	0.00518849	76.231	73.0571	33.1109	133.043	120.638	130.792	2.10787
WBGene00016099	C25E10.10	C25E10.10	72.3378	0.323365	3.34189	0.000832095	0.00437155	52.689	50.8791	36.121	86.4356	105.866	102.036	2.10709
WBGene00000169	F32A5.5	aqp-1	420.265	0.218693	4.90126	9.52261e-07	1.50086e-05	238.782	310.493	263.884	460.143	514.557	733.732	2.10098
WBGene00018052	F35F10.1	F35F10.1	87.8894	0.329387	3.26764	0.00108447	0.00542444	70.6257	61.3158	38.1277	90.6727	139.513	127.081	2.10071
WBGene00044468	Y69A2AL.2	Y69A2AL.2	207.841	0.25792	4.15494	3.25374e-05	0.000299022	172.641	125.241	104.35	216.937	328.266	299.615	2.10033
WBGene00004855	R31.1	sma-1	4890.7	0.228338	4.68672	2.77622e-06	3.77533e-05	1848.6	3693.3	3925.15	6841.97	7193.13	5842.03	2.09961
WBGene00017124	E04F6.4	E04F6.4	113.502	0.272063	3.92344	8.72937e-05	0.000682239	80.7151	67.8387	71.2386	166.939	126.382	167.896	2.09842
WBGene00009433	F35E12.9	F35E12.9	84.3825	0.304326	3.50886	0.000450027	0.0026173	61.6574	49.5745	52.1748	134.738	96.8384	111.312	2.09838
WBGene00007520	C11E4.6	C11E4.6	254.517	0.219284	4.85613	1.197e-06	1.82986e-05	182.73	126.545	183.615	375.402	325.804	333.009	2.09826
WBGene00009518	F38A1.5	clec-166	111.421	0.313423	3.41912	0.000628237	0.00347548	93.0466	75.6663	47.158	153.381	116.534	182.737	2.09687
WBGene00008571	F08B12.1	prmn-1	228.159	0.213883	4.98973	6.04628e-07	1.0192e-05	171.52	133.068	137.46	288.966	315.135	322.805	2.09684
WBGene00044696	F52E1.14	F52E1.14	818.806	0.215029	4.97361	6.5717e-07	1.09373e-05	411.423	674.474	500.677	855.882	1272.85	1197.53	2.09651
WBGene00006923	F08B1.1	vhp-1	1024.24	0.200316	5.32469	1.01126e-07	2.14227e-06	791.457	559.67	634.124	1055.02	1498.53	1606.6	2.09553
WBGene00006890	K07E3.8	vem-1	342.681	0.206807	5.15693	2.51035e-07	4.74977e-06	227.572	219.171	217.729	365.233	537.535	488.845	2.09431
WBGene00015752	C14B9.2	C14B9.2	971.615	0.158858	6.7085	1.96636e-11	8.93134e-10	647.963	577.934	658.205	1260.94	1450.94	1233.71	2.09415
WBGene00000832	Y23H5A.5	ctn-1	342.663	0.193482	5.49917	3.81581e-08	8.93626e-07	217.482	237.436	210.706	399.977	500.605	489.773	2.0888
WBGene00004825	R12H7.3	skr-19	343.453	0.215855	4.92688	8.35518e-07	1.3342e-05	236.54	246.568	184.618	377.097	553.949	461.945	2.08617
WBGene00009514	F37H8.5	F37H8.5	970.855	0.18798	5.6439	1.66239e-08	4.38142e-07	597.516	737.094	553.855	1055.02	1377.08	1504.57	2.08458
WBGene00019748	M03A8.2	atg-2	1360.78	0.225429	4.69908	2.61338e-06	3.58169e-05	646.842	938.001	1062.56	1399.07	2429.99	1688.23	2.08404
WBGene00006812	F25C8.3	unc-80	338.364	0.202813	5.22298	1.76064e-07	3.5126e-06	182.73	234.826	240.807	520.309	420.18	431.334	2.08369
WBGene00009785	F46C5.10	F46C5.10	145.334	0.330311	3.20285	0.00136075	0.00654065	139.009	75.6663	68.2285	122.027	245.379	221.696	2.08234
WBGene00015647	C09F5.1	C09F5.1	315.549	0.199847	5.29018	1.22196e-07	2.53746e-06	229.814	187.861	196.659	377.097	475.165	426.696	2.08186
WBGene00008510	F01G10.7	lipl-7	260.021	0.217927	4.85928	1.17811e-06	1.8094e-05	188.335	164.378	153.514	319.473	421.822	312.601	2.08186
WBGene00018374	F43B10.2	tag-343	255.762	0.219988	4.78392	1.71907e-06	2.50178e-05	186.093	131.764	180.605	334.726	390.636	310.746	2.07861
WBGene00009394	F35C5.6	clec-63	11550	0.219212	4.81431	1.47708e-06	2.1906e-05	7734.08	5941.11	8836.6	10279.9	19770.6	16737.6	2.07839
WBGene00001089	K04A8.6	dre-1	804.92	0.158272	6.66492	2.64816e-11	1.16912e-09	499.985	523.141	545.828	1022.82	1057.84	1179.91	2.07818
WBGene00012100	T27F2.2	sipa-1	306.64	0.207111	5.08823	3.61417e-07	6.50214e-06	242.145	176.12	179.602	382.181	413.615	446.176	2.07734
WBGene00003607	F33D4.1	nhr-8	348.128	0.23765	4.43339	9.2764e-06	0.000104507	217.482	207.43	253.85	340.658	627.809	441.538	2.07732
WBGene00015680	C10G6.1	egal-1	352.999	0.201658	5.21741	1.81442e-07	3.60165e-06	212.998	217.867	257.864	443.194	562.155	423.913	2.07522
WBGene00012085	T27D12.1	T27D12.1	457.557	0.203814	5.1595	2.47608e-07	4.70186e-06	331.829	294.838	266.894	478.786	668.021	704.976	2.07236
WBGene00001591	F11A5.10	glc-1	183.805	0.286928	3.68265	0.000230818	0.00152725	127.799	153.942	77.2588	180.498	268.357	294.977	2.07196
WBGene00008923	F17C11.12	F17C11.12	260.525	0.209902	5.00212	5.67025e-07	9.61989e-06	153.583	174.815	180.605	298.288	378.326	377.533	2.071
WBGene00002137	R12E2.9	inx-15	353.322	0.213808	4.91234	8.99953e-07	1.42841e-05	184.972	270.05	235.79	391.503	515.377	522.239	2.06875
WBGene00004933	F55H2.1	sod-4	114.274	0.26366	3.97287	7.10131e-05	0.00057338	81.8362	70.4479	71.2386	138.975	168.236	154.909	2.06744
WBGene00003623	F11C1.6	nhr-25	141.035	0.274201	3.82815	0.00012911	0.000943392	103.136	96.5398	76.2554	235.579	143.616	191.086	2.06675
WBGene00019237	H24G06.1	wdr-62	792.796	0.182982	5.71314	1.10909e-08	3.04537e-07	515.68	453.998	581.949	930.454	1265.47	1009.23	2.06567
WBGene00019268	H41C03.1	H41C03.1	141.196	0.263988	3.99394	6.49855e-05	0.000535128	87.4414	118.718	70.2353	188.125	202.704	179.954	2.0651
WBGene00019478	K07C11.5	cri-2	110.896	0.285832	3.66427	0.000248048	0.00161434	67.2626	84.7984	65.2185	125.416	136.23	186.448	2.0623
WBGene00016332	C32F10.4	C32F10.4	402.019	0.233954	4.45359	8.44464e-06	9.63765e-05	303.803	243.959	240.807	384.723	708.234	530.587	2.05885
WBGene00013289	Y57G11A.1	tag-273	729.687	0.190736	5.44921	5.05934e-08	1.15435e-06	487.654	400.51	543.822	884.694	1179.3	882.148	2.05738
WBGene00009162	F26E4.7	F26E4.7	174.239	0.238982	4.34081	1.41958e-05	0.000148862	100.894	105.672	135.454	217.784	266.716	218.914	2.05665
WBGene00008572	F08B12.4	F08B12.4	629.649	0.206607	5.02801	4.95604e-07	8.53685e-06	504.47	367.895	364.22	659.284	911.759	970.27	2.05511
WBGene00017430	F13H6.1	bcl-11	601.48	0.245595	4.21919	2.45179e-05	0.000236202	505.591	242.654	433.452	642.335	952.792	832.057	2.05398
WBGene00014021	ZK637.1	svop-1	74.1452	0.319342	3.26388	0.00109899	0.00547619	43.7207	54.7928	47.158	85.5882	118.996	94.6152	2.05394
WBGene00007991	C37A5.7	C37A5.7	288.688	0.205731	5.05257	4.3591e-07	7.60838e-06	161.43	206.125	199.669	389.808	430.028	345.067	2.05369
WBGene00011392	T03D8.3	sbt-1	393.239	0.250728	4.14505	3.39738e-05	0.000310592	328.466	259.614	184.618	372.012	594.161	620.565	2.0535
WBGene00022893	ZK1290.13	ZK1290.13	121.146	0.312909	3.30731	0.00094196	0.00482789	51.568	82.1892	104.35	118.637	192.036	178.099	2.05274
WBGene00019280	K01A2.5	K01A2.5	193.434	0.252775	4.10585	4.02822e-05	0.000356312	113.225	135.677	131.44	201.683	336.473	242.104	2.05146
WBGene00006815	W01A11.3	unc-83	1184.62	0.158077	6.54862	5.80709e-11	2.42131e-09	714.105	777.536	838.81	1420.26	1658.56	1698.44	2.04993
WBGene00015197	B0454.6	B0454.6	93.9111	0.303015	3.42489	0.000615051	0.00341332	68.3836	65.2296	51.1714	96.6045	134.589	147.488	2.04932
WBGene00014294	C53C7.5	C53C7.5	1200.53	0.17031	6.06527	1.31733e-09	4.38952e-08	851.993	735.789	776.601	1372.8	1889.99	1575.99	2.04653
WBGene00000984	R11D1.11	dhs-21	202.58	0.239137	4.31197	1.61805e-05	0.000167336	105.378	133.068	160.538	233.037	306.108	277.352	2.04644
WBGene00012130	T28F3.4	slc-17.4	313.364	0.255481	4.04008	5.34331e-05	0.000451857	187.214	230.913	199.669	262.697	535.894	463.8	2.04338
WBGene00004234	Y53F4B.28	ptr-20	147.004	0.261435	3.94583	7.95226e-05	0.000629827	123.315	91.3214	75.2521	203.378	177.264	211.493	2.04263
WBGene00012585	Y38E10A.7	lips-15	329.052	0.254606	4.05151	5.0888e-05	0.000434242	242.145	237.436	169.568	288.966	554.769	481.425	2.04138
WBGene00008110	C46C2.2	C46C2.2	1270.21	0.156617	6.56923	5.05751e-11	2.11999e-09	818.362	906.691	782.621	1623.63	1898.2	1591.76	2.03918
WBGene00020446	T12B3.3	T12B3.3	186.903	0.248997	4.12682	3.67813e-05	0.000331982	107.62	133.068	128.43	186.43	277.385	288.484	2.03809
WBGene00022144	Y71G12B.4	pghm-1	236.573	0.247577	4.15678	3.22769e-05	0.000297165	181.609	168.292	117.393	249.985	313.494	388.665	2.03757
WBGene00019060	F58F9.7	acox-3	387.656	0.186324	5.50448	3.70256e-08	8.76216e-07	224.209	255.7	285.958	547.426	521.943	490.701	2.037
WBGene00016511	C37H5.13	C37H5.13	408.762	0.189439	5.42217	5.88796e-08	1.31818e-06	223.088	302.665	281.944	516.919	569.541	558.415	2.0365
WBGene00009781	F46C5.6	F46C5.6	110.436	0.29732	3.42173	0.000622238	0.00344713	86.3203	45.6607	86.289	139.822	161.671	142.85	2.03575
WBGene00015163	B0361.9	B0361.9	215.185	0.244489	4.21247	2.5259e-05	0.000242453	128.92	180.034	116.39	300.83	234.71	330.226	2.03545
WBGene00012289	W05H12.1	W05H12.1	120.085	0.27519	3.73843	0.000185174	0.00127113	85.1993	86.103	66.2218	163.55	189.574	129.864	2.03342
WBGene00004924	T23H2.2	snt-4	270.334	0.232524	4.40175	1.07379e-05	0.000117773	220.846	169.597	144.484	294.898	370.12	422.058	2.0322
WBGene00021872	Y54G2A.6	clec-85	336.445	0.247251	4.131	3.61193e-05	0.000326795	191.698	229.608	244.82	290.661	549.845	512.035	2.03046
WBGene00008426	D2045.9	D2045.9	154.321	0.247714	4.13605	3.53339e-05	0.000320794	80.7151	122.632	102.343	218.631	206.808	194.796	2.02897
WBGene00001157	F01G10.2	ech-8	149.184	0.279329	3.64513	0.000267255	0.00171228	71.7468	100.454	123.413	159.313	245.379	194.796	2.02794
WBGene00011090	R07B7.6	R07B7.6	119.962	0.287526	3.54412	0.000393932	0.00235955	85.1993	79.5801	73.2453	125.416	212.552	143.778	2.02394
WBGene00012980	Y48B6A.6	efhd-1	398.888	0.198997	5.10665	3.27919e-07	6.0097e-06	312.771	230.913	247.83	469.464	599.906	532.443	2.02373
WBGene00044294	C01B10.11	C01B10.11	391.681	0.183492	5.53664	3.08336e-08	7.60042e-07	265.687	262.223	249.837	462.685	560.514	549.139	2.02166
WBGene00003723	F44C8.8	nhr-133	77.0155	0.30974	3.26824	0.00108218	0.00541469	57.1732	45.6607	50.168	88.1305	112.431	108.529	2.02018
WBGene00011832	T19B10.3	bgal-1	381.656	0.176548	5.73987	9.47518e-09	2.62919e-07	252.235	250.482	255.857	508.445	528.508	494.411	2.01874
WBGene00002123	C16E9.4	inx-1	146.317	0.248867	4.05806	4.94815e-05	0.000423847	113.225	78.2755	99.3327	206.768	199.422	180.882	2.01858
WBGene00008739	F13D12.3	F13D12.3	305.723	0.203933	4.93846	7.87407e-07	1.27547e-05	243.266	181.338	184.618	377.097	418.539	429.479	2.01095
WBGene00020104	R148.5	R148.5	548.99	0.198475	5.07641	3.84638e-07	6.85003e-06	458.507	323.539	312.045	650.81	797.686	751.356	2.01067
WBGene00010850	M04C3.1	M04C3.1	300.562	0.226699	4.42866	9.48188e-06	0.00010629	172.641	189.166	237.797	341.506	501.426	360.837	2.00761
WBGene00006592	R151.5	dpy-31	306.843	0.212329	4.72241	2.3307e-06	3.26236e-05	257.84	166.988	187.628	408.451	404.588	415.565	2.00603
WBGene00007336	C05C12.4	C05C12.4	255.759	0.241707	4.1508	3.31316e-05	0.000303774	147.978	176.12	186.625	249.985	432.49	341.357	2.00467
WBGene00003674	T06C12.7	nhr-84	159.034	0.30728	3.25604	0.00112978	0.00560521	99.7729	96.5398	121.407	122.027	294.619	219.841	2.0033
WBGene00022653	ZK105.1	ZK105.1	833.457	0.196147	5.11444	3.14677e-07	5.82115e-06	627.784	604.026	433.452	951.639	1068.51	1315.34	2.00298
WBGene00000084	D2030.10	aex-1	187.969	0.241167	4.15931	3.19205e-05	0.000295593	105.378	140.896	129.434	205.073	293.798	253.235	2.00184
WBGene00011283	R90.1	ttbk-7	439.845	0.191421	5.22204	1.76963e-07	3.52605e-06	310.529	255.7	313.049	566.069	677.048	516.673	2.00141

## Sheet: ΔyciA
WormBase gene ID	Gene ID	Gene name	Base mean	Std error	Wald stats	p-value	p adjusted	BW25113_1	BW25113_2	BW25113_3	ΔyciA_ 1	ΔyciA_ 2	ΔyciA_ 3	Fold change (ΔyciA/BW25113)
WBGene00007073	C07G1.7	C07G1.7	192.962	1.20245	8.92712	4.37258e-19	2.563e-17	0	0	0	327.001	488.483	342.285	#DIV/0!
WBGene00004054	C08E3.4	fbxa-161	4.10992	1.66702	3.10888	0.001878	0.00569838	0	0	0	6.06962	13.3508	5.23906	#DIV/0!
WBGene00007103	C08E3.7	fbxa-164	9.67067	1.39186	4.61052	4.01669e-06	2.23188e-05	0	0	0	22.7611	20.4189	14.844	#DIV/0!
WBGene00000491	C08E3.8	fbxa-165	8.62225	1.4321	4.3637	1.27882e-05	6.37851e-05	0	0	0	10.6218	22.7749	18.3367	#DIV/0!
WBGene00000403	C15C8.2	cky-1	20.7092	1.2989	5.7852	7.24251e-09	7.35394e-08	0	0	0	53.1092	27.487	43.6588	#DIV/0!
WBGene00007112	C15C8.8	C15C8.8	3.70525	1.68666	2.98414	0.00284378	0.0082394	0	0	0	10.6218	5.4974	6.11223	#DIV/0!
WBGene00044644	C29G2.3	C29G2.3	3.89469	1.70441	2.994	0.00275343	0.00799993	0	0	0	10.6218	3.14137	9.60494	#DIV/0!
WBGene00044646	C30E1.5	fbxb-114	4.38141	1.68105	3.13753	0.00170375	0.00522439	0	0	0	14.4154	3.14137	8.73176	#DIV/0!
WBGene00015018	C46E1.2	gcy-36	7.70467	1.43604	4.24007	2.23449e-05	0.000105787	0	0	0	18.2089	14.9215	13.0976	#DIV/0!
WBGene00015019	C54C8.4	C54C8.4	4.80958	1.65666	3.2665	0.00108887	0.00349623	0	0	0	18.2089	6.28274	4.36588	#DIV/0!
WBGene00015044	E03H4.10	clec-17	142.154	1.20798	8.52174	1.57177e-17	7.21893e-16	0	0	0	293.618	347.122	212.182	#DIV/0!
WBGene00015047	F07C4.2	clec-45	8.2274	1.50933	4.09688	4.1876e-05	0.000186705	0	0	0	8.34573	31.4137	9.60494	#DIV/0!
WBGene00015048	F09E10.6	F09E10.6	7.74724	1.48185	4.11521	3.86832e-05	0.000173996	0	0	0	25.7959	10.2095	10.4781	#DIV/0!
WBGene00015055	F14H12.1	col-165	480.892	1.31454	9.16795	4.82121e-20	3.22063e-18	0	0	0	1307.24	504.975	1073.13	#DIV/0!
WBGene00015063	F17B5.6	F17B5.6	7.88258	1.46781	4.17161	3.02457e-05	0.000138953	0	0	0	25.0372	11.7801	10.4781	#DIV/0!
WBGene00015067	F21E9.2	F21E9.2	4.52563	1.60549	3.31421	0.000919035	0.00300501	0	0	0	12.1392	6.28274	8.73176	#DIV/0!
WBGene00000907	F21H7.10	bgnt-1.3	10.2638	1.40913	4.61301	3.96874e-06	2.20816e-05	0	0	0	23.5198	10.9948	27.0685	#DIV/0!
WBGene00015085	F21H7.12	F21H7.12	4.0762	1.70009	3.04201	0.00235008	0.0069397	0	0	0	6.82833	14.1362	3.4927	#DIV/0!
WBGene00002048	F22B5.3	cut-3	492.817	1.32848	9.09837	9.16993e-20	5.98151e-18	0	0	0	1294.35	491.625	1170.93	#DIV/0!
WBGene00015081	F36F12.1	F36F12.1	13.725	1.38258	5.00601	5.55703e-07	3.70409e-06	0	0	0	40.97	12.5655	28.8148	#DIV/0!
WBGene00015082	F36H5.3	math-28	3.71988	1.69	2.98125	0.00287078	0.00830471	0	0	0	10.6218	4.71206	6.98541	#DIV/0!
WBGene00050927	F41C3.1	F41C3.1	10.432	1.40453	4.64688	3.36995e-06	1.91116e-05	0	0	0	31.8655	14.1362	16.5903	#DIV/0!
WBGene00006538	F44C8.7	nstp-8	3.89469	1.70441	2.994	0.00275343	0.00799993	0	0	0	10.6218	3.14137	9.60494	#DIV/0!
WBGene00006745	F47B10.4	F47B10.4	5.97694	1.50633	3.79901	0.000145274	0.000576556	0	0	0	15.1741	10.2095	10.4781	#DIV/0!
WBGene00007131	F47B8.4	F47B8.4	6.97393	1.46133	4.06736	4.75483e-05	0.000209763	0	0	0	11.3805	16.4922	13.9708	#DIV/0!
WBGene00007139	F47F2.3	F47F2.3	3.8539	1.65653	3.07236	0.00212372	0.00635636	0	0	0	7.58703	9.42412	6.11223	#DIV/0!
WBGene00002252	F47H4.4	fbxa-185	7.45753	1.44565	4.17908	2.92692e-05	0.000134688	0	0	0	18.2089	12.5655	13.9708	#DIV/0!
WBGene00015131	F57G4.1	F57G4.1	5.70544	1.58057	3.57819	0.000345979	0.00125297	0	0	0	6.82833	20.4189	6.98541	#DIV/0!
WBGene00015135	F57G4.11	F57G4.11	13.3929	1.418	4.85575	1.19934e-06	7.4438e-06	0	0	0	10.6218	47.9059	21.8294	#DIV/0!
WBGene00006780	F58E1.6	nhx-6	8.6036	1.48285	4.21488	2.49911e-05	0.000116764	0	0	0	23.5198	21.9896	6.11223	#DIV/0!
WBGene00015163	F58H7.7	fbxc-8	5.37577	1.56609	3.55537	0.000377449	0.00135407	0	0	0	6.06962	15.7069	10.4781	#DIV/0!
WBGene00007152	K01A6.4	K01A6.4	11.7543	1.5572	4.3019	1.69344e-05	8.23578e-05	0	0	0	14.4154	52.618	3.4927	#DIV/0!
WBGene00007170	K02E7.1	K02E7.1	4.13295	1.66974	3.10807	0.00188312	0.00570963	0	0	0	12.1392	3.92671	8.73176	#DIV/0!
WBGene00007174	R04B3.1	R04B3.1	9.55261	1.41939	4.50829	6.53527e-06	3.45606e-05	0	0	0	28.072	11.7801	17.4635	#DIV/0!
WBGene00015172	R07B5.3	sru-40	5.59627	1.52161	3.69821	0.000217129	0.000825013	0	0	0	10.6218	13.3508	9.60494	#DIV/0!
WBGene00000903	R08C7.4	R08C7.4	5.05051	1.57821	3.4719	0.00051678	0.00179625	0	0	0	14.4154	6.28274	9.60494	#DIV/0!
WBGene00015177	R09D1.4	R09D1.4	5.82743	1.62854	3.49303	0.000477568	0.00167104	0	0	0	18.2089	14.1362	2.61953	#DIV/0!
WBGene00015182	R09D1.5	chil-18	14.3872	1.38514	5.04664	4.49656e-07	3.06673e-06	0	0	0	22.0024	49.4766	14.844	#DIV/0!
WBGene00015197	T04C12.1	T04C12.1	11.3708	1.402	4.74173	2.119e-06	1.25346e-05	0	0	0	25.7959	10.9948	31.4343	#DIV/0!
WBGene00194695	T05A8.2	T05A8.2	6.65359	1.48371	3.96107	7.46133e-05	0.000314355	0	0	0	11.3805	18.0629	10.4781	#DIV/0!
WBGene00002178	T05B4.11	phat-5	50.1092	1.28499	6.83973	7.93419e-12	1.47134e-10	0	0	0	142.636	39.2671	118.752	#DIV/0!
WBGene00007191	T05C1.3	T05C1.3	10.0056	1.37922	4.68762	2.76402e-06	1.59505e-05	0	0	0	22.7611	18.0629	19.2099	#DIV/0!
WBGene00000529	T08E11.1	T08E11.1	21.0478	1.3093	5.75804	8.50941e-09	8.47191e-08	0	0	0	37.1764	62.0421	27.0685	#DIV/0!
WBGene00007044	T09D3.3	T09D3.3	8.03698	1.44908	4.24467	2.18917e-05	0.000104023	0	0	0	23.5198	13.3508	11.3513	#DIV/0!
WBGene00015217	T10D4.13	ins-19	8.28321	1.48706	4.16291	3.14212e-05	0.000143959	0	0	0	18.9676	6.28274	24.4489	#DIV/0!
WBGene00015218	T13F3.3	nhr-127	15.353	1.32608	5.34117	9.23511e-08	7.31997e-07	0	0	0	38.6938	21.9896	31.4343	#DIV/0!
WBGene00015223	T15D6.12	T15D6.12	8.17627	1.52083	4.06027	4.90157e-05	0.000215443	0	0	0	29.5894	5.4974	13.9708	#DIV/0!
WBGene00015225	T21E8.2	pgp-7	4.23901	1.62523	3.21632	0.00129846	0.00408241	0	0	0	11.3805	7.06809	6.98541	#DIV/0!
WBGene00001432	T26H5.10	T26H5.10	8.74111	1.42792	4.39191	1.12359e-05	5.66323e-05	0	0	0	25.0372	12.5655	14.844	#DIV/0!
WBGene00005092	W04E12.9	W04E12.9	7.02936	1.47261	4.04315	5.27369e-05	0.000229811	0	0	0	14.4154	9.42412	18.3367	#DIV/0!
WBGene00015259	Y17G7B.14	arrd-8	3.83436	1.69132	3.00229	0.00267961	0.00780285	0	0	0	6.06962	4.71206	12.2245	#DIV/0!
WBGene00007203	Y17G7B.22	Y17G7B.22	3.87561	1.7083	2.98343	0.0028504	0.00825571	0	0	0	11.3805	3.14137	8.73176	#DIV/0!
WBGene00007210	Y38E10A.15	nspe-7	5.55101	1.67942	3.34549	0.000821367	0.00272015	0	0	0	18.2089	13.3508	1.74635	#DIV/0!
WBGene00007214	Y38E10A.29	nspe-8	4.70138	1.74846	3.07572	0.00209998	0.00628985	0	0	0	6.82833	19.6336	1.74635	#DIV/0!
WBGene00007219	Y38H6A.3	Y38H6A.3	4.05354	1.64538	3.13592	0.00171317	0.00524846	0	0	0	8.34573	5.4974	10.4781	#DIV/0!
WBGene00001091	Y54F10BM.11	fbxa-66	8.71188	1.49754	4.18239	2.88467e-05	0.000132926	0	0	0	5.31092	25.131	21.8294	#DIV/0!
WBGene00044294	Y57G11C.39	srlf-27	5.79769	1.52787	3.71745	0.000201247	0.000772368	0	0	0	15.9328	10.9948	7.85859	#DIV/0!
WBGene00001858	Y6G8.9	Y6G8.9	9.06015	1.40925	4.48473	7.30071e-06	3.81877e-05	0	0	0	12.8979	19.6336	21.8294	#DIV/0!
WBGene00015286	ZK177.9	ZK177.9	12.3328	1.35395	4.99625	5.84544e-07	3.8763e-06	0	0	0	20.485	21.2043	32.3075	#DIV/0!
WBGene00006467	ZK265.4	ceh-8	10.1347	1.40721	4.60749	4.07566e-06	2.26165e-05	0	0	0	28.072	11.7801	20.9562	#DIV/0!
WBGene00000526	ZK675.4	ZK675.4	24.2316	1.33275	5.80849	6.30396e-09	6.47546e-08	0	0	0	75.1116	19.6336	50.6442	#DIV/0!
WBGene00003739	ZK816.4	nspg-4	7.20151	1.47664	4.05704	4.96993e-05	0.000217933	0	0	0	19.7263	8.63877	14.844	#DIV/0!
WBGene00015300	T05H10.3	T05H10.3	129.135	1.25013	7.35217	1.95013e-13	4.87941e-12	1.08164	0	0	393.008	109.163	271.558	715.331
WBGene00000374	F22B3.7	F22B3.7	191.402	1.04839	8.45563	2.77573e-17	1.24418e-15	0	2.85065	0	459.774	402.881	282.909	401.861
WBGene00000170	ZC443.5	ugt-18	32.8811	1.27029	5.67555	1.38241e-08	1.31469e-07	1.08164	0	0	40.2112	65.1835	90.8103	181.396
WBGene00007229	ZC449.1	ZC449.1	32.7763	1.27282	5.66189	1.49712e-08	1.41715e-07	1.08164	0	0	82.6986	36.9111	75.9663	180.815
WBGene00007252	Y80D3A.7	ptr-22	53.8268	1.13191	6.20278	5.54752e-10	7.00818e-09	0	1.42532	1.21192	75.8703	187.697	56.7565	121.461
WBGene00015328	C10F3.7	C10F3.7	23.2245	1.32871	5.04599	4.51187e-07	3.07467e-06	0	0	1.21192	60.6962	18.0629	59.376	113.98
WBGene00000082	Y37A1B.7	Y37A1B.7	58.6785	0.971046	6.78196	1.18559e-11	2.11664e-10	2.16327	0	1.21192	161.604	44.7645	142.328	103.311
WBGene00003616	ZK1248.2	col-74	462.456	0.683724	9.72972	2.25218e-22	1.90684e-20	11.898	2.85065	12.1192	1307.24	446.075	994.548	102.273
WBGene00015332	W01C9.3	pqn-73	222.838	0.49625	13.1085	2.94363e-39	9.31075e-37	5.40818	0	8.48346	535.644	305.498	481.993	95.2469
WBGene00015333	K01D12.14	hrg-2	665.653	0.392854	16.7219	9.071e-63	1.90083e-59	14.0613	14.2532	13.3312	962.794	2149.48	839.996	94.9024
WBGene00007260	Y68A4A.13	Y68A4A.13	16.3971	1.31788	4.70586	2.52799e-06	1.4715e-05	1.08164	0	0	42.4874	32.9844	21.8294	89.9574
WBGene00015335	T23F1.5	rocf-1	111.135	0.687443	9.42139	4.45172e-21	3.31683e-19	0	2.85065	4.84769	308.792	131.152	219.167	85.6174
WBGene00015339	F20A1.7	twk-11	81.4729	0.753765	8.36822	5.8497e-17	2.51173e-15	1.08164	0	4.84769	233.68	98.1679	151.059	81.4439
WBGene00015340	K08C7.5	fmo-2	112.812	0.613121	10.2584	1.08442e-24	1.19601e-22	3.24491	1.42532	3.63577	204.85	179.058	284.655	80.4916
WBGene00006643	F22G12.1	pals-14	35.6709	1.11275	5.77252	7.80941e-09	7.85345e-08	0	1.42532	1.21192	56.9027	102.095	52.3906	80.1548
WBGene00015355	C29F3.5	clec-230	14.1396	1.40507	4.25619	2.0794e-05	9.93704e-05	1.08164	0	0	21.2437	10.9948	51.5174	77.4344
WBGene00015356	C14A4.9	C14A4.9	35.3442	1.11922	5.71593	1.09105e-08	1.06525e-07	0	2.85065	0	103.942	50.2619	55.0101	73.3919
WBGene00007264	F15B9.6	F15B9.6	106.504	1.18242	5.22998	1.6953e-07	1.27501e-06	0	1.42532	7.27154	98.6314	367.54	164.157	72.4777
WBGene00006628	C35A5.11	C35A5.11	50.2655	0.838858	7.07586	1.48524e-12	3.1398e-11	2.16327	0	2.42385	144.154	62.0421	90.8103	64.7478
WBGene00006627	F09E10.11	tts-1	2032.05	0.17071	34.6529	4.04058e-263	6.77363e-259	48.6736	79.8181	72.7154	3986.98	4031.17	3972.95	59.5958
WBGene00015359	R09E10.5	R09E10.5	408.798	0.374874	15.5977	7.54252e-55	7.0246e-52	15.1429	19.9545	7.27154	1107.71	500.263	802.449	56.8911
WBGene00000086	Y46C8AR.1	clec-76	38.8869	0.964823	6.16008	7.27103e-10	9.02182e-09	0	2.85065	1.21192	62.2136	122.513	44.532	56.4321
WBGene00007266	C17H1.7	pals-6	98.5764	0.668685	8.5887	8.79567e-18	4.21288e-16	5.40818	1.42532	3.63577	116.082	355.76	109.147	55.4947
WBGene00015369	T27B7.7	fbxa-137	10.6766	1.35636	4.1055	4.03437e-05	0.000180641	0	0	1.21192	19.7263	20.4189	22.7026	51.8579
WBGene00000031	C07A9.5	C07A9.5	9.5066	1.43096	3.77642	0.000159098	0.000625204	1.08164	0	0	31.8655	10.9948	13.0976	51.7345
WBGene00007282	C18H7.1	C18H7.1	10.4671	1.53824	3.60163	0.000316232	0.00115635	0	0	1.21192	35.659	2.35603	23.5758	50.8207
WBGene00007283	C01B10.5	hil-7	273.775	0.403533	14.0181	1.20736e-44	5.32636e-42	7.57145	9.97726	14.5431	735.942	330.629	543.989	50.186
WBGene00001448	T10B9.4	cyp-13A8	45.2805	0.851041	6.75238	1.45441e-11	2.55039e-10	1.08164	4.27597	0	135.049	75.3929	55.8833	49.7098
WBGene00015403	ZK829.3	ZK829.3	10.1637	1.41041	3.89912	9.65425e-05	0.000397749	0	0	1.21192	32.6242	14.9215	12.2245	49.3185
WBGene00015410	K01D12.1	K01D12.1	44.9685	0.828547	6.60609	3.94613e-11	6.28233e-10	5.40818	0	0	140.36	54.1887	69.8541	48.8894
WBGene00015427	C46A5.4	C46A5.4	107.581	0.552723	10.0675	7.69175e-24	7.86247e-22	7.57145	4.27597	1.21192	266.305	130.367	235.758	48.4273
WBGene00002989	F09B9.1	oac-14	311.196	0.661882	8.4488	2.94317e-17	1.31572e-15	6.48982	7.12661	24.2385	354.314	739.793	735.214	48.3246
WBGene00002069	R06B9.1	arrd-11	11.4155	1.38973	4.07424	4.61652e-05	0.000204307	0	1.42532	0	11.3805	32.9844	22.7026	47.0543
WBGene00007317	T20F5.4	T20F5.4	210.29	0.431037	12.8283	1.13813e-37	3.23382e-35	9.73473	5.70129	10.9073	584.96	258.378	392.056	46.8959
WBGene00007324	C08B6.4	cht-5	67.336	0.683779	8.08774	6.0782e-16	2.26938e-14	3.24491	2.85065	2.42385	166.156	65.1835	164.157	46.423
WBGene00007336	F56E3.4	fax-1	8.45506	1.42763	3.66293	0.000249343	0.00093283	1.08164	0	0	22.7611	9.42412	17.4635	45.9015
WBGene00007325	F26F12.4	F26F12.4	17.8826	1.20176	4.52256	6.10959e-06	3.25457e-05	1.08164	0	1.21192	44.7635	15.7069	44.532	45.7814
WBGene00002881	C08E3.10	fbxa-158	16.7199	1.17564	4.54829	5.40831e-06	2.91997e-05	2.16327	0	0	25.7959	40.0525	32.3075	45.3738
WBGene00015494	T26F2.3	eol-1	17.6981	1.15165	4.70318	2.56138e-06	1.48939e-05	1.08164	0	1.21192	36.4177	29.0577	38.4198	45.2987
WBGene00000133	F14F7.2	cyp-13A11	8.29094	1.40713	3.69631	0.000218758	0.000830448	1.08164	0	0	15.9328	19.6336	13.0976	44.9911
WBGene00001455	Y46H3A.3	hsp-16.2	317.371	1.20366	4.55242	5.30313e-06	2.86965e-05	33.5307	4.27597	3.63577	124.427	875.657	862.698	44.9486
WBGene00001564	C29A12.6	C29A12.6	24.5506	1.01531	5.24673	1.54824e-07	1.17495e-06	3.24491	0	0	72.8355	42.4085	28.8148	44.3953
WBGene00000518	T26H5.8	T26H5.8	29.0652	0.933459	5.92388	3.14435e-09	3.44747e-08	0	1.42532	2.42385	54.6266	64.3981	51.5174	44.3062
WBGene00007365	F45B8.4	pag-3	16.8524	1.21641	4.3982	1.09151e-05	5.51978e-05	1.08164	0	1.21192	51.5918	14.9215	32.3075	43.0862
WBGene00007368	T10B9.10	cyp-13A7	103.824	0.607594	9.00553	2.1462e-19	1.32763e-17	1.08164	7.12661	6.05962	323.966	186.912	97.7957	42.6604
WBGene00007372	C06E7.88	C06E7.88	17.928	1.16211	4.66528	3.08192e-06	1.76152e-05	1.08164	1.42532	0	47.7983	26.7017	30.5612	41.9078
WBGene00045404	F08G2.5	F08G2.5	72.9211	0.637922	8.50485	1.81831e-17	8.28319e-16	1.08164	5.70129	3.63577	91.803	124.87	210.435	40.9944
WBGene00007375	Y53F4B.20	Y53F4B.20	16.7743	1.19564	4.45533	8.37644e-06	4.32469e-05	0	0	2.42385	46.2809	19.6336	32.3075	40.5232
WBGene00007376	Y47D3B.3	Y47D3B.3	16.6484	1.19694	4.43951	9.01627e-06	4.62937e-05	0	0	2.42385	18.2089	40.8378	38.4198	40.2115
WBGene00003653	F56D5.1	col-121	145.159	0.487073	11.0854	1.47689e-28	2.38063e-26	2.16327	15.6785	3.63577	351.279	190.838	307.358	39.5517
WBGene00003640	R04D3.1	cyp-14A4	308.487	0.338713	15.5999	7.28758e-55	7.0246e-52	16.2245	12.8279	16.9669	678.28	724.086	402.534	39.2205
WBGene00015523	F35D2.2	F35D2.2	7.00243	1.45614	3.39974	0.000674502	0.00227971	1.08164	0	0	17.4502	8.63877	14.844	37.8435
WBGene00015532	C08E8.4	C08E8.4	73.6699	0.569125	9.05775	1.33171e-19	8.58648e-18	5.40818	0	6.05962	133.532	186.126	110.893	37.5444
WBGene00015537	M03B6.3	M03B6.3	146.442	0.45006	11.5746	5.54084e-31	1.02073e-28	8.65309	5.70129	8.48346	393.767	186.126	275.924	37.4736
WBGene00015539	Y73B3A.12	cal-6	7.71099	1.41498	3.59621	0.000322885	0.00117696	0	0	1.21192	14.4154	14.9215	15.7172	37.1756
WBGene00015541	M142.2	cut-6	64.0312	0.640122	8.19785	2.44734e-16	9.67621e-15	2.16327	4.27597	3.63577	185.123	82.461	106.528	37.1327
WBGene00189995	R09B5.3	cnc-2	7.68123	1.47352	3.4498	0.000561008	0.00193434	0	0	1.21192	22.0024	6.28274	16.5903	37.0283
WBGene00015545	Y6G8.5	Y6G8.5	6.70034	1.51532	3.22442	0.00126227	0.00398505	1.08164	0	0	6.82833	23.5603	8.73176	36.1678
WBGene00015546	W04C9.3	cutl-13	20.8223	0.997127	5.08385	3.69855e-07	2.56845e-06	2.16327	0	1.21192	57.6614	29.843	34.0539	36.0152
WBGene00003695	T16G1.8	grl-2	8.70225	1.41865	3.71017	0.000207118	0.000790918	0	1.42532	0	25.0372	11.7801	13.9708	35.6327
WBGene00007392	F56A8.1	anoh-1	8.57846	1.41089	3.71369	0.000204261	0.000780895	0	1.42532	0	18.9676	10.9948	20.0831	35.1116
WBGene00007393	C30A5.10	C30A5.10	17.1245	1.2201	4.35247	1.34614e-05	6.68447e-05	0	2.85065	0	50.8331	14.1362	34.927	35.0434
WBGene00007395	F28F8.2	acs-2	2398.09	0.42643	12.0138	3.00784e-33	6.38271e-31	99.5105	114.026	187.848	3071.23	6515.99	4399.94	34.8473
WBGene00001821	F55G11.7	F55G11.7	16.9165	1.15308	4.60105	4.20365e-06	2.32805e-05	0	2.85065	0	34.1416	32.1991	32.3075	34.6056
WBGene00007397	F44G3.10	F44G3.10	12.8012	1.20442	4.11485	3.87424e-05	0.000174169	2.16327	0	0	24.2785	25.9163	24.4489	34.505
WBGene00007401	F45E4.7	nep-16	20.548	1.00588	5.00899	5.4716e-07	3.65733e-06	1.08164	0	2.42385	56.144	24.3456	39.2929	34.1701
WBGene00007404	F37A4.3	F37A4.3	20.9626	0.967833	5.23117	1.68445e-07	1.26856e-06	2.16327	1.42532	0	44.7635	41.6232	35.8002	34.0487
WBGene00007409	Y69A2AL.1	grd-16	13.6823	1.20016	4.18609	2.83805e-05	0.000131066	0	0	2.42385	30.3481	19.6336	29.688	32.8691
WBGene00007414	F32H2.9	tba-6	5.93849	1.52071	3.09673	0.00195671	0.00590394	1.08164	0	0	15.1741	14.1362	5.23906	31.9417
WBGene00015572	Y41D4B.6	Y41D4B.6	65.4175	0.60171	8.44774	2.96999e-17	1.32066e-15	0	7.12661	4.84769	159.328	91.0998	130.103	31.7789
WBGene00015573	F17A9.3	atf-8	39.419	0.704441	7.05242	1.75831e-12	3.68455e-11	2.16327	1.42532	3.63577	91.803	58.9007	78.5859	31.7384
WBGene00004932	H27M09.4	dpy-14	1647.92	0.457287	10.9138	9.90593e-28	1.44403e-25	59.49	149.659	93.3181	4261.63	2251.58	3071.83	31.6896
WBGene00044773	T04A11.7	sru-20	6.53476	1.47897	3.2761	0.0010525	0.0033905	0	0	1.21192	18.9676	9.42412	9.60494	31.3523
WBGene00007425	F35B12.8	glb-15	12.3415	1.21308	4.02666	5.65737e-05	0.000245065	1.08164	0	1.21192	19.7263	18.8482	33.1807	31.2855
WBGene00001174	F43D9.1	ptr-25	407.916	0.298418	16.5891	8.35792e-62	1.4653e-58	24.8776	18.5292	32.7219	1038.66	575.656	757.044	31.1494
WBGene00006582	C13D9.1	srr-6	11.5859	1.26283	3.81061	0.000138626	0.000551609	2.16327	0	0	15.9328	16.4922	34.927	31.1343
WBGene00015602	F26G1.10	F26G1.10	6.44959	1.45795	3.30925	0.000935476	0.00305163	0	0	1.21192	13.6567	13.3508	10.4781	30.9307
WBGene00015596	W01C9.2	W01C9.2	36.4454	0.720421	6.75585	1.42004e-11	2.49796e-10	3.24491	0	3.63577	90.2856	61.2567	60.2492	30.7806
WBGene00015597	ZK1290.12	wrt-1	254.675	0.389378	12.5599	3.50709e-36	9.04506e-34	27.0409	4.27597	16.9669	647.932	330.629	501.203	30.6472
WBGene00015598	Y110A2AL.4	Y110A2AL.4	105.18	0.534383	9.38294	6.41567e-21	4.67619e-19	1.08164	12.8279	6.05962	293.618	128.011	189.479	30.6026
WBGene00015599	C54E10.1	C54E10.1	6.2983	1.47404	3.24945	0.00115626	0.0036858	0	0	1.21192	12.1392	15.7069	8.73176	30.1817
WBGene00015600	C08E3.5	fbxa-162	22.1234	0.996706	5.10637	3.28398e-07	2.30732e-06	0	4.27597	0	44.7635	55.7593	27.9416	30.0434
WBGene00015601	Y75B8A.12	osm-12	18.0824	1.02848	4.71568	2.40908e-06	1.40767e-05	1.08164	0	2.42385	52.3505	21.2043	31.4343	29.95
WBGene00007440	B0205.4	B0205.4	13.3531	1.22194	4.0633	4.83829e-05	0.000212843	0	1.42532	1.21192	37.9351	13.3508	26.1953	29.3796
WBGene00015613	W05B2.2	W05B2.2	12.6303	1.25902	3.89236	9.92756e-05	0.000407906	1.08164	1.42532	0	43.2461	12.5655	17.4635	29.2287
WBGene00044417	F58E6.8	F58E6.8	10.8743	1.29387	3.65204	0.000260164	0.000969627	2.16327	0	0	12.8979	35.3404	14.844	29.1606
WBGene00015608	Y46H3A.2	hsp-16.41	288.198	1.31747	3.67551	0.000237371	0.000892619	45.4287	2.85065	9.69539	64.4897	811.259	795.464	28.8266
WBGene00007458	C14A11.2	C14A11.2	19.0617	0.982735	4.98624	6.15667e-07	4.05701e-06	0	1.42532	2.42385	44.0048	29.843	36.6734	28.713
WBGene00007460	F28H6.8	F28H6.8	11.3467	1.20791	3.94197	8.08144e-05	0.000338102	1.08164	0	1.21192	20.485	24.3456	20.9562	28.6833
WBGene00007454	ZC84.1	ZC84.1	45.3194	0.64365	7.40262	1.33522e-13	3.43833e-12	4.32655	0	4.84769	108.494	65.1835	89.064	28.6391
WBGene00015620	C34D4.1	maph-9	10.6342	1.26225	3.71519	0.000203048	0.000777322	2.16327	0	0	26.5546	21.9896	13.0976	28.4947
WBGene00006981	F28G4.1	cyp-37B1	54.7931	0.587234	8.04784	8.42681e-16	3.07771e-14	7.57145	0	3.63577	103.184	128.796	85.5713	28.3345
WBGene00000958	K02D3.2	K02D3.2	41.6182	0.648935	7.42296	1.14531e-13	2.98135e-12	3.24491	2.85065	2.42385	75.8703	91.0998	74.22	28.3107
WBGene00015645	F46C8.6	dpy-7	224.516	0.313994	15.2293	2.2607e-52	1.72265e-49	18.3878	7.12661	20.6027	494.674	379.321	426.983	28.2103
WBGene00015646	B0205.13	B0205.13	217.795	0.316172	15.283	9.92326e-53	7.9216e-50	12.9796	19.9545	12.1192	491.639	367.54	402.534	28.0049
WBGene00015647	C24G7.2	acd-1	54.5548	0.584045	8.27921	1.23997e-16	5.10732e-15	3.24491	5.70129	2.42385	123.669	107.592	84.6981	27.7887
WBGene00007479	F19B2.4	srz-36	10.3215	1.43751	3.24348	0.00118077	0.00375322	2.16327	0	0	3.03481	39.2671	17.4635	27.6273
WBGene00007480	T16G1.4	T16G1.4	72.6201	0.587727	8.20485	2.30871e-16	9.19315e-15	4.32655	8.55194	2.42385	192.711	157.854	69.8541	27.4742
WBGene00007490	F32D8.1	F32D8.1	5.75076	1.50424	3.09165	0.0019905	0.00599941	0	0	1.21192	11.3805	7.06809	14.844	27.4709
WBGene00015660	F38E11.4	cutl-17	11.723	1.22719	3.90206	9.53764e-05	0.000393524	1.08164	1.42532	0	31.8655	14.1362	21.8294	27.0571
WBGene00007506	F47B8.10	F47B8.10	19.9878	1.00975	4.88425	1.03823e-06	6.52618e-06	0	4.27597	0	34.9003	27.487	53.2638	27.0468
WBGene00000979	K11G9.6	mtl-1	9.95885	1.31508	3.49614	0.000472039	0.00165307	2.16327	0	0	32.6242	10.9948	13.9708	26.6216
WBGene00015679	F20G2.5	F20G2.5	10.4053	1.34903	3.44242	0.000576535	0.00198257	1.08164	0	1.21192	22.0024	33.7697	4.36588	26.2204
WBGene00015680	F52E10.5	ifa-3	126.469	0.448096	10.5876	3.4032e-26	4.25756e-24	8.65309	15.6785	3.63577	311.827	157.069	261.953	26.1321
WBGene00000455	T02C12.5	T02C12.5	9.74987	1.32686	3.44162	0.000578245	0.00198763	2.16327	0	0	31.1068	8.63877	16.5903	26.042
WBGene00015694	T21D12.7	T21D12.7	21.9871	0.859023	5.46514	4.62531e-08	3.95001e-07	1.08164	1.42532	2.42385	44.7635	37.6965	44.532	25.7548
WBGene00015704	F33H12.7	F33H12.7	39.1028	0.662392	7.11634	1.10828e-12	2.41601e-11	1.08164	2.85065	4.84769	88.0095	71.4662	66.3614	25.7218
WBGene00007520	F54B11.10	F54B11.10	5.38161	1.54096	2.95287	0.00314836	0.00901899	0	0	1.21192	9.86314	5.4974	15.7172	25.6433
WBGene00007525	R04B3.3	R04B3.3	21.0855	0.893143	5.19636	2.03225e-07	1.49818e-06	2.16327	1.42532	1.21192	48.557	25.131	48.0247	25.3541
WBGene00002026	EGAP7.1	dpy-3	152.703	0.368677	12.4997	7.48999e-36	1.87406e-33	18.3878	4.27597	12.1192	318.655	237.959	324.822	25.341
WBGene00015716	Y54F10BM.7	fbxa-48	10.9115	1.2112	3.86371	0.000111678	0.000452871	1.08164	1.42532	0	18.9676	20.4189	23.5758	25.115
WBGene00015705	F46A8.7	F46A8.7	34.6952	0.715079	6.62741	3.41626e-11	5.49091e-10	0	5.70129	2.42385	72.0768	58.1154	69.8541	24.6207
WBGene00015735	C56C10.4	C56C10.4	9.73609	1.29355	3.50807	0.000451376	0.00159102	1.08164	0	1.21192	27.3133	7.85343	20.9562	24.4698
WBGene00000285	ZK1251.2	ins-7	6.04103	1.48777	3.16975	0.0015257	0.00472071	0	1.42532	0	7.58703	14.1362	13.0976	24.4301
WBGene00007552	T10B9.8	cyp-13A1	10.2703	1.25208	3.67113	0.000241477	0.000906633	0	0	2.42385	16.6915	25.9163	16.5903	24.4232
WBGene00003726	C48B6.8	bbs-9	15.2043	1.02788	4.46144	8.14104e-06	4.21093e-05	2.16327	1.42532	0	39.4525	21.9896	26.1953	24.4211
WBGene00005657	K08F8.2	atf-2	199.904	0.321033	14.3224	1.58565e-46	8.0551e-44	16.2245	12.8279	18.1789	468.878	315.708	367.607	24.3947
WBGene00015739	C25F9.1	srw-85	29.3869	0.767088	5.92886	3.05044e-09	3.34889e-08	4.32655	1.42532	1.21192	60.6962	74.6076	34.0539	24.3198
WBGene00015740	B0205.2	srz-85	5.97093	1.55667	3.02137	0.0025163	0.00737108	0	1.42532	0	14.4154	16.4922	3.4927	24.1351
WBGene00015748	C12C8.1	hsp-70	842.057	1.00248	4.56598	4.97162e-06	2.7095e-05	134.123	21.3798	47.265	361.143	2597.13	1891.3	23.9169
WBGene00007560	F48F7.3	F48F7.3	5.90699	1.56743	2.98917	0.00279736	0.00811808	0	1.42532	0	20.485	3.92671	9.60494	23.8659
WBGene00015752	F57G12.2	F57G12.2	18.9465	0.893364	5.0313	4.8717e-07	3.3011e-06	2.16327	0	2.42385	42.4874	29.0577	37.5466	23.7822
WBGene00015753	F54D8.1	dpy-17	1870.29	0.243147	18.7967	8.04024e-79	2.69573e-75	111.409	171.039	172.093	4614.43	2385.87	3766.88	23.6881
WBGene00004104	C54F6.14	ftn-1	70.2526	0.600847	7.6997	1.36386e-14	4.06106e-13	1.08164	9.97726	6.05962	90.2856	220.681	93.4299	23.6234
WBGene00015756	F47C12.2	clec-78	64.9454	0.554493	8.22024	2.03088e-16	8.18406e-15	6.48982	5.70129	3.63577	182.847	80.105	110.893	23.6209
WBGene00015779	T19C9.8	T19C9.8	92.489	0.463439	9.76919	1.52661e-22	1.31918e-20	6.48982	2.85065	13.3312	226.852	173.561	131.85	23.477
WBGene00015781	W03B1.1	W03B1.1	9.86208	1.2931	3.50611	0.000454713	0.00160177	0	0	2.42385	22.0024	9.42412	25.3221	23.4126
WBGene00015776	ZK1307.2	ZK1307.2	9.78756	1.25012	3.61827	0.000296573	0.00109149	0	0	2.42385	19.7263	16.4922	20.0831	23.2282
WBGene00007592	F57B9.3	F57B9.3	10.1169	1.27361	3.58714	0.000334325	0.00121417	1.08164	1.42532	0	22.7611	26.7017	8.73176	23.2132
WBGene00007599	F38G1.1	che-2	16.3646	1.05034	4.42201	9.77864e-06	4.99023e-05	0	2.85065	1.21192	36.4177	14.9215	42.7856	23.1688
WBGene00001517	H02I12.4	dsl-6	44.3122	0.697063	6.66839	2.58632e-11	4.26743e-10	1.08164	9.97726	0	115.323	64.3981	75.0932	23.0416
WBGene00007600	F40E10.1	hch-1	316.173	0.29666	15.3078	6.78005e-53	5.98214e-50	15.1429	31.3571	32.7219	746.564	469.635	601.618	22.9459
WBGene00000521	M60.7	M60.7	41.3895	0.720179	6.19499	5.82872e-10	7.33029e-09	4.32655	0	6.05962	36.4177	126.44	75.0932	22.9104
WBGene00007605	B0462.5	B0462.5	46.3927	0.593106	7.52313	5.348e-14	1.46974e-12	5.40818	1.42532	4.84769	88.0095	112.304	66.3614	22.8294
WBGene00045460	T27E4.3	hsp-16.48	9.60564	1.52186	2.95206	0.00315657	0.00903786	0	0	2.42385	1.51741	11.7801	41.9125	22.7778
WBGene00003778	W08E12.6	W08E12.6	14.5889	1.03185	4.36927	1.24662e-05	6.23519e-05	1.08164	1.42532	1.21192	34.1416	16.4922	33.1807	22.5376
WBGene00015839	K08B12.1	K08B12.1	100.005	0.89688	4.91951	8.67613e-07	5.5324e-06	10.8164	0	15.755	215.472	156.283	201.704	21.5818
WBGene00015828	F41A4.1	cutl-28	61.7775	0.553973	7.92175	2.34183e-15	7.931e-14	7.57145	2.85065	6.05962	176.019	77.7489	100.415	21.4895
WBGene00015841	T07C12.8	mam-5	17.1087	0.96337	4.51423	6.35475e-06	3.3691e-05	2.16327	0	2.42385	53.1092	19.6336	25.3221	21.3783
WBGene00004395	T10C6.15	T10C6.15	17.5307	0.94167	4.63928	3.49624e-06	1.97071e-05	1.08164	0	3.63577	19.7263	43.1939	37.5466	21.297
WBGene00015860	F41F3.8	F41F3.8	23.3968	0.864611	5.13147	2.87493e-07	2.04045e-06	1.08164	2.85065	2.42385	58.4201	18.8482	56.7565	21.0859
WBGene00002123	F58E6.10	unc-42	22.1597	0.906032	4.82772	1.38102e-06	8.46178e-06	0	0	6.05962	50.0744	23.5603	53.2638	20.9417
WBGene00015879	F30A10.2	F30A10.2	45.8869	0.588994	7.31964	2.48646e-13	6.07623e-12	7.57145	1.42532	3.63577	110.012	63.6128	89.064	20.7946
WBGene00006807	T26A8.2	tmem-231	10.3006	1.28858	3.52339	0.00042607	0.00151068	0	2.85065	0	23.5198	26.7017	8.73176	20.6807
WBGene00015906	Y17D7A.4	cyp-33D3	14.5867	1.06043	4.21868	2.45735e-05	0.00011507	0	2.85065	1.21192	44.0048	21.9896	17.4635	20.5431
WBGene00001544	Y65B4BR.2	lpr-1	24.1654	0.779846	5.46935	4.51686e-08	3.86527e-07	4.32655	0	2.42385	62.2136	38.4818	37.5466	20.4791
WBGene00007653	R02F11.1	R02F11.1	45.7991	0.659225	6.52939	6.60379e-11	1.00277e-09	8.65309	4.27597	0	91.803	48.6913	121.371	20.254
WBGene00007660	W04G3.3	lpr-4	226.494	0.694764	6.22254	4.89168e-10	6.22658e-09	25.9593	4.27597	33.9339	557.647	380.891	356.256	20.1778
WBGene00015932	F22F7.6	bgnt-1.2	9.98515	1.24039	3.62713	0.000286591	0.00105754	0	2.85065	0	20.485	16.4922	20.0831	20.0166
WBGene00015934	R01E6.2	R01E6.2	7.56027	1.36291	3.06972	0.0021426	0.00640487	2.16327	0	0	15.1741	7.06809	20.9562	19.969
WBGene00015947	R08F11.3	cyp-33C8	713.764	0.261336	16.4952	3.97105e-61	5.54755e-58	87.6125	59.8635	56.9604	1795.85	1344.51	937.791	19.9482
WBGene00015949	R09D1.12	R09D1.12	24.9197	0.805696	5.31996	1.03791e-07	8.16114e-07	1.08164	0	6.05962	36.4177	67.5395	38.4198	19.9373
WBGene00007664	Y97E10AR.1	Y97E10AR.1	158.593	0.398456	10.8328	2.40686e-27	3.3346e-25	17.3062	19.9545	8.48346	402.112	180.629	323.075	19.8018
WBGene00007675	T10B9.2	cyp-13A5	345.685	0.31054	13.8505	1.26383e-43	5.04448e-41	33.5307	31.3571	35.1458	880.095	695.814	398.168	19.7341
WBGene00007677	C27A7.2	C27A7.2	8.36862	1.32047	3.24758	0.00116392	0.0037088	0	0	2.42385	23.5198	9.42412	14.844	19.7157
WBGene00000286	ZC101.3	hhat-1	71.018	0.467691	9.04005	1.56601e-19	9.90664e-18	12.9796	2.85065	4.84769	148.706	117.016	139.708	19.6069
WBGene00007687	JC8.12	bus-12	24.4958	0.799305	5.32886	9.88302e-08	7.79666e-07	1.08164	0	6.05962	56.9027	31.4137	51.5174	19.5811
WBGene00015993	F17B5.1	F17B5.1	90.6131	0.439511	9.72403	2.38153e-22	2.00623e-20	10.8164	7.12661	8.48346	184.365	216.755	116.132	19.5733
WBGene00016005	ZK822.1	ZK822.1	61.7669	0.494616	8.63436	5.90587e-18	2.9034e-16	9.73473	7.12661	1.21192	128.979	109.163	114.386	19.5055
WBGene00006611	F09F9.2	F09F9.2	53.7973	0.533205	7.87007	3.54429e-15	1.16275e-13	9.73473	0	6.05962	118.358	93.4558	95.1762	19.4367
WBGene00016022	T03G11.3	zchc-1A	11.9365	1.06627	3.96398	7.37115e-05	0.000311024	1.08164	0	2.42385	28.8307	15.7069	23.5758	19.4305
WBGene00007691	Y36E3A.2	Y36E3A.2	8.22934	1.29342	3.296	0.00098073	0.00318376	0	0	2.42385	17.4502	17.2775	12.2245	19.3709
WBGene00007694	T05A7.11	T05A7.11	51.322	0.601496	7.15502	8.3662e-13	1.84784e-11	5.40818	8.55194	1.21192	147.947	71.4662	73.3468	19.296
WBGene00016038	T07H3.6	bath-26	68.5913	0.462626	9.31352	1.23668e-20	8.78465e-19	3.24491	8.55194	8.48346	144.154	124.87	122.245	19.293
WBGene00004216	T10B9.3	cyp-13A6	18.6307	0.908749	4.58065	4.63528e-06	2.54439e-05	4.32655	0	1.21192	56.144	28.2723	21.8294	19.1832
WBGene00016046	F48G7.13	F48G7.13	62.8173	0.569849	7.50047	6.35889e-14	1.71936e-12	4.32655	7.12661	7.27154	57.6614	178.273	122.245	19.1287
WBGene00016059	Y53F4B.25	Y53F4B.25	39.4241	0.677461	6.08391	1.17289e-09	1.39449e-08	10.8164	0	1.21192	91.0443	55.7593	77.7127	18.6657
WBGene00001710	F37B1.7	gst-18	16.1296	0.993058	4.25695	2.07232e-05	9.90883e-05	1.08164	1.42532	2.42385	21.2437	55.7593	14.844	18.6272
WBGene00016063	C28G1.2	C28G1.2	7.46488	1.28401	3.22105	0.00127723	0.0040247	1.08164	0	1.21192	15.1741	13.3508	13.9708	18.5283
WBGene00016064	K08D8.12	K08D8.12	22.3467	0.787926	5.24937	1.5262e-07	1.16033e-06	3.24491	0	3.63577	44.0048	29.0577	54.1369	18.4865
WBGene00016071	T19C4.1	T19C4.1	82.35	0.425575	9.8562	6.44417e-23	5.87119e-21	10.8164	8.55194	6.05962	181.33	163.351	123.991	18.4314
WBGene00002233	H04M03.4	glf-1	232.47	0.944994	4.43103	9.37835e-06	4.80057e-05	48.6736	2.85065	20.6027	609.238	288.221	425.237	18.3384
WBGene00016088	Y22F5A.6	lys-3	11.9658	1.0615	3.96324	7.39386e-05	0.000311669	1.08164	1.42532	1.21192	25.0372	13.3508	29.688	18.3055
WBGene00003710	T27E4.9	hsp-16.49	15.8048	1.13982	3.67631	0.000236632	0.000890239	1.08164	1.42532	2.42385	3.03481	27.487	59.376	18.2319
WBGene00016099	W04G3.2	lpr-5	337.357	0.30025	13.8735	9.1631e-44	3.74659e-41	38.9389	14.2532	52.1127	748.081	532.463	638.292	18.2217
WBGene00016094	F56A3.5	bro-1	15.867	0.916879	4.57881	4.67629e-06	2.56607e-05	2.16327	2.85065	0	36.4177	26.7017	27.0685	17.9875
WBGene00016097	F52E4.6	wrt-2	106.352	0.458876	8.98054	2.69453e-19	1.64858e-17	12.9796	1.42532	19.3908	246.578	135.079	222.66	17.8815
WBGene00001006	ZC168.2	ZC168.2	20.6057	0.821181	5.15544	2.53034e-07	1.82133e-06	1.08164	4.27597	1.21192	41.7287	29.0577	46.2783	17.8193
WBGene00016104	W04G3.1	lpr-6	168.552	0.347349	11.881	1.48574e-32	3.00083e-30	12.9796	8.55194	32.7219	356.59	291.362	309.104	17.6405
WBGene00016106	F31D4.5	F31D4.5	115.682	0.4725	8.62889	6.19499e-18	3.03663e-16	24.8776	4.27597	8.48346	297.411	139.006	220.04	17.4418
WBGene00005832	T26H5.9	T26H5.9	40.923	0.59153	6.80163	1.03439e-11	1.86257e-10	9.73473	0	3.63577	81.9399	69.8955	80.3322	17.3642
WBGene00045411	K01A2.11	cbn-1	67.8399	0.444251	9.28169	1.66806e-20	1.17493e-18	5.40818	7.12661	9.69539	144.154	120.157	120.498	17.3102
WBGene00045461	W03B1.7	oac-51	80.9272	0.527696	7.82612	5.03164e-15	1.61591e-13	3.24491	11.4026	12.1192	236.715	83.2463	138.835	17.1406
WBGene00007725	K08F8.7	K08F8.7	9.76688	1.16221	3.41185	0.000645232	0.00219138	3.24491	0	0	24.2785	10.9948	20.0831	17.0594
WBGene00005833	ZC250.3	nstp-3	25.3027	0.75521	5.39247	6.94945e-08	5.69407e-07	2.16327	1.42532	4.84769	69.8007	44.7645	28.8148	16.9956
WBGene00016108	F35G2.5	F35G2.5	6.87786	1.32736	3.02218	0.00250965	0.00735777	1.08164	0	1.21192	13.6567	7.85343	17.4635	16.9926
WBGene00016119	F09G2.6	ugt-36	42.5058	0.552889	7.3218	2.44673e-13	5.98789e-12	6.48982	2.85065	4.84769	68.2833	96.5972	75.9663	16.9752
WBGene00016114	Y41G9A.10	Y41G9A.10	141.716	0.390616	10.4467	1.51736e-25	1.84327e-23	8.65309	22.8052	16.9669	221.541	377.75	202.577	16.5589
WBGene00016133	C25F9.7	srw-86	6.70088	1.36254	2.91987	0.00350178	0.00992123	1.08164	0	1.21192	11.3805	20.4189	6.11223	16.5296
WBGene00016135	ZC84.6	ZC84.6	45.7639	0.536986	7.5029	6.24196e-14	1.69321e-12	5.40818	4.27597	6.05962	110.012	74.6076	74.22	16.4408
WBGene00007741	Y38E10A.5	clec-4	565.01	0.251317	16.0208	9.14067e-58	1.02156e-54	67.0615	44.185	83.6227	1358.08	1007.59	829.517	16.3966
WBGene00007745	F44E5.4	F44E5.4	57.7899	1.2428	3.22109	0.00127703	0.0040247	16.2245	1.42532	2.42385	25.0372	82.461	219.167	16.2733
WBGene00001159	T03G6.1	T03G6.1	100.769	0.419186	9.50099	2.07911e-21	1.59882e-19	19.4695	7.12661	8.48346	235.198	133.508	200.831	16.2356
WBGene00016146	C24G7.1	delm-2	28.9098	0.697251	5.80939	6.27019e-09	6.44868e-08	2.16327	4.27597	3.63577	66.7658	65.1835	31.4343	16.2167
WBGene00016147	F52C9.5	F52C9.5	10.6694	1.05677	3.81666	0.000135273	0.000539418	1.08164	1.42532	1.21192	22.7611	15.7069	21.8294	16.2138
WBGene00001719	F44E5.5	F44E5.5	60.2537	0.653073	6.09941	1.0646e-09	1.27935e-08	9.73473	2.85065	8.48346	31.8655	121.728	186.86	16.1591
WBGene00007750	F54E2.2	F54E2.2	6.92931	1.33602	2.99432	0.00275061	0.00799569	0	0	2.42385	15.9328	10.9948	12.2245	16.1528
WBGene00007754	W03B1.3	W03B1.3	18.9951	0.833177	4.68612	2.78439e-06	1.60514e-05	4.32655	0	2.42385	48.557	21.9896	36.6734	15.8835
WBGene00000490	F30H5.3	F30H5.3	489.4	0.310129	12.7471	3.23508e-37	9.03881e-35	96.2656	29.9318	49.6889	1126.67	740.578	893.259	15.6949
WBGene00007758	F49D11.6	F49D11.6	24.766	0.736065	5.26537	1.39905e-07	1.07143e-06	6.48982	0	2.42385	44.0048	34.5551	61.1223	15.6706
WBGene00007765	T23F1.6	pqn-71	16.3363	0.980018	4.00576	6.18175e-05	0.000265516	1.08164	0	4.84769	47.0396	10.9948	34.0539	15.531
WBGene00006777	Y71A12B.15	Y71A12B.15	9.24643	1.09755	3.51285	0.000443333	0.00156497	2.16327	0	1.21192	17.4502	18.0629	16.5903	15.4371
WBGene00000463	B0554.6	dod-20	6.83003	1.29944	3.05402	0.00225798	0.00669961	1.08164	1.42532	0	12.8979	13.3508	12.2245	15.3466
WBGene00016187	T23F6.5	T23F6.5	15.4352	0.897265	4.30384	1.67866e-05	8.17102e-05	3.24491	0	2.42385	41.7287	25.131	20.0831	15.3372
WBGene00007799	C54D10.1	cdr-2	1052.06	0.239132	16.4469	8.83005e-61	1.13867e-57	153.592	108.325	124.828	2479.44	2141.63	1304.53	15.3217
WBGene00007800	R03H10.7	R03H10.7	23.8797	0.846247	4.54708	5.43956e-06	2.934e-05	7.57145	0	1.21192	29.5894	76.9636	27.9416	15.3124
WBGene00016204	B0507.6	B0507.6	46.0037	0.571056	6.75007	1.4777e-11	2.58852e-10	8.65309	0	8.48346	91.0443	107.592	60.2492	15.1072
WBGene00002827	F18C5.5	F18C5.5	34.0332	0.602974	6.39182	1.63918e-10	2.28612e-09	5.40818	0	7.27154	63.731	67.5395	60.2492	15.1044
WBGene00003633	Y38H6C.5	dct-10	11.5174	1.04671	3.61283	0.000302868	0.00111222	4.32655	0	0	22.0024	15.7069	27.0685	14.9722
WBGene00006954	M03E7.4	lrpc-1	17.9262	0.834717	4.57107	4.85243e-06	2.65317e-05	4.32655	0	2.42385	44.7635	21.9896	34.0539	14.9335
WBGene00007806	C50F7.5	C50F7.5	65.6386	0.599476	6.51702	7.17176e-11	1.07924e-09	6.48982	8.55194	9.69539	93.3204	227.749	48.0247	14.9207
WBGene00016218	K02E7.5	K02E7.5	12.7069	0.932551	4.15435	3.26218e-05	0.000149052	2.16327	1.42532	1.21192	23.5198	24.3456	23.5758	14.882
WBGene00016231	R05H5.8	tts-2	738.966	0.659872	5.89273	3.79867e-09	4.09261e-08	126.551	28.5065	124.828	1829.23	903.144	1421.53	14.8414
WBGene00016237	F59B2.11	F59B2.11	9.42487	1.11653	3.46012	0.000539925	0.00186972	2.16327	1.42532	0	22.7611	18.8482	11.3513	14.758
WBGene00016242	C10F3.2	dhs-16	14.8607	0.913646	4.16511	3.11199e-05	0.000142617	3.24491	0	2.42385	37.9351	29.843	15.7172	14.729
WBGene00006818	Y47G6A.17	ccep-290	34.9016	0.606285	6.37825	1.79121e-10	2.48987e-09	3.24491	2.85065	7.27154	86.4921	51.0473	58.5028	14.666
WBGene00016254	ZC250.1	cyn-17	72.5212	0.426529	9.05497	1.36607e-19	8.74076e-18	12.9796	9.97726	4.84769	161.604	121.728	123.991	14.6495
WBGene00022951	F15H10.8	F15H10.8	14.7519	0.914147	4.14574	3.38712e-05	0.000154256	3.24491	0	2.42385	29.5894	15.7069	37.5466	14.6139
WBGene00016265	K11D12.4	cpt-4	118.467	0.371221	10.2912	7.72389e-25	8.57505e-23	24.8776	12.8279	8.48346	186.641	270.158	207.816	14.389
WBGene00001537	W07G1.5	rpi-1	8.61504	1.15245	3.25248	0.00114402	0.00365095	2.16327	0	1.21192	13.6567	10.2095	24.4489	14.3147
WBGene00001852	W03D2.9	W03D2.9	9.48872	1.07409	3.58648	0.000335173	0.00121699	1.08164	1.42532	1.21192	18.2089	14.9215	20.0831	14.309
WBGene00044178	B0205.14	B0205.14	8.56978	1.14038	3.28188	0.00103117	0.00332752	2.16327	0	1.21192	21.2437	10.2095	16.5903	14.2343
WBGene00007835	K12G11.3	adh-1	1085.85	0.189685	20.222	6.2634e-91	3.49999e-87	103.837	171.039	153.914	1817.85	1972	2296.45	14.1941
WBGene00016281	Y65B4BL.1	Y65B4BL.1	421.571	0.229104	16.5775	1.01332e-61	1.5443e-58	72.4696	35.6331	59.3842	880.095	702.097	779.746	14.1022
WBGene00007840	F37B1.8	gst-19	6.60773	1.31125	2.96752	0.00300213	0.0086444	0	1.42532	1.21192	9.86314	14.9215	12.2245	14.0332
WBGene00016289	C02F12.1	tsp-17	20.3165	0.831227	4.69677	2.64312e-06	1.53266e-05	0	5.70129	2.42385	50.8331	22.7749	40.1661	14.0027
WBGene00016292	Y54G2A.37	Y54G2A.37	29.1685	0.648195	5.80014	6.62598e-09	6.77717e-08	5.40818	1.42532	4.84769	73.5942	40.8378	48.8979	13.9823
WBGene00001070	C25F9.11	C25F9.11	14.5312	0.991732	3.78748	0.000152184	0.000601844	3.24491	1.42532	1.21192	18.2089	52.618	10.4781	13.8223
WBGene00016294	F56C3.9	F56C3.9	52.3946	0.575821	6.52219	6.92904e-11	1.04553e-09	6.48982	1.42532	13.3312	56.144	137.435	99.5421	13.7963
WBGene00000058	F11A5.5	F11A5.5	7.99345	1.2404	2.9548	0.00312872	0.00896885	3.24491	0	0	16.6915	7.06809	20.9562	13.7803
WBGene00007856	Y23H5B.8	Y23H5B.8	35.4607	0.621423	6.05632	1.39267e-09	1.63264e-08	4.32655	2.85065	7.27154	96.3553	40.8378	61.1223	13.7255
WBGene00016319	F46C8.2	col-174	11.4411	0.997792	3.73793	0.000185539	0.000717007	3.24491	1.42532	0	27.3133	15.7069	20.9562	13.6988
WBGene00016329	F53F1.5	cut-2	676.702	0.766636	4.91219	9.00627e-07	5.72766e-06	166.572	28.5065	82.4108	1512.09	629.06	1641.57	13.632
WBGene00004368	C08E3.6	fbxa-163	12.5282	0.974852	3.91844	8.91232e-05	0.000369543	1.08164	2.85065	1.21192	18.9676	35.3404	15.7172	13.6124
WBGene00016332	ZC15.3	ZC15.3	10.8061	1.00534	3.6451	0.000267285	0.000993518	3.24491	0	1.21192	22.7611	22.7749	14.844	13.5477
WBGene00007890	C40H1.8	C40H1.8	135.619	0.390401	9.57776	9.91701e-22	7.87909e-20	21.6327	11.4026	23.0265	227.611	366.755	163.284	13.5145
WBGene00007885	T21C9.8	ttr-23	24.6806	0.746123	4.93791	7.89652e-07	5.07776e-06	5.40818	0	4.84769	34.1416	72.2515	31.4343	13.4389
WBGene00006444	E02C12.6	E02C12.6	22.1847	0.737805	4.99999	5.73331e-07	3.80646e-06	5.40818	1.42532	2.42385	39.4525	57.33	27.0685	13.3787
WBGene00016335	T26C5.2	T26C5.2	105.11	0.394395	9.36719	7.44901e-21	5.38255e-19	21.6327	2.85065	19.3908	218.506	173.561	194.718	13.3743
WBGene00194651	K10G6.4	cank-26	16.4674	0.815841	4.49919	6.82139e-06	3.59264e-05	3.24491	0	3.63577	31.8655	25.131	34.927	13.3597
WBGene00007899	C44H9.7	C44H9.7	20.6728	0.786842	4.76147	1.92184e-06	1.14899e-05	2.16327	2.85065	3.63577	54.6266	18.8482	41.9125	13.3401
WBGene00007900	T07G12.3	T07G12.3	18.524	0.783296	4.6357	3.55733e-06	2.00185e-05	5.40818	0	2.42385	35.659	27.487	40.1661	13.191
WBGene00016359	T07H3.1	bath-47	83.4206	0.41076	8.9747	2.84114e-19	1.73196e-17	19.4695	8.55194	7.27154	128.221	187.697	149.313	13.182
WBGene00016355	T14B4.6	dpy-2	227.183	0.281478	13.1219	2.46558e-39	8.10449e-37	33.5307	15.6785	47.265	437.013	389.53	440.081	13.1291
WBGene00007903	C23H4.2	cest-8	125.596	0.332127	11.1589	6.48242e-29	1.09065e-26	17.3062	14.2532	21.8146	258.718	260.734	180.747	13.1187
WBGene00003697	F18A12.4	nep-8	185.78	0.379185	9.70949	2.74699e-22	2.28052e-20	38.9389	9.97726	30.2981	311.827	478.274	245.363	13.0717
WBGene00016379	F15B9.9	dsl-7	12.983	0.921885	3.91298	9.11634e-05	0.000377535	4.32655	0	1.21192	19.7263	29.0577	23.5758	13.0649
WBGene00016396	ZK287.1	ZK287.1	110.019	0.397429	9.34085	9.55604e-21	6.81691e-19	9.73473	14.2532	23.0265	267.063	138.22	207.816	13.0407
WBGene00003143	W04G3.8	lpr-3	463.347	0.222138	16.5864	8.74074e-62	1.4653e-58	73.5513	44.185	81.1989	990.107	756.285	834.756	12.9748
WBGene00007908	T06G6.6	T06G6.6	18.0379	0.876349	4.27046	1.95073e-05	9.36482e-05	1.08164	4.27597	2.42385	15.1741	57.33	27.9416	12.9084
WBGene00007913	C35A5.5	C35A5.5	10.2954	1.04505	3.43845	0.000585044	0.00200689	3.24491	0	1.21192	28.072	11.7801	17.4635	12.8602
WBGene00007925	F09B12.1	mlt-9	200.256	0.308552	11.7723	5.42042e-32	1.0566e-29	40.0205	12.8279	35.1458	438.53	327.488	347.524	12.6547
WBGene00007916	C08E3.9	fbxa-166	22.4208	0.741356	4.94584	7.58162e-07	4.89404e-06	2.16327	2.85065	4.84769	28.8307	64.3981	31.4343	12.6413
WBGene00007919	C24G6.7	grl-1	17.771	0.883264	4.05432	5.02813e-05	0.00022014	5.40818	0	2.42385	52.3505	14.1362	32.3075	12.6141
WBGene00007931	F58E6.11	F58E6.11	10.5533	1.02311	3.52571	0.000422348	0.0014991	3.24491	1.42532	0	27.3133	16.4922	14.844	12.5582
WBGene00007932	Y5H2B.5	cyp-32B1	62.9254	0.43502	8.26971	1.34282e-16	5.5174e-15	12.9796	2.85065	12.1192	125.186	117.016	107.401	12.5084
WBGene00016407	C14F11.6	rml-3	86.2395	0.373253	9.78902	1.2551e-22	1.10159e-20	12.9796	15.6785	9.69539	181.33	132.723	165.03	12.4912
WBGene00016397	C17H12.6	C17H12.6	45.6423	0.501205	7.21272	5.48465e-13	1.25095e-11	5.40818	2.85065	12.1192	86.4921	84.0317	82.9517	12.4386
WBGene00007935	F20D1.7	iglr-1	19.356	0.733984	4.9662	6.82767e-07	4.44847e-06	2.16327	2.85065	3.63577	40.97	29.843	36.6734	12.4266
WBGene00044079	Y43F8B.24	Y43F8B.24	65.8469	0.407067	8.92383	4.50423e-19	2.63097e-17	7.57145	9.97726	12.1192	119.875	131.152	114.386	12.3168
WBGene00004108	M01E10.2	dpy-1	157.077	0.336059	10.8052	3.25372e-27	4.39881e-25	18.3878	27.0811	25.4504	378.593	198.692	294.26	12.2892
WBGene00016417	C43H6.6	C43H6.6	12.136	0.995078	3.74793	0.000178298	0.000691897	0	4.27597	1.21192	28.8307	14.9215	23.5758	12.2685
WBGene00016422	T23F2.1	bus-8B	201.192	0.378653	9.45757	3.15185e-21	2.41267e-19	50.8369	12.8279	27.8742	489.363	256.022	370.227	12.1873
WBGene00016424	K04H4.2	chtb-1	509.775	0.798756	4.51159	6.4343e-06	3.40805e-05	136.286	15.6785	79.9869	1210.89	667.541	948.269	12.1866
WBGene00016425	C08F1.11	C08F1.11	24.8466	0.669365	5.42469	5.80559e-08	4.85896e-07	3.24491	5.70129	2.42385	57.6614	33.7697	46.2783	12.1116
WBGene00016428	M28.7	nphp-1	29.7625	0.600645	6.01016	1.85338e-09	2.11938e-08	4.32655	5.70129	3.63577	68.2833	49.4766	47.1515	12.0694
WBGene00016429	C16C8.2	skpo-2	101.131	0.422202	8.40599	4.24277e-17	1.86193e-15	19.4695	4.27597	23.0265	220.783	128.796	210.435	11.9733
WBGene00044024	R07G3.6	osm-8	46.4268	0.501482	7.08477	1.39274e-12	2.96294e-11	5.40818	2.85065	13.3312	88.7682	88.7438	79.459	11.9023
WBGene00007949	K10D11.2	K10D11.2	33.047	0.698627	5.16299	2.43031e-07	1.75611e-06	3.24491	8.55194	3.63577	88.7682	72.2515	21.8294	11.8482
WBGene00007950	F58G6.2	srm-3	12.695	0.922648	3.82774	0.000129324	0.00051779	1.08164	0	4.84769	20.485	23.5603	26.1953	11.8463
WBGene00007953	SSSD1.1	igcm-2	32.5668	0.567553	6.34753	2.18802e-10	2.9894e-09	3.24491	7.12661	4.84769	66.0071	56.5447	57.6296	11.8391
WBGene00044743	F13B12.4	F13B12.4	56.5676	0.475556	7.37946	1.58936e-13	4.03698e-12	15.1429	2.85065	8.48346	116.082	82.461	114.386	11.8189
WBGene00007957	F35D2.4	mks-3	17.6917	0.786076	4.48915	7.15068e-06	3.75075e-05	3.24491	1.42532	3.63577	47.0396	21.9896	28.8148	11.7799
WBGene00007958	Y48B6A.8	ace-3	67.5768	0.458793	7.74194	9.79114e-15	2.98434e-13	7.57145	8.55194	15.755	172.984	87.9584	112.64	11.719
WBGene00016463	B0393.5	B0393.5	186.778	0.320822	11.0297	2.74785e-28	4.30514e-26	33.5307	27.0811	27.8742	483.294	252.88	296.007	11.6649
WBGene00016454	Y43F8B.14	Y43F8B.14	19.6158	0.766653	4.55233	5.3054e-06	2.86995e-05	4.32655	1.42532	3.63577	27.3133	56.5447	24.4489	11.5372
WBGene00016456	Y53C12B.6	cutl-2	42.2154	0.542027	6.5624	5.29499e-11	8.18113e-10	5.40818	9.97726	4.84769	108.494	57.33	67.2346	11.5187
WBGene00016468	F15B9.7	fmi-1	383.12	0.344653	10.244	1.25907e-24	1.3444e-22	49.7553	78.3927	55.7485	1074.32	362.043	678.458	11.5001
WBGene00007981	F58H1.2	F58H1.2	27.9323	0.694292	4.96694	6.80192e-07	4.43407e-06	10.8164	1.42532	1.21192	66.7658	46.3352	41.0393	11.4572
WBGene00007983	F16B4.9	nhr-178	17.3034	0.86802	4.02252	5.75779e-05	0.000248901	1.08164	0	7.27154	42.4874	33.7697	19.2099	11.4288
WBGene00004372	ZC123.1	ZC123.1	203.154	0.700847	4.99515	5.87892e-07	3.89234e-06	61.6533	9.97726	26.6623	477.983	281.153	361.495	11.4009
WBGene00002128	F42G2.4	fbxa-182	210.764	0.380332	9.21024	3.25392e-20	2.21743e-18	38.9389	35.6331	27.8742	255.683	647.123	259.333	11.3439
WBGene00001452	R12E2.14	R12E2.14	9.42398	1.09437	3.14023	0.00168814	0.00517935	2.16327	0	2.42385	14.4154	7.85343	29.688	11.3267
WBGene00016492	R02E4.3	R02E4.3	20.2472	0.785876	4.33629	1.4491e-05	7.14489e-05	8.65309	0	1.21192	42.4874	37.6965	31.4343	11.3145
WBGene00016505	F14F7.3	cyp-13A12	94.8658	0.377203	9.26308	1.98622e-20	1.38737e-18	18.3878	17.1039	10.9073	223.059	169.634	130.103	11.2674
WBGene00016500	M28.1	cutl-9	55.5709	0.438735	7.98606	1.3932e-15	4.89635e-14	9.73473	11.4026	6.05962	115.323	88.7438	102.162	11.2597
WBGene00007994	Y47D3B.1	subs-4	45.6483	0.493985	6.99024	2.74412e-12	5.52913e-11	8.65309	2.85065	10.9073	98.6314	69.8955	82.9517	11.2212
WBGene00016511	F22F4.1	sups-1	143.142	0.358894	9.58931	8.86792e-22	7.07913e-20	34.6124	7.12661	29.0862	301.205	230.105	256.714	11.1263
WBGene00016506	T06D8.3	plpr-1	93.0771	0.382326	9.07245	1.16366e-19	7.56108e-18	19.4695	15.6785	10.9073	211.678	121.728	179.001	11.1259
WBGene00016507	M03A1.7	dao-2	272.318	0.239439	14.534	7.38259e-48	4.12539e-45	37.8573	51.3116	46.0531	542.472	405.237	550.974	11.0831
WBGene00007996	C10C5.2	fbxc-58	43.5384	0.516622	6.786	1.15284e-11	2.06256e-10	5.40818	11.4026	4.84769	72.0768	102.88	64.615	11.0613
WBGene00008010	Y32B12A.3	comt-2	20.1158	0.695111	5.01553	5.28885e-07	3.55645e-06	2.16327	4.27597	3.63577	38.6938	36.1258	35.8002	10.9796
WBGene00008014	ZK381.2	ZK381.2	13.6425	0.978817	3.4749	0.000511035	0.00177738	5.40818	1.42532	0	43.2461	12.5655	19.2099	10.9785
WBGene00043983	M02G9.2	idpp-4	12.4232	0.912371	3.80927	0.000139379	0.000554342	2.16327	2.85065	1.21192	20.485	32.9844	14.844	10.9726
WBGene00003377	F22B5.4	F22B5.4	31.1035	0.604715	5.67803	1.36253e-08	1.29708e-07	6.48982	4.27597	4.84769	39.4525	49.4766	82.0786	10.9526
WBGene00008033	Y73B3B.2	set-28	24.5019	0.638563	5.41204	6.23093e-08	5.15574e-07	3.24491	4.27597	4.84769	55.3853	40.8378	38.4198	10.8859
WBGene00000705	R31.3	osm-6	12.838	1.01727	3.28862	0.00100678	0.00325909	6.48982	0	0	31.8655	13.3508	25.3221	10.8691
WBGene00008032	C31A11.7	oac-7	28.1843	0.622353	5.61547	1.96027e-08	1.80759e-07	1.08164	7.12661	6.05962	47.0396	58.9007	48.8979	10.8522
WBGene00016539	K11G9.4	egl-46	124.839	0.433481	8.00016	1.24259e-15	4.4133e-14	10.8164	34.2077	18.1789	333.071	132.723	220.04	10.8513
WBGene00016551	F23H12.4	sqt-3	2612.53	0.496346	6.9189	4.55158e-12	8.83133e-11	640.329	203.821	482.346	5713.79	3544.25	5090.62	10.817
WBGene00001242	Y71G12B.2	Y71G12B.2	11.7935	0.927135	3.68018	0.000233065	0.00087879	2.16327	1.42532	2.42385	15.1741	32.9844	16.5903	10.7691
WBGene00008040	F13D11.2	hbl-1	1198.33	0.235736	14.5074	1.08842e-47	5.88587e-45	195.776	188.143	230.265	3017.36	1481.16	2077.29	10.7066
WBGene00008043	ZC15.4	ZC15.4	12.9099	0.901168	3.688	0.000226023	0.000854738	5.40818	0	1.21192	25.7959	18.8482	26.1953	10.7006
WBGene00008047	ZK682.5	lron-2	73.675	0.474338	7.11203	1.14352e-12	2.47675e-11	24.8776	5.70129	7.27154	163.88	99.7386	140.581	10.6789
WBGene00006832	C45B2.7	ptr-4	302.622	0.304352	11.1474	7.37542e-29	1.21217e-26	76.7962	27.0811	52.1127	705.594	486.127	468.022	10.6401
WBGene00016568	W04H10.2	W04H10.2	15.8362	0.792639	4.24326	2.20298e-05	0.00010462	4.32655	1.42532	2.42385	34.9003	19.6336	32.3075	10.6219
WBGene00077525	F55F8.1	ptr-10	38.1041	0.511827	6.67016	2.55519e-11	4.22855e-10	6.48982	7.12661	6.05962	81.9399	58.9007	68.1077	10.6194
WBGene00016598	K01A2.3	K01A2.3	28.2528	0.645741	5.15907	2.48174e-07	1.79095e-06	10.8164	1.42532	2.42385	59.1788	42.4085	53.2638	10.5588
WBGene00000039	D2063.1	D2063.1	13.2676	0.947164	3.70026	0.000215379	0.000818734	0	5.70129	1.21192	32.6242	16.4922	23.5758	10.515
WBGene00002067	T23F11.6	T23F11.6	22.0593	0.740369	4.63337	3.59759e-06	2.02247e-05	2.16327	5.70129	3.63577	53.1092	18.8482	48.8979	10.5089
WBGene00001123	F53A9.8	F53A9.8	168.662	0.294008	11.4629	2.02633e-30	3.65262e-28	36.7756	18.5292	32.7219	338.381	245.027	340.539	10.4962
WBGene00003516	Y37H2A.14	Y37H2A.14	51.3619	0.501858	6.67778	2.42591e-11	4.0668e-10	11.898	2.85065	12.1192	106.218	113.089	61.9955	10.4699
WBGene00008076	Y39A1B.2	ptr-19	39.9397	0.555745	6.01687	1.77819e-09	2.04096e-08	10.8164	2.85065	7.27154	104.701	58.1154	55.8833	10.4448
WBGene00016619	C17E7.13	C17E7.13	8.49007	1.04905	3.1365	0.0017098	0.00524005	3.24491	0	1.21192	15.9328	15.7069	14.844	10.4297
WBGene00016625	F45E4.3	cla-1	87.7962	0.423587	7.91159	2.54124e-15	8.50325e-14	20.5511	11.4026	14.5431	231.404	101.309	147.567	10.3293
WBGene00016657	ZK1053.3	ZK1053.3	8.79138	1.09747	3.0277	0.0024642	0.00723972	3.24491	1.42532	0	22.7611	7.85343	17.4635	10.2946
WBGene00000070	W08G11.1	W08G11.1	19.0536	0.776364	4.23996	2.23555e-05	0.000105807	6.48982	0	3.63577	50.0744	23.5603	30.5612	10.2903
WBGene00008093	F09F9.4	gogo-1	34.535	0.618204	5.5328	3.15153e-08	2.79093e-07	4.32655	12.8279	1.21192	82.6986	50.2619	55.8833	10.282
WBGene00002282	B0272.1	tbb-4	81.5651	0.404077	8.28859	1.14598e-16	4.74351e-15	16.2245	11.4026	15.755	179.054	95.8118	171.143	10.2809
WBGene00006366	K02E10.4	K02E10.4	98.8385	0.339742	9.89462	4.39261e-23	4.16032e-21	20.5511	19.9545	12.1192	211.678	168.063	160.664	10.269
WBGene00008102	F58G6.4	acc-1	9.2377	1.00877	3.3307	0.000866279	0.00285031	1.08164	1.42532	2.42385	13.6567	14.1362	22.7026	10.2408
WBGene00045379	K01D12.11	cdr-4	1402.97	0.236436	14.129	2.51547e-45	1.20484e-42	243.368	208.097	304.193	2315.56	3527.76	1818.83	10.1397
WBGene00004219	B0284.1	pals-26	11.6382	0.956024	3.5171	0.000436289	0.00154279	0	1.42532	4.84769	24.2785	23.5603	15.7172	10.1316
WBGene00016663	M05D6.3	M05D6.3	36.9006	0.682007	4.84395	1.27283e-06	7.86498e-06	9.73473	4.27597	6.05962	22.7611	120.943	57.6296	10.0314
WBGene00000402	F57F5.2	gcy-33	11.0454	0.978052	3.38276	0.000717624	0.00240846	2.16327	1.42532	2.42385	28.8307	7.85343	23.5758	10.0225
WBGene00016684	C27A7.4	che-11	30.3166	0.586487	5.72927	1.00863e-08	9.89972e-08	4.32655	8.55194	3.63577	69.8007	43.1939	52.3906	10.0147
WBGene00016698	ZC449.2	ZC449.2	47.1709	0.494873	6.63106	3.33282e-11	5.36709e-10	10.8164	2.85065	12.1192	108.494	67.5395	81.2054	9.97584
WBGene00016700	ZC64.4	lim-4	13.3404	0.899743	3.68154	0.000231834	0.000874542	3.24491	2.85065	1.21192	36.4177	10.9948	25.3221	9.95345
WBGene00008110	W01F3.3	mlt-11	1426.59	0.159083	20.8217	2.75335e-96	2.30785e-92	274.736	238.029	269.047	3059.85	2458.12	2259.78	9.94837
WBGene00001556	T04H1.9	tbb-6	323.318	0.246728	13.4065	5.54212e-41	1.97677e-38	64.8982	57.0129	55.7485	653.243	686.39	422.617	9.91925
WBGene00016716	F23F12.8	chtb-2	23.3698	0.641644	5.09013	3.57816e-07	2.49415e-06	7.57145	2.85065	2.42385	46.2809	40.0525	41.0393	9.9154
WBGene00016734	T19H12.6	T19H12.6	15.2399	0.863737	3.8056	0.00014146	0.000562083	2.16327	1.42532	4.84769	39.4525	32.1991	11.3513	9.83879
WBGene00016735	ZK682.7	ZK682.7	8.65605	1.016	3.22562	0.00125701	0.00397219	2.16327	1.42532	1.21192	19.7263	12.5655	14.844	9.81889
WBGene00016732	Y6E2A.4	Y6E2A.4	20.1049	0.747568	4.42423	9.6788e-06	4.94229e-05	3.24491	4.27597	3.63577	28.8307	59.6861	20.9562	9.81236
WBGene00016733	F53C3.3	F53C3.3	11.6573	0.946323	3.53397	0.000409369	0.00145772	0	2.85065	3.63577	29.5894	17.2775	16.5903	9.78311
WBGene00004003	F19H8.3	arl-3	47.5865	0.594485	5.51049	3.57834e-08	3.11784e-07	6.48982	4.27597	15.755	38.6938	130.367	89.9372	9.76584
WBGene00008127	F55A11.5	bus-18	21.5024	0.719802	4.53205	5.8413e-06	3.12655e-05	2.16327	1.42532	8.48346	50.0744	26.7017	40.1661	9.68701
WBGene00000950	T05F1.11	T05F1.11	81.5217	0.375515	8.68806	3.6868e-18	1.89587e-16	16.2245	11.4026	18.1789	142.636	184.556	116.132	9.6783
WBGene00008137	F02C12.5	cyp-13B1	61.95	0.45182	7.20363	5.86283e-13	1.33177e-11	12.9796	9.97726	12.1192	163.88	87.1731	85.5713	9.59696
WBGene00002184	F01D5.6	F01D5.6	64.4254	0.403104	8.07983	6.48582e-16	2.4091e-14	16.2245	14.2532	6.05962	125.945	112.304	111.767	9.57965
WBGene00008150	T01G9.3	dma-1	89.8613	0.354952	9.22283	2.89372e-20	1.98813e-18	14.0613	19.9545	16.9669	202.574	139.791	145.82	9.5755
WBGene00001187	W04A8.4	W04A8.4	535.448	0.218436	14.9282	2.1593e-50	1.34069e-47	69.2247	108.325	127.252	1091.01	845.029	971.845	9.54028
WBGene00004401	ZK1055.4	ZK1055.4	8.2806	1.05659	3.04242	0.00234684	0.00693259	1.08164	0	3.63577	14.4154	15.7069	14.844	9.53198
WBGene00008168	F42G2.3	fbxc-20	32.9312	0.573638	5.70272	1.17909e-08	1.14058e-07	5.40818	8.55194	4.84769	48.557	84.817	45.4052	9.50558
WBGene00016744	T01D3.3	T01D3.3	75.8907	0.409429	7.94502	1.94166e-15	6.71133e-14	16.2245	21.3798	6.05962	154.775	107.592	149.313	9.42837
WBGene00003605	F37A8.5	F37A8.5	79.0876	0.600024	5.38423	7.27569e-08	5.90938e-07	3.24491	8.55194	33.9339	79.6638	212.043	137.089	9.37652
WBGene00005000	C15H9.1	nnt-1	149.53	0.270558	11.8758	1.58048e-32	3.15418e-30	34.6124	22.8052	29.0862	284.514	284.294	241.87	9.37159
WBGene00000583	F26D10.11	lhfp-4	10.1239	0.982426	3.24211	0.0011865	0.00376856	3.24491	1.42532	1.21192	23.5198	8.63877	22.7026	9.32671
WBGene00016751	F15B9.8	F15B9.8	97.6663	0.427317	7.46407	8.3891e-14	2.21822e-12	35.694	11.4026	9.69539	220.024	147.644	161.538	9.31832
WBGene00016757	Y74E4A.1	lgc-27	47.533	0.441507	7.24382	4.36236e-13	1.01995e-11	10.8164	8.55194	8.48346	95.5966	76.1783	85.5713	9.23985
WBGene00016762	Y75B8A.20	grl-15	74.7357	0.406369	7.76565	8.12298e-15	2.5078e-13	24.8776	7.12661	12.1192	146.43	114.66	143.201	9.16271
WBGene00016769	C50D2.1	C50D2.1	98.7116	1.01045	3.15183	0.00162249	0.00499575	41.1022	1.42532	15.755	232.922	142.147	158.918	9.16204
WBGene00008213	C33A12.6	ugt-21	377.017	0.233984	13.6723	1.48664e-42	5.66411e-40	67.0615	86.9447	69.0796	609.238	870.945	558.833	9.14006
WBGene00008215	ZC13.2	ZC13.2	9.78525	1.00399	3.12757	0.00176258	0.00537949	2.16327	0	3.63577	24.2785	9.42412	19.2099	9.12435
WBGene00008226	F54C8.6	F54C8.6	62.0605	0.456319	7.04941	1.79672e-12	3.76033e-11	10.8164	19.9545	6.05962	145.671	82.461	107.401	9.11018
WBGene00006772	C06E1.8	ztf-30	27.9405	0.574824	5.48823	4.05992e-08	3.5119e-07	6.48982	2.85065	7.27154	56.144	41.6232	53.2638	9.09167
WBGene00016805	F12E12.11	nta-1	217.042	0.272538	11.7598	6.28881e-32	1.21179e-29	30.2858	61.2889	37.5696	355.073	461.782	356.256	9.08372
WBGene00016806	F01E11.1	ugt-57	59.3376	0.571806	5.62291	1.87771e-08	1.73337e-07	2.16327	19.9545	13.3312	168.432	76.1783	75.9663	9.04333
WBGene00016841	C29F3.2	wrt-8	22.3679	0.715752	4.33504	1.45732e-05	7.1812e-05	9.73473	0	3.63577	50.8331	37.6965	32.3075	9.03759
WBGene00008229	F13E9.11	F13E9.11	277.138	0.305579	10.4348	1.71933e-25	2.05878e-23	36.7756	76.9674	52.1127	681.315	365.97	449.686	9.02574
WBGene00008233	C06C3.4	C06C3.4	8.80824	1.06767	3.03359	0.00241661	0.00711613	0	2.85065	2.42385	19.7263	8.63877	19.2099	9.01981
WBGene00016848	R02C2.7	R02C2.7	15.0013	0.831055	3.86509	0.00011105	0.000450579	1.08164	4.27597	3.63577	14.4154	36.9111	29.688	9.00824
WBGene00016845	ZK265.8	cutl-8	13.9304	0.97738	3.22127	0.00127622	0.00402304	1.08164	0	7.27154	32.6242	9.42412	33.1807	9.00604
WBGene00001172	F08F1.6	spp-13	33.0732	0.679038	4.57017	4.87338e-06	2.66289e-05	16.2245	0	3.63577	66.7658	62.0421	49.771	8.99175
WBGene00016866	B0304.3	cyp-23A1	15.4942	0.789518	3.95243	7.73619e-05	0.00032463	3.24491	0	6.05962	23.5198	32.1991	27.9416	8.99138
WBGene00006831	C50F2.8	magu-3	60.1702	0.478587	6.58747	4.47387e-11	7.03564e-10	9.73473	7.12661	19.3908	132.014	64.3981	128.357	8.95863
WBGene00016883	R05H10.1	R05H10.1	11.3332	0.967814	3.20678	0.00134227	0.00420596	5.40818	1.42532	0	12.8979	29.0577	19.2099	8.95083
WBGene00016884	T10G3.1	T10G3.1	48.1756	0.53052	6.00297	1.93746e-09	2.20649e-08	4.32655	11.4026	13.3312	94.0791	117.016	48.8979	8.94668
WBGene00008277	C34B4.3	C34B4.3	17.1482	0.776224	4.13472	3.55387e-05	0.000161106	3.24491	7.12661	0	27.3133	33.7697	31.4343	8.92033
WBGene00016893	T02B5.1	cest-1.1	40.083	0.58116	5.36269	8.19905e-08	6.59227e-07	15.1429	4.27597	4.84769	103.184	43.1939	69.8541	8.91068
WBGene00000210	F23H12.5	F23H12.5	101.823	0.381848	8.17477	2.96425e-16	1.15834e-14	31.3675	8.55194	21.8146	219.265	188.482	141.455	8.89626
WBGene00004220	F53C3.5	F53C3.5	18.8265	0.709456	4.48991	7.12524e-06	3.73857e-05	1.08164	4.27597	6.05962	38.6938	31.4137	31.4343	8.89375
WBGene00044770	W05B2.4	dhc-4	14.038	0.793246	3.96589	7.31237e-05	0.000308933	3.24491	2.85065	2.42385	28.8307	18.0629	28.8148	8.88659
WBGene00014294	R13H4.1	nphp-4	36.6324	0.594773	5.37963	7.46399e-08	6.04767e-07	5.40818	15.6785	1.21192	75.1116	53.4033	68.9809	8.85685
WBGene00016903	C07A4.2	C07A4.2	22.3405	0.669171	4.70998	2.47741e-06	1.44457e-05	4.32655	5.70129	3.63577	24.2785	54.1887	41.9125	8.81024
WBGene00006852	Y73E7A.8	Y73E7A.8	71.8309	0.535257	5.80439	6.46016e-09	6.62374e-08	21.6327	4.27597	18.1789	206.367	64.3981	116.132	8.77567
WBGene00004221	ZK328.7	ift-139	32.044	0.544561	5.75749	8.53744e-09	8.48459e-08	4.32655	5.70129	9.69539	69.8007	49.4766	53.2638	8.74811
WBGene00008292	F20D12.3	bbs-2	15.3803	0.880233	3.52875	0.000417521	0.00148385	5.40818	2.85065	1.21192	50.0744	11.7801	20.9562	8.74384
WBGene00004004	C36F7.4	rig-5	31.5496	0.653195	4.85339	1.21371e-06	7.51905e-06	5.40818	12.8279	1.21192	84.216	38.4818	47.1515	8.73351
WBGene00002163	C07G1.6	C07G1.6	9.36379	0.968453	3.16751	0.00153749	0.00475194	2.16327	0	3.63577	16.6915	18.8482	14.844	8.68828
WBGene00016914	C29E4.7	gsto-1	1035.6	0.205051	15.1806	4.75363e-52	3.32041e-49	240.123	208.097	195.12	1877.03	2329.33	1363.9	8.65834
WBGene00008296	Y38E10A.14	Y38E10A.14	612.127	0.506043	6.14399	8.04731e-10	9.89766e-09	135.205	114.026	132.1	1155.5	1653.93	481.993	8.63145
WBGene00008298	C07A9.8	best-5	42.3313	0.598396	5.27543	1.32444e-07	1.02177e-06	3.24491	17.1039	6.05962	53.1092	118.587	55.8833	8.61769
WBGene00008301	F53C3.12	bcmo-2	226.274	0.267636	11.5967	4.28366e-31	7.97904e-29	41.1022	37.0584	63.02	491.639	397.384	327.441	8.61637
WBGene00008306	Y57E12B.3	lipl-6	23.9468	0.645859	4.83667	1.3203e-06	8.12836e-06	5.40818	7.12661	2.42385	59.9375	32.9844	35.8002	8.6052
WBGene00008309	F33D11.3	col-54	9.20596	1.00114	3.04851	0.00229979	0.00680798	4.32655	1.42532	0	17.4502	18.0629	13.9708	8.6031
WBGene00016919	F44A2.2	kvs-3	12.0267	0.883501	3.54079	0.000398925	0.00142259	3.24491	4.27597	0	25.7959	19.6336	19.2099	8.59466
WBGene00016920	F55A4.10	cutl-21	20.7833	0.66284	4.62914	3.67196e-06	2.05806e-05	4.32655	1.42532	7.27154	40.97	31.4137	39.2929	8.57507
WBGene00001500	R13D7.1	str-41	12.281	0.9965	3.03208	0.00242874	0.00714611	6.48982	0	1.21192	9.86314	36.9111	19.2099	8.56743
WBGene00008314	Y105E8A.5	bbs-1	13.1613	0.871367	3.52334	0.000426151	0.00151068	5.40818	2.85065	0	31.8655	19.6336	19.2099	8.56162
WBGene00002983	C38D9.6	fbxa-172	17.2888	0.724512	4.25514	2.08923e-05	9.97829e-05	5.40818	4.27597	1.21192	28.072	37.6965	27.0685	8.52022
WBGene00008332	R12A1.3	R12A1.3	40.322	0.694263	4.3738	1.22101e-05	6.11565e-05	21.6327	1.42532	2.42385	87.2508	47.1206	82.0786	8.49426
WBGene00008336	R05H10.6	cdh-7	51.6565	0.487853	6.31148	2.76374e-10	3.69174e-09	12.9796	9.97726	9.69539	88.7682	133.508	55.0101	8.49211
WBGene00000006	R05G9R.1	R05G9R.1	68.3137	0.46961	6.50417	7.81257e-11	1.15903e-09	24.8776	9.97726	8.48346	174.502	86.3877	105.654	8.45772
WBGene00016958	F53A9.7	F53A9.7	30.5702	0.570257	5.48182	4.20964e-08	3.62457e-07	2.16327	9.97726	7.27154	47.0396	54.974	61.9955	8.44882
WBGene00016962	Y38H8A.1	Y38H8A.1	18.7804	0.694862	4.39404	1.11263e-05	5.61473e-05	3.24491	1.42532	7.27154	34.1416	36.9111	29.688	8.436
WBGene00016975	EGAP9.2	fut-2	15.8418	0.797366	3.76184	0.00016867	0.000658192	6.48982	0	3.63577	29.5894	36.1258	19.2099	8.38717
WBGene00003727	K04B12.1	plx-2	271.421	0.292279	10.5049	8.20469e-26	1.01135e-23	50.8369	58.4382	64.2319	663.865	311.781	479.374	8.38594
WBGene00016974	C06H5.2	fbxa-157	18.9053	0.755543	4.04482	5.23644e-05	0.000228306	5.40818	4.27597	2.42385	15.1741	49.4766	36.6734	8.36836
WBGene00016979	K09A11.2	cyp-14A1	189.05	0.243645	12.5766	2.83914e-36	7.43677e-34	41.1022	41.3344	38.7815	353.555	372.253	287.275	8.35752
WBGene00003753	Y113G7B.6	fbxa-113	7.68968	1.03487	2.9644	0.00303271	0.00872797	1.08164	1.42532	2.42385	12.1392	13.3508	15.7172	8.3571
WBGene00016996	T16G1.6	T16G1.6	211.527	0.358958	8.53906	1.35318e-17	6.30129e-16	31.3675	41.3344	63.02	522.746	402.881	207.816	8.35122
WBGene00016997	T25D10.2	zig-10	32.4549	0.586406	5.21678	1.82058e-07	1.36008e-06	3.24491	4.27597	13.3312	66.7658	41.6232	65.4882	8.33862
WBGene00017013	Y64H9A.2	Y64H9A.2	17.4293	0.841266	3.56119	0.000369176	0.00132865	7.57145	0	3.63577	47.7983	14.1362	31.4343	8.33112
WBGene00017018	C33D9.5	C33D9.5	76.4935	0.36911	8.35476	6.55678e-17	2.76175e-15	14.0613	24.2305	10.9073	122.151	153.142	134.469	8.32866
WBGene00008356	T07H3.2	bath-46	24.6342	0.642424	4.65913	3.17542e-06	1.81064e-05	10.8164	1.42532	3.63577	43.2461	50.2619	38.4198	8.30912
WBGene00008360	T14F9.4	peb-1	122.775	0.311313	9.7529	1.79281e-22	1.52561e-20	25.9593	17.1039	36.3577	254.924	212.828	189.479	8.2753
WBGene00017028	R07E3.3	cut-5	28.4052	0.576052	5.29074	1.21821e-07	9.47218e-07	5.40818	5.70129	7.27154	54.6266	34.5551	62.8687	8.27214
WBGene00004114	C09F9.2	C09F9.2	496.143	0.211376	14.4495	2.52348e-47	1.32199e-44	104.919	132.555	83.6227	1021.21	726.442	908.103	8.27091
WBGene00008366	Y53H1B.1	cutl-10	78.9329	0.342991	8.86423	7.70377e-19	4.40771e-17	18.3878	17.1039	15.755	154.017	122.513	145.82	8.24152
WBGene00008372	C10H11.5	ugt-27	11.248	0.93354	3.25745	0.00112418	0.00359515	3.24491	2.85065	1.21192	15.9328	33.7697	10.4781	8.23548
WBGene00000778	C02D5.1	acdh-6	38.8379	0.577959	5.18507	2.15933e-07	1.58036e-06	15.1429	2.85065	7.27154	50.8331	103.665	53.2638	8.22329
WBGene00017039	C09H5.2	catp-3	1107.37	0.249637	12.1615	4.98581e-34	1.14496e-31	213.082	245.155	264.199	1440.02	2914.41	1567.35	8.19694
WBGene00008388	F22F7.3	F22F7.3	22.1349	0.69362	4.35466	1.33274e-05	6.6277e-05	4.32655	2.85065	7.27154	56.9027	20.4189	41.0393	8.19179
WBGene00044082	Y71H2AM.15	gldi-9	153.358	0.376666	8.00725	1.17298e-15	4.17491e-14	46.5104	18.5292	35.1458	393.008	171.99	254.967	8.18449
WBGene00008401	F44E2.4	F44E2.4	379.388	0.215391	14.0397	8.90821e-45	4.03614e-42	82.2044	65.5648	100.59	802.708	630.63	594.633	8.16549
WBGene00000084	F56D6.2	clec-67	346.196	0.286031	10.5121	7.60195e-26	9.43994e-24	115.735	44.185	67.8677	643.38	701.311	504.696	8.1189
WBGene00044301	Y48G8AR.1	grh-1	231.088	0.277416	10.8164	2.87725e-27	3.95363e-25	59.49	31.3571	61.8081	482.535	316.493	434.842	8.08272
WBGene00017060	F52B11.3	noah-2	1188.67	0.178936	16.8475	1.09423e-63	2.62052e-60	221.735	295.042	270.259	2556.83	1792.94	1995.21	8.06186
WBGene00017073	T06A4.1	T06A4.1	29.0959	0.620009	4.75949	1.94078e-06	1.15743e-05	14.0613	2.85065	2.42385	53.1092	47.1206	55.0101	8.02864
WBGene00017082	F23B2.4	daf-10	20.5523	0.763863	3.94724	7.90559e-05	0.000331241	4.32655	5.70129	3.63577	51.5918	11.7801	46.2783	8.02499
WBGene00008438	T06C12.10	cgt-1	50.0656	0.453755	6.62336	3.51131e-11	5.63288e-10	6.48982	9.97726	16.9669	72.8355	106.807	87.3176	7.98468
WBGene00004115	C09C7.1	zig-4	28.081	0.557994	5.29881	1.16557e-07	9.08817e-07	8.65309	2.85065	7.27154	44.0048	54.1887	51.5174	7.97383
WBGene00008439	K11G9.1	cest-34	10.9276	0.889079	3.36317	0.000770525	0.00256668	3.24491	2.85065	1.21192	21.2437	12.5655	24.4489	7.97239
WBGene00001665	C31H5.3	acr-19	10.2141	0.991459	2.9657	0.00302	0.00869435	5.40818	1.42532	0	25.0372	18.0629	11.3513	7.96829
WBGene00017092	C06G1.2	cpg-19	26.093	0.647634	4.56255	5.05371e-06	2.74977e-05	7.57145	1.42532	8.48346	68.2833	30.6284	40.1661	7.95628
WBGene00003618	T14B1.1	T14B1.1	260.134	0.310086	9.6277	6.10823e-22	4.94678e-20	56.2451	45.6103	72.7154	656.278	296.86	433.095	7.94081
WBGene00006811	C14C11.8	pqn-13	160.392	0.848839	3.50911	0.000449616	0.00158615	69.2247	7.12661	31.51	382.386	166.493	305.612	7.92212
WBGene00008477	Y105C5B.14	ifas-3	18.7092	0.671315	4.48863	7.16818e-06	3.75875e-05	3.24491	5.70129	3.63577	37.1764	34.5551	27.9416	7.9219
WBGene00008476	C48B4.3	C48B4.3	17.6147	0.797647	3.70763	0.000209207	0.000797804	2.16327	0	9.69539	37.1764	24.3456	32.3075	7.91233
WBGene00017124	C01F1.5	C01F1.5	29.8736	0.537932	5.48402	4.15761e-08	3.58714e-07	8.65309	4.27597	7.27154	59.1788	43.9792	55.8833	7.8731
WBGene00017126	F32A7.3	eva-1	105.896	0.366764	8.09166	5.88557e-16	2.20236e-14	21.6327	19.9545	30.2981	257.959	125.655	179.874	7.83871
WBGene00017127	C01G6.9	C01G6.9	28.1022	0.628408	4.69414	2.67732e-06	1.55142e-05	7.57145	4.27597	7.27154	77.3877	26.7017	45.4052	7.81917
WBGene00017128	C39E9.3	col-131	17.4832	0.695198	4.23109	2.32566e-05	0.000109669	5.40818	2.85065	3.63577	25.7959	39.2671	27.9416	7.81907
WBGene00017133	ZC443.2	ZC443.2	12.895	0.853108	3.50048	0.000464428	0.00163015	1.08164	2.85065	4.84769	32.6242	14.1362	21.8294	7.81207
WBGene00001065	Y38H6C.14	famh-161	30.8658	0.530652	5.6057	2.07411e-08	1.90418e-07	5.40818	7.12661	8.48346	64.4897	45.5499	54.1369	7.81114
WBGene00001506	Y43F8B.3	Y43F8B.3	97.396	0.387193	7.60404	2.8702e-14	8.18301e-13	24.8776	9.97726	31.51	218.506	124.87	174.635	7.8055
WBGene00008500	Y38E10A.13	nspe-1	28.1932	0.594685	4.95646	7.17902e-07	4.65387e-06	6.48982	4.27597	8.48346	70.5594	32.1991	47.1515	7.78783
WBGene00008496	C02F5.8	tsp-1	20.879	0.695249	4.22457	2.39398e-05	0.000112417	7.57145	4.27597	2.42385	47.7983	20.4189	42.7856	7.77806
WBGene00008498	C48B4.2	rom-2	12.0288	0.877054	3.32987	0.000868855	0.00285822	2.16327	0	6.05962	18.2089	20.4189	25.3221	7.77706
WBGene00017154	C46H11.9	phat-2	38.7264	0.500086	5.96631	2.42683e-09	2.70681e-08	5.40818	11.4026	9.69539	88.0095	54.974	62.8687	7.76621
WBGene00008512	C38C6.3	C38C6.3	30.2907	0.617341	4.71521	2.41456e-06	1.41037e-05	8.65309	0	12.1192	56.144	62.0421	42.7856	7.74934
WBGene00001157	ZC13.3	mam-1	48.5452	0.503885	5.77549	7.67282e-09	7.72999e-08	20.5511	4.27597	8.48346	105.46	65.1835	87.3176	7.74412
WBGene00001158	B0240.3	daf-11	14.2483	0.819224	3.6012	0.000316754	0.00115789	1.08164	1.42532	7.27154	31.1068	22.7749	21.8294	7.74262
WBGene00000910	F41G3.12	agr-1	117.453	0.382816	7.76975	7.86396e-15	2.43681e-13	16.2245	42.7597	21.8146	276.927	145.288	201.704	7.72188
WBGene00008519	F58A4.11	gei-13	449.189	0.287368	10.2497	1.18667e-24	1.27522e-22	86.5309	79.8181	143.007	1087.98	536.389	761.41	7.71208
WBGene00003561	R07B1.13	R07B1.13	10.6086	0.895467	3.2836	0.00102488	0.00331171	3.24491	2.85065	1.21192	13.6567	16.4922	26.1953	7.71048
WBGene00017184	F35D2.5	syd-1	71.6552	0.465795	6.3356	2.36416e-10	3.19362e-09	17.3062	19.9545	12.1192	159.328	59.6861	161.538	7.7066
WBGene00008538	C54D10.7	pals-39	16.7487	0.776362	3.84067	0.0001227	0.000493627	0	4.27597	7.27154	29.5894	31.4137	27.9416	7.70251
WBGene00008543	H23N18.1	ugt-13	763.003	0.478649	6.14983	7.75679e-10	9.57322e-09	130.878	192.419	203.603	796.638	2161.26	1093.22	7.68859
WBGene00006306	C34G6.6	noah-1	1605.43	0.156276	18.826	4.62651e-79	1.93897e-75	361.267	394.814	353.882	3376.23	2436.92	2709.47	7.67829
WBGene00004211	W09G12.7	W09G12.7	58.1782	0.520588	5.63756	1.72481e-08	1.60816e-07	6.48982	7.12661	26.6623	72.0768	139.791	96.9226	7.66634
WBGene00017193	R07B1.9	R07B1.9	32.35	0.611515	4.76101	1.9263e-06	1.15125e-05	8.65309	2.85065	10.9073	84.216	29.843	57.6296	7.66089
WBGene00017199	W03F9.4	W03F9.4	80.66	0.455604	6.42542	1.31504e-10	1.86824e-09	19.4695	18.5292	18.1789	191.193	62.8274	173.762	7.61484
WBGene00004030	T25E12.13	srz-99	11.6193	0.862875	3.33502	0.000852946	0.00281417	3.24491	0	4.84769	19.7263	23.5603	18.3367	7.61476
WBGene00017233	Y41D4B.17	Y41D4B.17	27.6223	0.695	4.25111	2.12715e-05	0.000101306	1.08164	8.55194	9.69539	43.2461	76.9636	26.1953	7.57438
WBGene00008563	ZK970.7	srlf-34	26.0876	0.659396	4.35192	1.3495e-05	6.69913e-05	10.8164	1.42532	6.05962	40.2112	68.3248	29.688	7.55269
WBGene00014308	F21H7.4	clec-233	8.37933	0.983422	2.93148	0.00337353	0.00959026	3.24491	1.42532	1.21192	18.2089	15.7069	10.4781	7.54721
WBGene00014309	H42K12.3	H42K12.3	270.672	0.33378	8.66019	4.70998e-18	2.37826e-16	91.9391	22.8052	76.3512	494.674	479.845	458.418	7.49854
WBGene00008570	F42G2.2	F42G2.2	425.43	0.259191	11.2107	3.61236e-29	6.30809e-27	108.164	102.623	89.6823	606.962	1068.85	576.296	7.49531
WBGene00006923	R05D8.7	R05D8.7	81.3991	0.456308	6.41009	1.45431e-10	2.04359e-09	6.48982	25.6558	25.4504	90.2856	171.99	168.523	7.47966
WBGene00008571	F49H12.4	F49H12.4	12.1573	0.869451	3.34729	0.000816055	0.00270469	4.32655	4.27597	0	24.2785	24.3456	15.7172	7.47936
WBGene00008572	F01G10.3	ech-9	33.6741	0.545517	5.35257	8.67148e-08	6.92562e-07	8.65309	12.8279	2.42385	52.3505	54.1887	71.6005	7.45203
WBGene00000397	Y73B3A.13	Y73B3A.13	24.9474	0.616739	4.64509	3.39935e-06	1.92523e-05	5.40818	1.42532	10.9073	37.9351	49.4766	44.532	7.4373
WBGene00006063	K03B4.4	K03B4.4	10.64	0.913959	3.19147	0.0014155	0.00441233	1.08164	2.85065	3.63577	18.2089	10.9948	27.0685	7.43548
WBGene00017244	T25E12.12	fbxa-127	19.9936	0.779958	3.67286	0.000239853	0.000900939	2.16327	0	12.1192	30.3481	36.9111	38.4198	7.39919
WBGene00017247	Y18H1A.9	Y18H1A.9	36.1777	0.499114	5.70662	1.1524e-08	1.11799e-07	10.8164	4.27597	10.9073	76.629	54.1887	60.2492	7.34882
WBGene00004998	F28F9.1	zag-1	145.574	0.292767	9.8375	7.76148e-23	6.95794e-21	37.8573	42.7597	24.2385	310.309	212.043	246.236	7.32998
WBGene00006649	ZC443.3	ZC443.3	342.728	0.217035	13.212	7.48404e-40	2.50925e-37	89.7758	69.8408	87.2585	493.916	720.945	594.633	7.32959
WBGene00000373	F59C12.1	cdh-9	73.3762	0.36759	7.77335	7.64375e-15	2.38178e-13	20.5511	14.2532	18.1789	158.569	102.095	126.611	7.30938
WBGene00002182	T27F2.4	zip-10	52.2345	0.543129	5.26905	1.37134e-07	1.05262e-06	8.65309	8.55194	20.6027	110.771	40.8378	123.991	7.2895
WBGene00017271	F56H11.2	F56H11.2	47.8811	0.476376	6.0269	1.67139e-09	1.93235e-08	9.73473	12.8279	12.1192	69.8007	59.6861	123.118	7.28348
WBGene00008577	F54D10.2	fbxa-24	91.991	0.410377	6.96607	3.25923e-12	6.42796e-11	19.4695	15.6785	31.51	152.499	233.247	99.5421	7.28027
WBGene00008605	F15D4.5	F15D4.5	151.441	0.310504	9.22056	2.95566e-20	2.0224e-18	42.1838	38.4837	29.0862	276.168	338.483	184.24	7.27894
WBGene00008602	Y38A10A.2	Y38A10A.2	43.4693	0.573071	4.90507	9.33925e-07	5.91922e-06	22.7144	2.85065	6.05962	87.2508	58.1154	83.8249	7.24724
WBGene00008610	Y45F10C.2	Y45F10C.2	117.18	0.460885	6.22471	4.82441e-10	6.16907e-09	12.9796	38.4837	33.9339	271.616	91.0998	254.967	7.23306
WBGene00017294	T25E4.1	T25E4.1	40.3338	0.659991	4.26123	2.03301e-05	9.73197e-05	20.5511	2.85065	6.05962	79.6638	29.843	103.035	7.21425
WBGene00006650	B0507.8	B0507.8	8.2289	0.961402	2.94717	0.00320699	0.009165	2.16327	1.42532	2.42385	12.8979	16.4922	13.9708	7.21187
WBGene00017296	T19A5.3	T19A5.3	164.868	0.386746	7.28504	3.21578e-13	7.66847e-12	70.3064	17.1039	33.9339	354.314	217.54	296.007	7.15207
WBGene00017303	Y41D4B.26	cpg-24	26.5557	0.575838	4.92534	8.42129e-07	5.38423e-06	7.57145	7.12661	4.84769	50.8331	32.1991	56.7565	7.15186
WBGene00017307	F09E10.1	F09E10.1	62.4877	0.432641	6.61996	3.59286e-11	5.75819e-10	7.57145	22.8052	15.755	116.84	80.105	131.85	7.12732
WBGene00017309	C13C12.2	dyf-4	25.3024	0.706033	3.97412	7.06414e-05	0.000299168	12.9796	5.70129	0	56.144	37.6965	39.2929	7.1267
WBGene00017315	C42D8.5	acn-1	460.217	0.277266	10.1578	3.05979e-24	3.18598e-22	159.001	68.4155	113.921	1028.8	630.63	760.536	7.08968
WBGene00017322	Y6E2A.5	Y6E2A.5	21.0453	0.818641	3.3881	0.000703794	0.00236821	12.9796	1.42532	1.21192	34.9003	56.5447	19.2099	7.08559
WBGene00006655	K02D7.5	swt-1	149.255	0.333642	8.44824	2.95716e-17	1.31845e-15	34.6124	32.7824	43.6292	165.397	358.902	260.207	7.06609
WBGene00002054	K02E2.2	grd-11	9.99672	0.879362	3.21937	0.00128475	0.00404384	2.16327	2.85065	2.42385	17.4502	14.1362	20.9562	7.0643
WBGene00008652	C40H5.4	lact-7	21.1471	0.622335	4.51626	6.29413e-06	3.34119e-05	5.40818	4.27597	6.05962	46.2809	29.0577	35.8002	7.05922
WBGene00017329	T14B4.7	dpy-10	435.492	0.216094	13.0347	7.76486e-39	2.36673e-36	91.9391	121.152	112.709	927.135	596.861	763.156	7.0201
WBGene00017338	F42C5.3	F42C5.3	11.182	0.855718	3.26257	0.00110407	0.00353825	4.32655	2.85065	1.21192	25.7959	18.0629	14.844	6.99749
WBGene00017350	C02F5.11	tsp-2	19.6001	0.689795	4.06844	4.73297e-05	0.000208908	2.16327	2.85065	9.69539	42.4874	29.843	30.5612	6.995
WBGene00017361	T09F5.1	T09F5.1	13.5346	0.787568	3.59943	0.000318917	0.00116441	1.08164	4.27597	4.84769	23.5198	28.2723	19.2099	6.95737
WBGene00003243	JC8.16	JC8.16	13.2398	0.802726	3.50508	0.000456466	0.00160659	1.08164	2.85065	6.05962	28.072	20.4189	20.9562	6.95035
WBGene00008655	Y43F8C.4	dyf-19	16.894	0.694838	3.95753	7.5729e-05	0.000318495	6.48982	1.42532	4.84769	31.8655	31.4137	25.3221	6.94214
WBGene00008666	Y18D10A.7	ptr-17	14.8245	0.804754	3.38665	0.00070751	0.00237785	7.57145	0	3.63577	18.2089	29.843	29.688	6.93659
WBGene00001591	Y38F1A.3	ptr-18	209.672	0.34899	7.95893	1.73532e-15	6.04799e-14	93.0207	32.7824	32.7219	408.941	313.352	377.212	6.93584
WBGene00008673	F45D3.4	F45D3.4	627.373	0.202599	13.7718	3.76723e-43	1.4687e-40	174.143	155.36	145.431	819.399	1275.4	1194.51	6.9258
WBGene00008677	ZC239.22	ZC239.22	12.6485	0.819943	3.38367	0.000715238	0.00240141	4.32655	2.85065	2.42385	33.3829	18.0629	14.844	6.90444
WBGene00002232	T20D4.7	T20D4.7	15.4156	0.764326	3.70875	0.000208282	0.000794639	2.16327	7.12661	2.42385	21.2437	21.9896	37.5466	6.89617
WBGene00008681	ZK381.5	prkl-1	94.7852	0.394835	7.01062	2.37263e-12	4.86839e-11	24.8776	18.5292	29.0862	237.474	98.9532	159.791	6.84505
WBGene00000792	C42D4.13	C42D4.13	14.9118	0.767284	3.534	0.000409317	0.00145772	5.40818	0	6.05962	28.072	21.9896	27.9416	6.80194
WBGene00017380	ZK1290.8	wrt-10	189.888	0.258628	10.7379	6.7543e-27	8.91567e-25	31.3675	54.1623	60.5962	361.143	313.352	318.709	6.7969
WBGene00017381	B0491.4	lgc-20	16.5942	0.726604	3.8504	0.000117927	0.000475568	3.24491	7.12661	2.42385	29.5894	19.6336	37.5466	6.78133
WBGene00008711	F11G11.3	gst-6	340.113	0.230378	11.9685	5.19576e-33	1.08877e-30	80.0411	79.8181	103.013	559.164	744.505	474.135	6.76298
WBGene00003249	Y11D7A.4	rab-28	11.4473	0.861196	3.23378	0.00122164	0.00387136	2.16327	4.27597	2.42385	28.8307	11.7801	19.2099	6.74942
WBGene00001754	Y22F5A.5	lys-2	2746.88	0.184553	14.919	2.47805e-50	1.48364e-47	744.166	749.72	635.048	6089.35	4597.4	3665.59	6.74156
WBGene00044811	K10D6.2	clc-6	149.654	0.344539	7.92685	2.24771e-15	7.62764e-14	40.0205	17.1039	59.3842	295.894	210.472	275.051	6.70694
WBGene00001374	C37E2.2	C37E2.2	13.8182	0.871254	3.13398	0.00172455	0.00527659	6.48982	4.27597	0	33.3829	12.5655	26.1953	6.7012
WBGene00008727	ZK867.1	syd-9	286.303	0.258679	10.6016	2.92962e-26	3.72061e-24	78.9595	72.6915	71.5035	650.967	349.478	494.218	6.69788
WBGene00006575	F58H7.5	F58H7.5	26.3238	0.549841	4.96762	6.77812e-07	4.42134e-06	7.57145	5.70129	7.27154	44.0048	54.974	38.4198	6.68792
WBGene00008732	W05G11.6	pck-1	4821.04	0.195165	14.053	7.38683e-45	3.4398e-42	937.779	1704.69	1121.03	7851.06	8735.37	8576.34	6.68601
WBGene00017421	F40H3.3	F40H3.3	15.9968	0.706864	3.90045	9.60157e-05	0.000395967	2.16327	4.27597	6.05962	31.1068	23.5603	28.8148	6.67916
WBGene00001824	C38D9.2	C38D9.2	36.2195	0.504331	5.36954	7.89387e-08	6.36828e-07	14.0613	7.12661	7.27154	79.6638	62.0421	47.1515	6.63602
WBGene00017429	H03E18.1	H03E18.1	303.152	0.195837	13.8824	8.10048e-44	3.43108e-41	83.286	69.8408	86.0466	573.579	536.389	469.769	6.60499
WBGene00002262	F13H10.5	F13H10.5	41.2633	0.551466	5.00601	5.55697e-07	3.70409e-06	5.40818	19.9545	7.27154	102.425	47.9059	64.615	6.58651
WBGene00008742	M88.1	ugt-62	5899.22	0.211139	12.8741	6.29654e-38	1.85185e-35	1759.82	1664.78	1244.65	13547.4	9761.03	7417.63	6.58052
WBGene00008743	H02I12.3	tag-89	15.136	0.710804	3.79533	0.000147446	0.000584483	4.32655	2.85065	4.84769	30.3481	27.487	20.9562	6.55236
WBGene00008760	C26F1.1	C26F1.1	67.1127	0.499448	5.3869	7.16848e-08	5.8392e-07	14.0613	4.27597	35.1458	92.5617	125.655	130.976	6.52904
WBGene00008776	C05E4.9	icl-1	6688.89	0.19486	13.8816	8.18678e-44	3.43108e-41	1459.13	1971.22	1907.57	8274.41	13607.6	12913.4	6.51855
WBGene00008777	F26G1.2	F26G1.2	74.3571	0.328385	8.2084	2.24147e-16	8.94669e-15	21.6327	17.1039	20.6027	129.738	129.582	127.484	6.5185
WBGene00017430	F09F7.6	F09F7.6	57.1022	0.453069	6.01249	1.8269e-09	2.09289e-08	8.65309	19.9545	16.9669	64.4897	98.9532	133.596	6.51765
WBGene00017434	C46A5.1	C46A5.1	81.1782	0.497851	5.37203	7.78539e-08	6.28984e-07	44.3471	7.12661	13.3312	123.669	179.844	118.752	6.51593
WBGene00017443	F53C3.6	F53C3.6	13.1311	0.848621	3.13423	0.00172306	0.00527297	3.24491	0	7.27154	22.0024	15.7069	30.5612	6.49177
WBGene00008779	F22B7.1	F22B7.1	42.3195	0.441073	6.16617	6.99635e-10	8.7008e-09	9.73473	15.6785	8.48346	67.5245	73.0369	79.459	6.4909
WBGene00008783	F40B1.1	bath-13	30.9483	0.627131	4.36962	1.24462e-05	6.22832e-05	6.48982	17.1039	1.21192	56.144	62.8274	41.9125	6.48579
WBGene00017447	C03A3.1	C03A3.1	49.7329	0.481449	5.63037	1.79827e-08	1.66738e-07	14.0613	18.5292	7.27154	123.669	58.9007	75.9663	6.48576
WBGene00003166	T05H4.15	T05H4.15	22.7581	0.579558	4.64518	3.39772e-06	1.92495e-05	6.48982	5.70129	6.05962	38.6938	45.5499	34.0539	6.4818
WBGene00008803	H19M22.3	zmp-2	44.6543	0.46894	5.70784	1.14422e-08	1.11134e-07	12.9796	7.12661	15.755	62.2136	105.236	64.615	6.47118
WBGene00008820	C30A5.7	unc-86	48.6208	0.46179	5.87829	4.14527e-09	4.41776e-08	8.65309	17.1039	13.3312	117.599	65.1835	69.8541	6.46326
WBGene00006870	C35E7.4	C35E7.4	137.686	0.269372	10.0301	1.12427e-23	1.12858e-21	32.4491	47.0356	31.51	264.787	212.828	237.504	6.44282
WBGene00003411	F38B6.5	col-172	23.5735	0.583946	4.55415	5.2599e-06	2.84901e-05	6.48982	2.85065	9.69539	38.6938	40.0525	43.6588	6.43024
WBGene00008809	K10D3.4	K10D3.4	491.907	0.221406	12.1347	6.91512e-34	1.56655e-31	102.755	141.107	153.914	1044.73	670.683	838.249	6.41985
WBGene00008810	Y47H10A.5	Y47H10A.5	50.078	0.468875	5.63437	1.75695e-08	1.63359e-07	20.5511	4.27597	15.755	68.2833	90.3144	101.288	6.40397
WBGene00017467	F41F3.3	F41F3.3	673.11	0.563328	4.74766	2.05779e-06	1.22156e-05	266.083	74.1168	206.027	1173.71	800.264	1518.45	6.39374
WBGene00000738	ZK816.1	ZK816.1	19.6537	0.632909	4.23436	2.29201e-05	0.000108326	5.40818	5.70129	4.84769	44.0048	28.2723	29.688	6.38993
WBGene00008830	EEED8.2	EEED8.2	119.439	0.284126	9.42214	4.41994e-21	3.30785e-19	29.2042	32.7824	35.1458	245.82	187.697	185.987	6.37793
WBGene00008831	F26A10.2	F26A10.2	208.825	0.324908	8.1708	3.06362e-16	1.18986e-14	85.4493	31.3571	53.3246	468.12	289.006	325.695	6.36463
WBGene00004719	R02F2.2	osg-1	117.116	0.297992	9.01933	1.89245e-19	1.175e-17	23.796	41.3344	30.2981	224.576	169.634	213.055	6.36357
WBGene00017478	Y53F4B.27	Y53F4B.27	53.2734	0.483905	5.42785	5.70377e-08	4.78752e-07	24.8776	2.85065	15.755	91.803	92.6705	91.6835	6.35088
WBGene00001387	T08H4.3	ast-1	48.1734	0.466278	5.77433	7.72599e-09	7.77422e-08	11.898	21.3798	6.05962	97.114	64.3981	88.1908	6.34771
WBGene00008850	R08F11.4	R08F11.4	119.482	0.342203	7.80892	5.76819e-15	1.83488e-13	32.4491	38.4837	26.6623	201.056	281.153	137.089	6.34558
WBGene00001475	F58G6.9	chca-1	953.921	0.177972	14.9852	9.17283e-51	5.91436e-48	232.552	279.363	267.835	2029.53	1432.47	1481.78	6.3402
WBGene00008851	C05C9.1	C05C9.1	13.3129	0.784647	3.38638	0.000708217	0.00237975	5.40818	4.27597	1.21192	28.8307	23.5603	16.5903	6.33084
WBGene00001109	T02E9.2	grl-7	182.903	0.74549	3.55814	0.000373496	0.00134218	100.592	14.2532	35.1458	372.523	262.305	312.597	6.31654
WBGene00004773	F41G3.3	F41G3.3	17.6173	0.693879	3.81431	0.000136562	0.000544298	4.32655	2.85065	7.27154	43.2461	23.5603	24.4489	6.3158
WBGene00008862	F59D6.3	asp-8	875.794	0.223512	11.8581	1.95272e-32	3.85123e-30	301.777	151.084	266.623	1732.88	1417.54	1384.86	6.30352
WBGene00017483	ZK909.4	ces-2	113.09	0.326109	8.19091	2.59265e-16	1.01787e-14	20.5511	38.4837	33.9339	238.233	150	197.338	6.29859
WBGene00017489	T03D8.5	gcy-22	37.8247	0.507576	5.20103	1.98192e-07	1.46818e-06	14.0613	8.55194	8.48346	56.9027	92.6705	46.2783	6.29815
WBGene00008875	F13A7.12	F13A7.12	13.4065	0.746222	3.56084	0.000369677	0.00133017	4.32655	4.27597	2.42385	26.5546	22.7749	20.0831	6.29515
WBGene00001171	F40F9.10	F40F9.10	16.5005	0.762873	3.48781	0.000487	0.00170156	3.24491	4.27597	6.05962	47.7983	14.9215	22.7026	6.29008
WBGene00003707	F14B4.1	F14B4.1	206.022	0.297022	8.96752	3.03257e-19	1.82871e-17	46.5104	78.3927	44.8412	452.187	254.451	359.749	6.28231
WBGene00017510	C45B11.6	C45B11.6	24.4191	0.714635	3.7867	0.000152662	0.000603592	3.24491	15.6785	1.21192	42.4874	30.6284	53.2638	6.27649
WBGene00008886	Y39E4B.8	zig-8	32.1766	0.526164	5.01358	5.34265e-07	3.58257e-06	9.73473	7.12661	9.69539	72.8355	36.9111	56.7565	6.26971
WBGene00023415	F58E6.7	hrg-3	45.6099	0.44997	5.92622	3.09987e-09	3.40093e-08	9.73473	17.1039	10.9073	101.666	72.2515	61.9955	6.25003
WBGene00017529	Y71G12B.32	Y71G12B.32	13.4146	0.814248	3.25776	0.00112296	0.00359192	5.40818	5.70129	0	25.0372	25.131	19.2099	6.24494
WBGene00017535	R03H10.2	R03H10.2	106.963	0.285978	9.25072	2.22983e-20	1.53831e-18	30.2858	34.2077	24.2385	192.711	166.493	193.845	6.23279
WBGene00008905	K10G4.3	K10G4.3	76.5082	0.48675	5.36719	7.9973e-08	6.44552e-07	37.8573	9.97726	15.755	84.216	199.477	111.767	6.21894
WBGene00044058	C32E12.3	osr-1	58.3825	0.394072	6.67352	2.49744e-11	4.16174e-10	17.3062	14.2532	16.9669	120.634	74.6076	106.528	6.21866
WBGene00008922	H02F09.3	H02F09.3	36.063	0.523509	5.00573	5.56513e-07	3.70802e-06	10.8164	7.12661	12.1192	59.9375	87.9584	38.4198	6.19767
WBGene00008923	T24E12.5	rcd-1	34.5584	0.492836	5.37939	7.47392e-08	6.05279e-07	9.73473	14.2532	4.84769	63.731	58.9007	55.8833	6.19078
WBGene00000068	C06B3.6	C06B3.6	616.539	0.23112	11.3628	6.4069e-30	1.13058e-27	139.531	166.763	209.663	745.805	1198.43	1239.04	6.16966
WBGene00017539	E04F6.8	E04F6.8	305.775	0.242406	10.8704	1.59428e-27	2.26495e-25	68.1431	114.026	73.9273	603.927	420.158	554.467	6.1639
WBGene00008927	Y16B4A.1	unc-3	38.8428	0.542052	4.85305	1.21576e-06	7.52901e-06	5.40818	12.8279	14.5431	102.425	46.3352	51.5174	6.1099
WBGene00008929	F43H9.4	F43H9.4	299.623	0.234285	11.1964	4.24497e-29	7.33635e-27	55.1635	106.899	90.8943	543.99	467.279	533.511	6.10689
WBGene00017553	K08B4.3	ugt-19	356.444	0.239822	10.863	1.73041e-27	2.4377e-25	110.327	95.4966	95.7419	803.466	579.583	454.052	6.09188
WBGene00017557	C34B4.1	max-1	126.266	0.359745	7.20611	5.7571e-13	1.30953e-11	43.2655	19.9545	43.6292	298.17	150	202.577	6.09034
WBGene00000485	B0395.2	mboa-1	36.8235	0.538318	4.7701	1.84136e-06	1.10284e-05	16.2245	2.85065	12.1192	84.216	55.7593	49.771	6.0827
WBGene00017560	F32D1.3	F32D1.3	54.5598	0.435377	5.96778	2.40504e-09	2.6843e-08	15.1429	14.2532	16.9669	132.773	64.3981	83.8249	6.06077
WBGene00017567	F49E11.2	F49E11.2	12.5608	0.76862	3.34493	0.000823034	0.00272513	5.40818	2.85065	2.42385	19.7263	19.6336	25.3221	6.05485
WBGene00045275	F32E10.3	clec-180	142.781	0.32643	7.88	3.27379e-15	1.07611e-13	60.5716	19.9545	41.2054	241.267	278.011	215.675	6.03749
WBGene00045276	C35A11.2	C35A11.2	14.0739	0.836978	3.08122	0.00206151	0.00619118	4.32655	2.85065	4.84769	12.8979	45.5499	13.9708	6.0224
WBGene00003745	F18A11.2	F18A11.2	40.7206	0.464635	5.53959	3.03185e-08	2.69205e-07	16.2245	11.4026	7.27154	85.7334	57.33	66.3614	6.00094
WBGene00017571	T28H10.3	lgmn-1	1437.23	0.160325	16.1301	1.56731e-58	1.87674e-55	421.838	467.506	342.974	2562.9	2713.36	2114.83	5.99771
WBGene00017576	C31B8.4	pals-32	18.4181	0.834464	3.04348	0.00233862	0.00690953	9.73473	0	6.05962	26.5546	54.1887	13.9708	5.99671
WBGene00194713	T25B9.7	ugt-54	122.514	0.330772	7.8284	4.94129e-15	1.593e-13	35.694	42.7597	26.6623	151.741	283.509	194.718	5.99307
WBGene00008943	Y51H7C.12	Y51H7C.12	12.8877	0.76703	3.36719	0.000759378	0.00253691	2.16327	2.85065	6.05962	19.7263	21.2043	25.3221	5.98297
WBGene00008944	Y53F4B.32	gst-29	28.6257	0.520414	4.96767	6.77619e-07	4.42134e-06	7.57145	8.55194	8.48346	44.7635	60.4714	41.9125	5.97993
WBGene00017600	F48E3.9	F48E3.9	14.6902	0.746565	3.39037	0.00069799	0.00235056	7.57145	1.42532	3.63577	31.8655	23.5603	20.0831	5.97733
WBGene00006603	T10E10.4	chtb-3	16.9365	0.720497	3.66469	0.000247635	0.000927468	2.16327	9.97726	2.42385	28.8307	25.9163	32.3075	5.97722
WBGene00008963	K06B4.11	nhr-53	93.7459	0.374255	6.92813	4.26447e-12	8.32242e-11	12.9796	31.3571	36.3577	122.151	180.629	179.001	5.97044
WBGene00000188	M03F4.6	M03F4.6	47.1189	0.47162	5.38653	7.18302e-08	5.84544e-07	23.796	7.12661	9.69539	65.2484	89.5291	87.3176	5.96029
WBGene00008964	B0222.3	pitr-3	135.969	0.290392	8.85868	8.0968e-19	4.61683e-17	42.1838	41.3344	33.9339	294.377	182.2	221.787	5.94594
WBGene00017613	W02G9.4	W02G9.4	412.212	0.257027	10.021	1.23296e-23	1.22304e-21	81.1227	129.704	145.431	513.642	864.663	738.707	5.94236
WBGene00017618	F13B9.6	cutl-29	18.2139	0.639641	4.00585	6.17959e-05	0.000265491	5.40818	4.27597	6.05962	37.9351	25.9163	29.688	5.94136
WBGene00006666	F54B8.4	F54B8.4	19.2199	0.632194	4.12225	3.75188e-05	0.000169077	3.24491	8.55194	4.84769	33.3829	32.9844	32.3075	5.92836
WBGene00003772	C46H11.8	phat-1	17.6976	0.782246	3.24462	0.00117606	0.00374037	3.24491	0	12.1192	33.3829	25.131	32.3075	5.91126
WBGene00002222	R10D12.9	swt-6	68.7207	0.40326	6.34582	2.21246e-10	3.02033e-09	24.8776	22.8052	12.1192	154.017	83.2463	115.259	5.89482
WBGene00008970	K01C8.2	K01C8.2	15.1672	0.690501	3.67774	0.000235311	0.000885865	4.32655	2.85065	6.05962	27.3133	25.131	25.3221	5.87501
WBGene00008971	K04G11.2	sel-7	32.5623	0.543582	4.65393	3.25663e-06	1.85316e-05	10.8164	4.27597	13.3312	65.2484	35.3404	66.3614	5.87367
WBGene00008977	C44B7.3	aff-1	30.5975	0.55598	4.63885	3.50346e-06	1.97286e-05	3.24491	11.4026	12.1192	65.2484	40.0525	51.5174	5.8587
WBGene00000242	Y52B11A.4	Y52B11A.4	78.2603	0.345546	7.40883	1.27418e-13	3.28621e-12	17.3062	27.0811	24.2385	152.499	105.236	143.201	5.84235
WBGene00017639	Y82E9BR.23	pals-19	17.0753	0.664133	3.85572	0.000115391	0.000466011	3.24491	5.70129	6.05962	25.0372	35.3404	27.0685	5.82748
WBGene00008987	C04E6.13	C04E6.13	9.68583	0.864201	2.93249	0.00336258	0.00956239	3.24491	2.85065	2.42385	14.4154	13.3508	21.8294	5.82149
WBGene00008988	F52E1.7	hsp-17	418.95	0.313607	8.07386	6.81115e-16	2.51503e-14	160.082	105.474	104.225	481.776	1119.9	542.242	5.7978
WBGene00008992	AC3.8	ugt-2	548.11	0.201226	12.6043	1.99999e-36	5.32189e-34	146.021	161.061	176.941	1134.26	944.768	725.609	5.79443
WBGene00017659	K09B11.10	mam-3	51.4642	0.511407	4.90878	9.16457e-07	5.8195e-06	29.2042	11.4026	4.84769	103.942	81.6757	77.7127	5.79329
WBGene00017653	Y63D3A.3	fbxb-101	20.8062	0.588293	4.30957	1.63572e-05	7.98055e-05	5.40818	5.70129	7.27154	37.9351	35.3404	33.1807	5.79164
WBGene00017657	C44H4.2	let-4	159.03	0.26909	9.40043	5.43417e-21	3.9781e-19	35.694	38.4837	66.6558	278.444	276.441	258.46	5.77522
WBGene00003620	T23D8.8	cfi-1	76.9148	0.377466	6.7226	1.78509e-11	3.07307e-10	16.2245	22.8052	29.0862	176.019	102.095	115.259	5.77505
WBGene00017663	C53D5.2	marc-4	28.8834	0.528202	4.77947	1.75759e-06	1.05569e-05	7.57145	7.12661	10.9073	59.1788	36.1258	52.3906	5.76813
WBGene00017666	C35C5.9	C35C5.9	18.0081	0.690694	3.65592	0.000256265	0.00095701	6.48982	7.12661	2.42385	29.5894	19.6336	42.7856	5.7361
WBGene00017671	F32A11.7	mltn-1	74.2373	0.403749	6.26413	3.74901e-10	4.88713e-09	10.8164	21.3798	33.9339	97.8727	138.22	143.201	5.73558
WBGene00006774	C44H4.1	lron-1	28.1048	0.543869	4.66553	3.07815e-06	1.75996e-05	5.40818	9.97726	9.69539	57.6614	51.8326	34.0539	5.72341
WBGene00009032	C54G7.3	lgx-1	208.675	0.308779	8.07461	6.76942e-16	2.50514e-14	96.2656	41.3344	49.6889	426.391	280.367	358.002	5.68513
WBGene00009033	AC8.1	AC8.1	142.374	0.244676	10.2563	1.10828e-24	1.21287e-22	41.1022	45.6103	41.2054	233.68	263.875	228.772	5.67808
WBGene00009030	F18C12.1	che-3	112.624	0.304355	8.19967	2.41044e-16	9.55285e-15	42.1838	29.9318	29.0862	229.128	151.571	193.845	5.67722
WBGene00009038	F19H8.4	mltn-9	163.264	0.241924	10.2952	7.40468e-25	8.27547e-23	54.0818	38.4837	54.5366	304.999	272.514	254.967	5.6592
WBGene00009041	C23H3.9	C23H3.9	240.454	0.241792	10.3354	4.87396e-25	5.5583e-23	69.2247	72.6915	75.1393	525.781	347.122	352.763	5.64679
WBGene00009042	E02C12.5	gpa-3	23.2432	0.580096	4.31207	1.61735e-05	7.90012e-05	5.40818	7.12661	8.48346	44.7635	28.2723	45.4052	5.63515
WBGene00017692	T19D7.3	lpr-7	37.2263	0.4686	5.28847	1.23345e-07	9.56851e-07	14.0613	9.97726	9.69539	68.2833	47.1206	74.22	5.62116
WBGene00006662	H23N18.3	ugt-8	128.094	0.369566	6.75725	1.40634e-11	2.47645e-10	28.1225	45.6103	42.4173	117.599	277.226	257.587	5.61697
WBGene00017698	C09G5.8	mks-5	37.4771	0.604843	4.07816	4.53933e-05	0.000201156	12.9796	2.85065	18.1789	102.425	36.9111	51.5174	5.61183
WBGene00006075	R186.1	hrg-9	69.7003	0.351846	7.06298	1.62974e-12	3.42368e-11	22.7144	19.9545	20.6027	129.738	133.508	91.6835	5.60963
WBGene00009049	BE10.2	agmo-1	77.9475	0.43497	5.65459	1.56217e-08	1.47373e-07	32.4491	5.70129	32.7219	147.947	117.016	131.85	5.59898
WBGene00004006	T10B10.1	col-41	28.0101	0.612001	4.00519	6.1968e-05	0.000266094	15.1429	4.27597	6.05962	37.9351	71.4662	33.1807	5.59617
WBGene00001546	M03F8.1	M03F8.1	30.5119	0.522966	4.7232	2.32162e-06	1.36083e-05	7.57145	5.70129	14.5431	57.6614	40.8378	56.7565	5.58156
WBGene00017716	T19D12.4	T19D12.4	922.222	0.155777	15.9014	6.19302e-57	6.48874e-54	316.919	273.662	250.868	1603.14	1371.21	1717.54	5.57596
WBGene00017721	F39H12.4	igcm-1	151.342	0.336314	7.40186	1.34288e-13	3.45277e-12	25.9593	64.1395	48.4769	334.588	194.765	240.123	5.55275
WBGene00017723	ZK512.6	eat-4	28.492	0.596497	4.154	3.26719e-05	0.00014924	3.24491	7.12661	15.755	41.7287	38.4818	64.615	5.54324
WBGene00009061	F40E10.4	slt-1	180.958	0.280536	8.79799	1.39289e-18	7.75763e-17	53.0002	51.3116	61.8081	408.182	228.535	282.909	5.53592
WBGene00000906	F22B8.5	str-7	31.1103	0.509852	4.80036	1.58382e-06	9.56799e-06	12.9796	7.12661	8.48346	66.7658	42.4085	48.8979	5.52899
WBGene00001444	ZK154.1	ZK154.1	71.1369	0.37886	6.46496	1.01326e-10	1.47068e-09	33.5307	18.5292	13.3312	138.843	109.948	112.64	5.52721
WBGene00009087	K08D12.4	K08D12.4	16.6266	0.692236	3.51287	0.000443295	0.00156497	5.40818	1.42532	8.48346	31.1068	22.7749	30.5612	5.51303
WBGene00017756	C27A7.8	C27A7.8	164.931	0.378682	6.53728	6.26482e-11	9.56497e-10	37.8573	82.6687	31.51	348.245	168.849	320.456	5.50889
WBGene00017754	D2005.6	D2005.6	72.6663	0.394179	6.23356	4.55946e-10	5.85259e-09	19.4695	18.5292	29.0862	166.915	83.2463	118.752	5.4992
WBGene00005018	R10D12.1	R10D12.1	133.266	0.33018	7.4572	8.83805e-14	2.32958e-12	32.4491	48.461	42.4173	147.188	226.964	302.119	5.48355
WBGene00009094	F40D4.13	F40D4.13	16.6168	0.813927	3.05512	0.00224972	0.00667865	5.40818	9.97726	0	39.4525	28.2723	16.5903	5.4802
WBGene00009102	F53B1.4	bus-5	169.801	0.815346	2.99856	0.00271262	0.00789211	102.755	9.97726	44.8412	321.69	258.378	281.163	5.46557
WBGene00017772	T06C12.13	nhr-213	17.204	0.728306	3.36695	0.000760052	0.00253866	3.24491	4.27597	8.48346	38.6938	34.5551	13.9708	5.44976
WBGene00006812	F56D2.3	F56D2.3	40.7017	0.43475	5.5539	2.79365e-08	2.49375e-07	16.2245	8.55194	13.3312	75.8703	69.1102	61.1223	5.40844
WBGene00003847	F27E5.4	phg-1	56.4925	0.406088	5.9295	3.03852e-09	3.33799e-08	25.9593	9.97726	16.9669	110.771	80.105	95.1762	5.40705
WBGene00017781	F36A2.3	F36A2.3	1665.52	0.20226	12.0367	2.279e-33	4.98308e-31	501.879	581.532	477.498	2663.81	3691.11	2077.29	5.40211
WBGene00017783	F40F8.7	pqm-1	542.554	0.256996	9.45308	3.29018e-21	2.48453e-19	196.858	131.13	180.577	644.897	1271.47	830.391	5.40101
WBGene00017785	T09F5.9	clec-47	137.169	0.348314	6.97458	3.06777e-12	6.1151e-11	30.2858	35.6331	63.02	189.676	322.776	181.621	5.38295
WBGene00017787	K01A2.2	far-7	37.6832	0.488982	5.01089	5.41797e-07	3.62872e-06	8.65309	17.1039	9.69539	44.0048	78.5343	68.1077	5.37755
WBGene00017789	F22B7.9	F22B7.9	434.297	0.235137	10.3106	6.30847e-25	7.09766e-23	122.225	116.876	169.669	537.162	757.856	901.991	5.37467
WBGene00009133	T21E8.3	pgp-8	90.0641	0.424939	5.70633	1.15441e-08	1.11929e-07	14.0613	19.9545	50.9008	174.502	165.707	115.259	5.36371
WBGene00017807	C06C6.5	nhr-50	55.0406	0.384367	6.27606	3.47265e-10	4.55165e-09	17.3062	12.8279	21.8146	107.736	91.0998	79.459	5.3571
WBGene00017814	F53B6.2	madd-4	198.687	0.253852	9.59604	8.30733e-22	6.66335e-20	41.1022	79.8181	66.6558	345.968	357.331	301.246	5.3554
WBGene00009142	Y42H9B.1	col-115	45.8506	0.522804	4.5565	5.20131e-06	2.82257e-05	28.1225	4.27597	10.9073	65.2484	80.105	86.4444	5.35258
WBGene00009144	F32B5.2	F32B5.2	11.2905	0.788746	3.03286	0.00242251	0.00713099	5.40818	2.85065	2.42385	20.485	16.4922	20.0831	5.34138
WBGene00009155	F53A2.1	F53A2.1	17.4148	0.713483	3.35145	0.00080389	0.0026686	7.57145	2.85065	6.05962	46.2809	17.2775	24.4489	5.3397
WBGene00000224	C17H12.9	ceh-48	75.1905	0.359653	6.69213	2.19951e-11	3.72075e-10	23.796	17.1039	30.2981	160.845	102.095	117.006	5.33646
WBGene00017823	K12H4.1	pros-1	92.3338	0.351955	6.84757	7.51168e-12	1.39918e-10	28.1225	24.2305	35.1458	194.228	102.88	169.396	5.33155
WBGene00009157	Y102A11A.5	Y102A11A.5	36.0814	0.502122	4.7564	1.97074e-06	1.17446e-05	12.9796	4.27597	16.9669	73.5942	58.9007	49.771	5.3259
WBGene00009162	C10G8.6	ceh-34	55.8667	0.412203	5.86318	4.54085e-09	4.8179e-08	11.898	15.6785	25.4504	119.116	80.105	82.9517	5.32132
WBGene00017834	F57B1.6	F57B1.6	21.8886	0.600829	4.00496	6.20284e-05	0.000266285	5.40818	5.70129	9.69539	34.1416	27.487	48.8979	5.31253
WBGene00017835	F54C1.5	dyf-1	23.0301	0.582987	4.12648	3.68361e-05	0.000166507	9.73473	8.55194	3.63577	47.0396	36.9111	32.3075	5.30316
WBGene00044663	T16G1.5	T16G1.5	25.5116	0.619992	3.87872	0.000105006	0.000428509	11.898	9.97726	2.42385	58.4201	42.4085	27.9416	5.29938
WBGene00017838	F26E4.2	F26E4.2	23.3584	0.628625	3.83842	0.000123828	0.000497212	8.65309	9.97726	3.63577	53.1092	21.9896	42.7856	5.29434
WBGene00017841	F11A6.2	scrm-4	155.258	0.25495	9.41016	4.95377e-21	3.64232e-19	56.2451	47.0356	44.8412	282.237	289.006	212.182	5.28906
WBGene00017842	C17D12.2	unc-75	72.6482	0.388444	6.19935	5.66959e-10	7.14624e-09	20.5511	27.0811	21.8146	167.673	80.8903	117.879	5.27659
WBGene00000002	Y73B3B.1	Y73B3B.1	34.6377	0.47188	5.08832	3.61251e-07	2.51391e-06	10.8164	11.4026	10.9073	70.5594	44.7645	59.376	5.27376
WBGene00009190	Y51A2D.11	ttr-26	54.871	0.393973	6.12089	9.30561e-10	1.13454e-08	14.0613	22.8052	15.755	78.9051	113.875	83.8249	5.2565
WBGene00017861	Y47D3B.5	twk-31	133.549	0.314699	7.64918	2.02272e-14	5.90748e-13	33.5307	57.0129	37.5696	288.307	165.707	219.167	5.25458
WBGene00000992	C53B4.8	mltn-12	30.0637	0.529105	4.49703	6.89086e-06	3.62581e-05	11.898	8.55194	8.48346	71.3181	40.8378	39.2929	5.23439
WBGene00017865	F40F12.7	cbp-3	291.395	0.217743	10.9314	8.15489e-28	1.1992e-25	117.898	82.6687	79.9869	521.988	529.321	416.505	5.23184
WBGene00017866	F47C10.2	btb-21	17.06	0.723751	3.32623	0.000880286	0.00289135	3.24491	7.12661	6.05962	13.6567	40.8378	31.4343	5.22963
WBGene00000478	R11G1.1	R11G1.1	20.1529	0.627675	3.78977	0.000150787	0.000596601	8.65309	7.12661	3.63577	32.6242	24.3456	44.532	5.22788
WBGene00004017	F53B2.8	F53B2.8	163.502	0.292837	8.11143	5.00268e-16	1.88885e-14	55.1635	37.0584	65.4439	198.78	294.504	330.061	5.22209
WBGene00017880	F07G11.9	lmd-4	15.775	0.729147	3.30746	0.000941457	0.00306875	3.24491	7.12661	4.84769	22.0024	40.8378	16.5903	5.2191
WBGene00009215	K06A1.3	cutl-16	122.464	0.320531	7.3835	1.54185e-13	3.92224e-12	42.1838	24.2305	52.1127	256.442	163.351	196.465	5.1993
WBGene00009218	F46B6.8	lipl-2	99.1698	0.344546	6.8879	5.6621e-12	1.0774e-10	31.3675	27.0811	37.5696	201.056	107.592	190.352	5.19694
WBGene00017900	H25P06.4	clpr-3	35.7157	0.458744	5.19289	2.0705e-07	1.52236e-06	9.73473	12.8279	12.1192	52.3505	72.2515	55.0101	5.17885
WBGene00017901	R57.2	R57.2	22.555	0.642356	3.68356	0.000230001	0.000868604	4.32655	4.27597	13.3312	51.5918	25.131	36.6734	5.16996
WBGene00017904	Y55F3AM.14	znf-782	34.3463	0.632453	3.69635	0.000218725	0.000830448	17.3062	2.85065	13.3312	33.3829	98.1679	41.0393	5.15379
WBGene00009221	F35C12.2	ncx-4	71.8881	0.329141	7.1841	6.76536e-13	1.52234e-11	23.796	28.5065	18.1789	128.221	113.875	118.752	5.11976
WBGene00006970	C36H8.2	inx-6	51.9522	0.454652	5.19691	2.02629e-07	1.49708e-06	10.8164	17.1039	23.0265	95.5966	53.4033	111.767	5.11841
WBGene00009226	M02H5.3	nhr-201	15.6168	0.711178	3.26872	0.00108036	0.00347155	5.40818	1.42532	8.48346	19.7263	29.843	28.8148	5.11747
WBGene00000103	Y119D3B.9	fbxa-21	18.4216	0.731623	3.20598	0.00134601	0.00421689	9.73473	7.12661	1.21192	16.6915	40.8378	34.927	5.11564
WBGene00009231	F36H5.2	math-27	391.656	0.311223	7.5557	4.16628e-14	1.166e-12	165.49	136.831	82.4108	425.632	951.05	588.521	5.10798
WBGene00044137	F58E2.3	F58E2.3	42.6364	0.424368	5.55685	2.74693e-08	2.45991e-07	15.1429	17.1039	9.69539	78.1464	74.6076	61.1223	5.09931
WBGene00000685	F08F8.6	F08F8.6	22.6725	0.580554	4.06716	4.75889e-05	0.000209887	6.48982	8.55194	7.27154	37.1764	49.4766	27.0685	5.09658
WBGene00009247	Y64G10A.7	Y64G10A.7	158.259	0.295322	7.93452	2.11319e-15	7.24952e-14	59.49	44.185	52.1127	351.279	189.268	253.221	5.09519
WBGene00000674	ZC328.1	cuti-1	49.3259	0.411055	5.70193	1.18457e-08	1.14456e-07	15.1429	12.8279	20.6027	103.184	76.9636	67.2346	5.09294
WBGene00009243	C43E11.6	nab-1	579.762	0.196595	11.9195	9.36295e-33	1.93778e-30	210.919	156.785	203.603	1177.51	804.191	925.567	5.08879
WBGene00003071	F25B3.5	F25B3.5	78.7733	0.328953	7.11792	1.09568e-12	2.39167e-11	31.3675	25.6558	20.6027	114.564	154.713	125.737	5.08868
WBGene00009258	Y6G8.2	Y6G8.2	123.596	0.390991	5.97944	2.23908e-09	2.51919e-08	51.9185	29.9318	39.9935	119.875	324.347	175.508	5.08627
WBGene00009261	T04H1.7	ugt-55	27.6849	0.540598	4.34954	1.36421e-05	6.76414e-05	6.48982	9.97726	10.9073	31.1068	52.618	55.0101	5.06805
WBGene00017937	K08H10.1	lea-1	9157.33	0.127926	18.298	8.58955e-75	2.39992e-71	3371.46	3055.89	2629.87	16568.6	14985.9	14332.3	5.06632
WBGene00001495	F40H3.4	fkh-8	23.1329	0.594098	3.91544	9.02385e-05	0.000373798	6.48982	4.27597	12.1192	27.3133	43.1939	45.4052	5.06499
WBGene00009288	ZK783.1	fbn-1	661.591	0.211759	11.0742	1.67437e-28	2.67325e-26	190.368	285.065	179.365	1322.42	923.563	1068.77	5.06225
WBGene00009291	Y46C8AL.9	clec-75	16.9012	0.677304	3.50782	0.00045179	0.00159214	2.16327	8.55194	6.05962	28.072	32.9844	23.5758	5.04519
WBGene00009292	F57B9.9	abu-13	196.757	0.38266	6.06285	1.33734e-09	1.57328e-08	108.164	24.2305	63.02	406.665	292.933	285.529	5.04122
WBGene00006495	Y53C10A.4	rga-2	250.255	0.244688	9.53808	1.45501e-21	1.1345e-19	77.8778	79.8181	90.8943	530.333	315.708	406.9	5.04019
WBGene00017950	Y75B8A.28	Y75B8A.28	177.954	0.233716	9.94397	2.67927e-23	2.59626e-21	59.49	48.461	69.0796	283.755	272.514	334.426	5.03131
WBGene00004921	C06E4.8	C06E4.8	22.1653	0.5683	4.10618	4.02256e-05	0.000180161	8.65309	8.55194	4.84769	39.4525	40.0525	31.4343	5.03064
WBGene00009295	C35A5.6	C35A5.6	130.85	0.29377	7.9405	2.01374e-15	6.94615e-14	36.7756	41.3344	52.1127	204.85	278.011	172.016	5.0289
WBGene00017961	F10F2.3	lips-3	59.5109	0.493666	4.65177	3.29096e-06	1.87016e-05	37.8573	5.70129	15.755	113.047	89.5291	95.1762	5.01996
WBGene00000902	F32A7.7	str-245	18.9458	0.657905	3.49971	0.000465759	0.00163381	7.57145	2.85065	8.48346	42.4874	32.1991	20.0831	5.01278
WBGene00003388	T07H8.6	ptr-15	35.6613	0.512219	4.50294	6.70183e-06	3.53523e-05	18.3878	9.97726	7.27154	81.1812	52.618	44.532	5.00416
WBGene00009311	C18A11.1	C18A11.1	55.0856	0.373416	6.22285	4.88216e-10	6.22392e-09	20.5511	19.9545	14.5431	86.4921	106.021	82.9517	5.00403
WBGene00017970	F49E12.12	F49E12.12	29.5589	0.585304	3.89089	9.9876e-05	0.000410071	19.4695	2.85065	7.27154	54.6266	49.4766	43.6588	4.99337
WBGene00000169	F10E9.12	F10E9.12	153.751	0.294493	7.8449	4.33294e-15	1.4077e-13	70.3064	49.8863	33.9339	207.126	298.43	262.826	4.9854
WBGene00017973	F19B10.13	F19B10.13	14.0963	0.768494	3.05805	0.00222779	0.0066241	2.16327	7.12661	4.84769	27.3133	12.5655	30.5612	4.98246
WBGene00009304	W08F4.6	mlt-8	317.038	0.623219	3.70999	0.000207265	0.000791299	167.654	34.2077	116.345	669.935	461.782	452.305	4.97797
WBGene00006272	M01A8.1	M01A8.1	61.1453	0.447343	5.15208	2.57612e-07	1.8503e-06	22.7144	15.6785	23.0265	53.1092	140.576	111.767	4.97321
WBGene00017976	F38A6.4	F38A6.4	15.7849	0.757926	3.12201	0.00179621	0.00547286	3.24491	11.4026	1.21192	28.8307	21.2043	28.8148	4.9718
WBGene00017980	C02E7.7	C02E7.7	28.2154	0.624514	3.70456	0.000211761	0.000806808	6.48982	8.55194	13.3312	46.2809	20.4189	74.22	4.9667
WBGene00044530	C02F12.7	tag-278	286.097	0.296132	7.79511	6.43536e-15	2.02786e-13	133.041	94.0713	60.5962	625.171	355.76	447.939	4.96638
WBGene00017983	F49F1.6	mul-1	51.3552	0.459532	5.00933	5.4619e-07	3.65231e-06	16.2245	9.97726	25.4504	94.8378	108.377	53.2638	4.9655
WBGene00009326	F01D5.10	F01D5.10	21.5459	0.573317	4.00815	6.11963e-05	0.000263388	9.73473	7.12661	4.84769	38.6938	32.1991	36.6734	4.95491
WBGene00009331	M04C9.5	dyf-5	23.7181	0.660703	3.52013	0.000431336	0.0015268	8.65309	12.8279	2.42385	50.8331	20.4189	47.1515	4.95312
WBGene00017991	W05B10.4	W05B10.4	36.1683	0.48338	4.81308	1.4862e-06	9.03919e-06	6.48982	14.2532	15.755	71.3181	62.0421	47.1515	4.94579
WBGene00009337	C02E7.6	C02E7.6	71.7055	0.422356	5.3952	6.84465e-08	5.61918e-07	32.4491	8.55194	31.51	118.358	92.6705	146.694	4.93334
WBGene00006532	D1073.1	trk-1	19.7494	0.675575	3.4208	0.000624375	0.00212874	2.16327	5.70129	12.1192	25.7959	29.0577	43.6588	4.92961
WBGene00009347	ZC47.5	fbxa-31	40.961	0.527017	4.29502	1.74677e-05	8.4748e-05	23.796	5.70129	12.1192	47.0396	94.2412	62.8687	4.90549
WBGene00003756	R09B5.9	cnc-4	24.0086	0.579007	3.95763	7.56964e-05	0.000318438	7.57145	7.12661	9.69539	27.3133	56.5447	35.8002	4.90534
WBGene00000631	K06A9.2	K06A9.2	48.0251	0.491062	4.6643	3.09664e-06	1.76933e-05	12.9796	12.8279	23.0265	44.7635	118.587	75.9663	4.90061
WBGene00003607	F31F6.5	daf-6	44.9923	0.491824	4.60903	4.04553e-06	2.24642e-05	17.3062	4.27597	24.2385	91.803	65.9688	66.3614	4.89154
WBGene00045457	T24D8.5	nlp-2	18.2143	0.60706	3.78344	0.000154677	0.000610264	5.40818	7.12661	6.05962	29.5894	31.4137	29.688	4.87733
WBGene00009371	C08F11.7	C08F11.7	39.6011	0.487719	4.72567	2.2936e-06	1.34581e-05	11.898	21.3798	7.27154	59.9375	85.6024	51.5174	4.85969
WBGene00009387	T13C2.2	T13C2.2	22.1228	0.655713	3.45434	0.000551633	0.00190672	11.898	7.12661	3.63577	49.3157	18.8482	41.9125	4.85766
WBGene00018033	K08E7.9	pgp-1	661.874	0.241104	9.4535	3.27674e-21	2.48453e-19	233.633	245.155	199.967	1502.99	1050.79	738.707	4.85076
WBGene00009405	F56B3.7	ugt-52	39.6263	0.454892	5.02049	5.15396e-07	3.47271e-06	14.0613	15.6785	10.9073	58.4201	87.1731	51.5174	4.84931
WBGene00003569	Y76A2B.2	lron-13	24.7383	0.63386	3.58565	0.000336235	0.00122058	12.9796	9.97726	2.42385	59.9375	29.0577	34.0539	4.84813
WBGene00009393	K08C9.4	col-65	173.046	0.402192	5.60813	2.04526e-08	1.88078e-07	91.9391	18.5292	67.8677	217.748	308.64	333.553	4.82203
WBGene00009394	F37H8.3	bigr-1	81.604	0.353442	6.4414	1.1838e-10	1.70491e-09	28.1225	34.2077	21.8146	126.703	177.488	101.288	4.81882
WBGene00009396	F32A6.2	ift-81	21.9362	0.609593	3.68879	0.000225322	0.000852662	8.65309	4.27597	9.69539	47.7983	22.7749	38.4198	4.81749
WBGene00009397	K02C4.4	ltd-1	170.406	0.244517	9.26644	1.92459e-20	1.34995e-18	56.2451	54.1623	65.4439	323.966	230.105	292.514	4.81422
WBGene00004122	Y39E4B.13	Y39E4B.13	15.8415	0.707406	3.22837	0.00124496	0.00393765	2.16327	5.70129	8.48346	18.2089	29.0577	31.4343	4.81409
WBGene00018040	Y54G2A.25	lad-2	85.8017	0.356724	6.36378	1.96842e-10	2.70702e-09	28.1225	31.3571	29.0862	189.676	94.2412	142.328	4.81274
WBGene00018041	F47H4.2	F47H4.2	75.7998	0.356992	6.29586	3.05701e-10	4.0512e-09	38.9389	19.9545	19.3908	116.84	145.288	114.386	4.80959
WBGene00018042	ZC13.4	mab-7	68.0455	0.381574	5.88743	3.92244e-09	4.20165e-08	29.2042	17.1039	24.2385	152.499	92.6705	92.5567	4.78729
WBGene00006363	R08E5.3	rips-1	916.356	0.147578	15.2832	9.8922e-53	7.9216e-50	358.022	300.743	292.074	1499.96	1663.36	1383.98	4.78241
WBGene00009431	F57H12.2	unc-24	26.1736	0.59283	3.77306	0.000161259	0.000632657	12.9796	5.70129	8.48346	66.7658	29.0577	34.0539	4.78116
WBGene00009433	C40A11.8	C40A11.8	16.1075	0.690399	3.32208	0.000893497	0.00293066	4.32655	9.97726	2.42385	25.7959	23.5603	30.5612	4.77756
WBGene00018052	C01G6.1	aqp-2	1987.98	0.217393	10.3736	3.27134e-25	3.80839e-23	631.676	565.853	867.737	4208.52	2410.22	3243.85	4.77546
WBGene00003112	ZC434.3	ZC434.3	33.4765	0.528184	4.20597	2.59967e-05	0.000121092	21.6327	7.12661	6.05962	56.144	55.7593	54.1369	4.76867
WBGene00004025	F29G6.2	ccdc-149	14.418	0.684753	3.31399	0.000919747	0.00300675	3.24491	5.70129	6.05962	24.2785	22.7749	24.4489	4.76498
WBGene00009438	Y55D5A.1	Y55D5A.1	60.4215	0.454889	4.99344	5.93118e-07	3.92075e-06	6.48982	29.9318	26.6623	114.564	87.9584	96.9226	4.74677
WBGene00009453	C12D5.2	nhr-152	46.1001	0.411577	5.42814	5.69441e-08	4.78502e-07	20.5511	14.2532	13.3312	60.6962	84.817	82.9517	4.74629
WBGene00018085	ZK678.8	bus-17	28.8921	0.582362	3.88555	0.000102099	0.000418072	8.65309	14.2532	7.27154	63.731	23.5603	55.8833	4.74436
WBGene00018092	ZC443.4	ZC443.4	123.479	0.290065	7.76215	8.35026e-15	2.57323e-13	36.7756	51.3116	41.2054	182.847	257.592	171.143	4.73022
WBGene00009493	F56C4.3	glb-19	26.9348	0.570116	3.98407	6.77455e-05	0.000288465	4.32655	14.2532	9.69539	47.7983	54.974	30.5612	4.71557
WBGene00018101	Y73F8A.5	Y73F8A.5	45.5524	0.494325	4.52933	5.91721e-06	3.16314e-05	18.3878	18.5292	10.9073	103.184	38.4818	83.8249	4.71497
WBGene00018102	R07E3.6	R07E3.6	231.006	0.251076	8.88011	6.67928e-19	3.86108e-17	81.1227	59.8635	101.802	465.085	314.923	363.241	4.70884
WBGene00018133	Y47D7A.5	grl-5	85.3162	0.52314	4.2291	2.34632e-05	0.000110581	55.1635	4.27597	30.2981	119.875	146.859	155.425	4.70438
WBGene00003748	R74.2	R74.2	77.5136	0.376931	5.89198	3.81586e-09	4.10059e-08	31.3675	19.9545	30.2981	153.258	80.8903	149.313	4.69813
WBGene00009503	T22B11.2	bus-4	41.4135	0.480392	4.59651	4.2963e-06	2.37152e-05	17.3062	5.70129	20.6027	53.8679	86.3877	64.615	4.69777
WBGene00001772	F26A3.6	del-3	17.0837	0.66987	3.31054	0.000931177	0.00303879	8.65309	5.70129	3.63577	34.1416	18.0629	32.3075	4.69768
WBGene00001763	M01D1.2	math-34	40.337	0.480777	4.63251	3.61254e-06	2.03019e-05	20.5511	17.1039	4.84769	62.2136	68.3248	68.9809	4.69428
WBGene00001766	F32D8.7	F32D8.7	54.4131	0.455835	4.83319	1.34363e-06	8.25986e-06	22.7144	5.70129	29.0862	104.701	84.817	79.459	4.67771
WBGene00001767	Y51A2A.9	fbxa-117	21.4393	0.62004	3.55738	0.000374572	0.0013449	6.48982	2.85065	13.3312	29.5894	43.1939	33.1807	4.67386
WBGene00009504	Y38C1AA.6	Y38C1AA.6	42.7685	0.485421	4.60349	4.15479e-06	2.30251e-05	9.73473	19.9545	15.755	50.8331	104.451	55.8833	4.64673
WBGene00018144	K07C6.4	cyp-35B1	31.7834	0.507909	4.3399	1.42548e-05	7.04505e-05	11.898	8.55194	13.3312	57.6614	33.7697	65.4882	4.64518
WBGene00009511	F20C5.5	F20C5.5	17.8441	0.655993	3.41082	0.000647675	0.0021979	2.16327	7.12661	9.69539	31.8655	28.2723	27.9416	4.63936
WBGene00009512	Y51H7BM.1	math-45	125.907	0.324852	6.80655	9.99668e-12	1.80587e-10	58.4084	52.7369	23.0265	227.611	219.896	173.762	4.6304
WBGene00009514	C44H4.3	sym-1	476.694	0.183096	12.0553	1.81841e-33	4.0645e-31	150.347	153.935	204.815	880.095	768.065	702.907	4.61811
WBGene00009526	R12E2.15	R12E2.15	18.0178	0.713372	3.02655	0.00247359	0.00726349	12.9796	1.42532	4.84769	37.1764	21.9896	29.688	4.61516
WBGene00004013	H01G02.3	H01G02.3	15.6171	0.687283	3.18468	0.00144916	0.00450802	7.57145	4.27597	4.84769	36.4177	19.6336	20.9562	4.61258
WBGene00009528	C02F4.4	C02F4.4	24.6714	0.561819	3.90415	9.45552e-05	0.000390425	12.9796	8.55194	4.84769	50.0744	39.2671	32.3075	4.61154
WBGene00086569	H23N18.2	ugt-14	19.9583	0.671258	3.30598	0.000946461	0.00308429	4.32655	8.55194	8.48346	16.6915	50.2619	31.4343	4.60575
WBGene00009531	M05D6.4	lact-4	322.678	0.31588	6.96984	3.1731e-12	6.29514e-11	115.735	101.198	128.464	273.892	749.217	567.565	4.60535
WBGene00000745	C15C8.3	hrg-7	15340.5	0.189354	11.6358	2.7105e-31	5.16351e-29	4313.57	6891.43	5218.54	26449.9	29050.6	20118.9	4.60433
WBGene00018175	T27B7.4	nhr-115	95.3061	0.292938	7.53419	4.9136e-14	1.35927e-12	35.694	38.4837	27.8742	179.813	147.644	142.328	4.60339
WBGene00009533	R08H2.1	dhs-23	57.3743	0.445378	4.91842	8.72477e-07	5.55918e-06	21.6327	15.6785	24.2385	50.0744	121.728	110.893	4.59297
WBGene00009541	T05A6.1	cki-1	119.662	0.287453	7.663	1.81641e-14	5.33279e-13	34.6124	44.185	49.6889	221.541	153.142	214.801	4.58792
WBGene00000484	D1014.5	D1014.5	53.0798	0.505052	4.28322	1.84211e-05	8.8892e-05	35.694	5.70129	15.755	106.218	80.8903	74.22	4.57266
WBGene00009558	F13D11.4	F13D11.4	91.1973	0.313423	6.96895	3.19322e-12	6.32276e-11	32.4491	28.5065	37.5696	164.639	169.634	114.386	4.55375
WBGene00018200	T16H12.9	T16H12.9	18.9972	0.619369	3.51468	0.000440288	0.00155553	7.57145	5.70129	7.27154	25.7959	43.1939	24.4489	4.54816
WBGene00018195	Y37B11A.1	cutl-23	31.8969	0.49636	4.35985	1.30151e-05	6.48781e-05	17.3062	9.97726	7.27154	57.6614	42.4085	56.7565	4.53846
WBGene00018206	C18H9.8	ift-74	15.603	0.662003	3.28275	0.00102801	0.00331926	7.57145	5.70129	3.63577	25.0372	29.843	21.8294	4.53675
WBGene00018210	F20C5.2	klp-11	206.135	0.253622	8.59424	8.38181e-18	4.06106e-16	78.9595	86.9447	58.1723	418.804	271.729	322.202	4.51959
WBGene00018215	F25E5.6	nhr-141	16.6143	0.733871	3.01488	0.00257083	0.00752266	3.24491	9.97726	4.84769	41.7287	25.9163	13.9708	4.51668
WBGene00018223	C25G6.3	C25G6.3	13.8404	0.711995	3.07685	0.00209199	0.00627037	4.32655	7.12661	3.63577	23.5198	16.4922	27.9416	4.50354
WBGene00009572	C48E7.10	spp-15	23.6531	0.642396	3.33224	0.000861514	0.00283685	8.65309	1.42532	15.755	34.9003	31.4137	49.771	4.4936
WBGene00001828	F18F11.3	cdh-8	127.195	0.328685	6.58729	4.47916e-11	7.03737e-10	47.592	44.185	47.265	286.031	131.152	206.943	4.48876
WBGene00004854	D2096.6	D2096.6	49.7046	0.503543	4.25722	2.06988e-05	9.89997e-05	17.3062	5.70129	31.51	96.3553	56.5447	90.8103	4.47031
WBGene00009573	R02E12.6	hrg-1	1135.88	0.221268	9.76182	1.64182e-22	1.40426e-20	296.368	591.509	361.153	1988.56	1832.21	1745.48	4.45645
WBGene00009595	C47A10.5	ddo-1	235.224	0.272404	7.92852	2.21768e-15	7.54102e-14	76.7962	98.3473	83.6227	334.588	532.463	285.529	4.45413
WBGene00002254	F57C7.4	F57C7.4	22.9139	0.657186	3.22459	0.00126151	0.00398493	17.3062	4.27597	3.63577	36.4177	47.9059	27.9416	4.45181
WBGene00002255	B0250.12	B0250.12	28.5524	0.487017	4.40298	1.06774e-05	5.41426e-05	12.9796	9.97726	8.48346	43.2461	49.4766	47.1515	4.44887
WBGene00006535	M7.8	M7.8	32.2684	0.492194	4.42993	9.42654e-06	4.82229e-05	9.73473	18.5292	7.27154	59.1788	52.618	46.2783	4.44838
WBGene00018237	F40E10.5	F40E10.5	54.0429	0.427448	4.97568	6.50193e-07	4.25608e-06	31.3675	9.97726	18.1789	106.218	81.6757	76.8395	4.44754
WBGene00004096	F13H8.1	F13H8.1	48.0858	0.493536	4.35432	1.33483e-05	6.63616e-05	15.1429	19.9545	18.1789	46.2809	129.582	59.376	4.41544
WBGene00009586	F47E1.2	F47E1.2	96.2598	0.297056	7.23831	4.54308e-13	1.05194e-11	29.2042	39.909	37.5696	169.191	128.796	172.889	4.41379
WBGene00006470	F07C3.1	ptd-2	20.2397	0.61056	3.46835	0.000523665	0.00181829	11.898	5.70129	4.84769	41.7287	26.7017	30.5612	4.41001
WBGene00077531	C54G4.4	C54G4.4	29.2591	0.534076	3.97872	6.92861e-05	0.000294128	10.8164	7.12661	14.5431	47.0396	31.4137	64.615	4.40399
WBGene00018242	R11G11.12	nhr-210	73.3902	0.350883	6.13929	8.28906e-10	1.01801e-08	24.8776	38.4837	18.1789	119.116	136.65	103.035	4.40029
WBGene00018251	C50B8.4	C50B8.4	24.8858	0.632622	3.3599	0.000779716	0.00259503	5.40818	2.85065	19.3908	44.7635	38.4818	38.4198	4.40024
WBGene00001440	Y9C9A.8	Y9C9A.8	34.6404	0.52484	4.05634	4.98476e-05	0.000218412	12.9796	8.55194	16.9669	83.4573	51.8326	34.0539	4.39871
WBGene00018256	Y113G7A.6	ttx-1	75.8812	0.355039	6.05833	1.37539e-09	1.61576e-08	15.1429	34.2077	35.1458	135.808	116.231	118.752	4.38824
WBGene00018260	C31H2.2	dpy-8	96.3873	0.42676	4.98627	6.15576e-07	4.05701e-06	29.2042	19.9545	58.1723	117.599	236.388	117.006	4.38823
WBGene00018267	C47A10.1	pgp-9	1076.54	0.226082	9.41347	4.80009e-21	3.54487e-19	408.859	430.447	363.577	2480.96	1408.91	1366.52	4.36982
WBGene00006746	T22B7.3	T22B7.3	92.2165	0.423238	5.0139	5.33378e-07	3.57805e-06	37.8573	31.3571	33.9339	68.2833	223.823	158.045	4.36412
WBGene00018286	T28F3.5	T28F3.5	66.9188	0.325946	6.52997	6.5782e-11	9.99792e-10	25.9593	27.0811	21.8146	110.012	116.231	100.415	4.36387
WBGene00007055	Y48E1B.11	fbxc-23	17.6572	0.625423	3.41204	0.000644797	0.00219035	7.57145	8.55194	3.63577	31.1068	30.6284	24.4489	4.36173
WBGene00009617	T23B12.8	gplb-1	22.4082	0.582966	3.67697	0.000236023	0.000888146	5.40818	9.97726	9.69539	49.3157	32.9844	27.0685	4.36064
WBGene00018297	C01A2.7	nlp-38	36.5577	0.495356	4.30166	1.6952e-05	8.23964e-05	6.48982	11.4026	23.0265	53.8679	65.1835	59.376	4.36051
WBGene00044533	C25F6.7	itm-2	67.8536	0.343887	6.11578	9.60849e-10	1.16722e-08	32.4491	15.6785	27.8742	112.288	112.304	106.528	4.35673
WBGene00018304	Y70G10A.3	Y70G10A.3	457.013	0.236814	8.9495	3.57084e-19	2.13031e-17	191.45	151.084	169.669	508.331	947.909	773.634	4.3535
WBGene00018300	F59B10.4	F59B10.4	53.1749	0.362634	5.83795	5.28459e-09	5.52657e-08	19.4695	17.1039	23.0265	80.4225	93.4558	85.5713	4.35319
WBGene00006067	T19A5.4	nhr-44	54.3903	0.35628	5.9454	2.75782e-09	3.0476e-08	19.4695	18.5292	23.0265	87.2508	94.2412	83.8249	4.34766
WBGene00018311	F59B2.8	F59B2.8	21.8921	0.603042	3.46136	0.000537444	0.00186151	10.8164	2.85065	10.9073	36.4177	26.7017	43.6588	4.34511
WBGene00018334	F35C5.8	clec-65	2104.05	0.142462	14.8736	4.89405e-50	2.8291e-47	775.533	853.768	734.426	3773.03	3600.8	2886.72	4.34083
WBGene00018345	Y46C8AL.5	clec-72	56.669	0.361899	5.81535	6.05085e-09	6.24225e-08	23.796	15.6785	24.2385	102.425	92.6705	81.2054	4.33664
WBGene00018346	C16C4.15	math-10	14.8772	0.709882	3.03231	0.00242691	0.00714268	4.32655	9.97726	2.42385	19.7263	27.487	25.3221	4.33626
WBGene00009634	W01B6.1	cwn-2	83.5631	0.363086	5.8808	4.08296e-09	4.35982e-08	23.796	48.461	21.8146	166.915	122.513	117.879	4.32975
WBGene00006979	C03E10.6	clec-222	301.163	0.192284	10.9857	4.47901e-28	6.76451e-26	100.592	105.474	133.312	495.433	442.148	530.018	4.32438
WBGene00009638	T06D8.10	T06D8.10	175.667	0.388668	5.39273	6.93966e-08	5.68882e-07	120.062	28.5065	49.6889	303.481	292.933	259.333	4.31635
WBGene00009640	M02G9.1	appg-1	81.0464	0.491837	4.25363	2.1033e-05	0.000100369	47.592	9.97726	33.9339	193.469	73.8222	127.484	4.31434
WBGene00018351	F41E6.5	F41E6.5	132.594	0.279535	7.58966	3.20739e-14	9.09791e-13	40.0205	71.2661	38.7815	211.678	227.749	206.07	4.30136
WBGene00018352	Y62E10A.19	Y62E10A.19	44.6869	0.406586	5.14788	2.63441e-07	1.88571e-06	18.3878	12.8279	19.3908	86.4921	62.0421	68.9809	4.29817
WBGene00018353	Y15E3A.5	Y15E3A.5	159.025	0.368173	5.69918	1.20384e-08	1.15851e-07	47.592	35.6331	96.9539	169.949	329.844	274.177	4.29557
WBGene00018354	F48E3.8	chts-1	148.466	0.256558	8.20306	2.34351e-16	9.30962e-15	57.3267	61.2889	49.6889	286.031	196.336	240.123	4.29276
WBGene00044672	C52E2.4	C52E2.4	59.1025	0.405059	5.20799	1.90896e-07	1.41915e-06	20.5511	27.0811	19.3908	66.7658	133.508	87.3176	4.29094
WBGene00018374	F40G9.6	F40G9.6	22.0364	0.616841	3.42871	0.000606465	0.00207401	4.32655	8.55194	12.1192	33.3829	50.2619	23.5758	4.28922
WBGene00018384	C15C6.1	C15C6.1	60.3457	0.407335	5.10671	3.2782e-07	2.30422e-06	29.2042	11.4026	27.8742	122.151	75.3929	96.0494	4.28722
WBGene00009653	F19H8.2	F19H8.2	105.29	0.393435	5.31257	1.08089e-07	8.46734e-07	50.8369	29.9318	38.7815	91.0443	247.383	173.762	4.2843
WBGene00018392	F16C3.3	F16C3.3	45.8427	0.406393	5.18655	2.14223e-07	1.5696e-06	15.1429	19.9545	16.9669	62.2136	92.6705	68.1077	4.283
WBGene00009660	F37B1.1	gst-24	65.1619	0.378603	5.50014	3.79489e-08	3.29625e-07	36.7756	22.8052	14.5431	103.942	95.0265	117.879	4.27457
WBGene00018400	B0507.1	B0507.1	79.1382	0.340868	6.15997	7.27601e-10	9.02182e-09	27.0409	32.7824	30.2981	166.915	98.1679	119.625	4.26877
WBGene00018402	F42A9.5	cyp-33E2	263.093	0.2238	9.36584	7.54488e-21	5.42843e-19	98.4289	105.474	95.7419	517.435	428.797	332.68	4.2681
WBGene00018405	F11D5.3	ddr-2	133.615	0.311888	6.71757	1.84783e-11	3.16415e-10	49.7553	52.7369	49.6889	289.066	142.147	218.294	4.26799
WBGene00009677	F59E11.7	F59E11.7	30.6778	0.526176	3.95885	7.53131e-05	0.000316984	17.3062	12.8279	4.84769	39.4525	58.1154	51.5174	4.2618
WBGene00001059	Y94H6A.10	Y94H6A.10	1899.35	0.537513	3.88898	0.000100666	0.000413213	1053.51	473.207	639.896	1653.21	4686.93	2889.34	4.25986
WBGene00000784	C25H3.10	C25H3.10	93.0493	0.346688	6.00817	1.87634e-09	2.14417e-08	37.8573	27.0811	41.2054	105.46	202.618	144.074	4.25981
WBGene00004092	F31E3.2	F31E3.2	49.2654	0.387178	5.39134	6.9933e-08	5.72161e-07	20.5511	19.9545	15.755	64.4897	84.0317	90.8103	4.25398
WBGene00003617	C34C6.7	cup-16	100.822	0.313694	6.64274	3.07912e-11	5.01149e-10	40.0205	32.7824	42.4173	185.882	187.697	116.132	4.25022
WBGene00003693	F48C5.1	igeg-2	19.4881	0.58156	3.59808	0.000320575	0.00116981	6.48982	8.55194	7.27154	27.3133	30.6284	36.6734	4.2403
WBGene00003646	T25F10.5	bbs-8	19.3143	0.642847	3.23947	0.00119753	0.00380215	4.32655	5.70129	12.1192	34.9003	20.4189	38.4198	4.23257
WBGene00018414	B0547.3	srd-14	48.4664	0.403562	5.17305	2.30301e-07	1.67465e-06	19.4695	22.8052	13.3312	65.2484	96.5972	73.3468	4.22964
WBGene00009679	Y41G9A.5	Y41G9A.5	38.2394	0.480678	4.35794	1.31291e-05	6.53686e-05	8.65309	17.1039	18.1789	68.2833	76.1783	41.0393	4.22209
WBGene00018418	T05C12.10	qua-1	284.119	0.692665	2.99515	0.0027431	0.00797525	189.286	34.2077	103.013	427.908	629.845	320.456	4.22106
WBGene00009691	T10H10.1	hum-6	532.536	0.206174	10.0572	8.53796e-24	8.67457e-22	249.858	186.717	175.729	1056.11	721.73	805.068	4.21835
WBGene00009692	F59F5.7	F59F5.7	46.2071	0.431041	4.7648	1.89039e-06	1.131e-05	27.0409	12.8279	13.3312	89.5269	62.0421	72.4736	4.21133
WBGene00004222	M03A1.8	M03A1.8	14.1502	0.682088	3.06933	0.00214539	0.00641092	4.32655	7.12661	4.84769	27.3133	21.2043	20.0831	4.20841
WBGene00009710	C53D6.2	unc-129	117.145	0.302701	6.86882	6.47334e-12	1.22344e-10	35.694	48.461	50.9008	243.544	176.702	147.567	4.20428
WBGene00009706	M162.2	clec-258	34.3919	0.684128	2.98869	0.00280176	0.00812888	28.1225	4.27597	7.27154	94.8378	29.0577	42.7856	4.20169
WBGene00004809	Y43D4A.5	Y43D4A.5	28.7354	0.616712	3.2985	0.00097204	0.003158	19.4695	2.85065	10.9073	40.2112	67.5395	31.4343	4.18886
WBGene00009717	F53F4.4	F53F4.4	30.5142	0.507288	4.11448	3.8805e-05	0.000174357	6.48982	14.2532	14.5431	58.4201	51.8326	37.5466	4.1886
WBGene00003909	T06A1.1	T06A1.1	17.691	0.675886	3.03782	0.00238297	0.00702693	9.73473	7.12661	3.63577	34.1416	15.7069	35.8002	4.17857
WBGene00009722	C06C6.4	nhr-63	19.5794	0.625263	3.32561	0.00088225	0.00289674	3.24491	8.55194	10.9073	30.3481	25.131	39.2929	4.17421
WBGene00009723	F26A1.9	F26A1.9	33.1583	0.508912	3.99374	6.50403e-05	0.000277934	21.6327	7.12661	9.69539	52.3505	63.6128	44.532	4.17362
WBGene00009724	R08E5.1	R08E5.1	43.2465	0.501874	4.131	3.61183e-05	0.000163523	8.65309	18.5292	23.0265	104.701	56.5447	48.0247	4.168
WBGene00018465	F48E3.2	F48E3.2	102.722	0.332396	6.17344	6.68213e-10	8.34097e-09	51.9185	37.0584	30.2981	206.367	117.801	172.889	4.16732
WBGene00001945	F35C5.9	clec-66	502.416	0.167896	12.2652	1.3935e-34	3.24454e-32	196.858	193.844	192.696	942.309	764.924	723.863	4.16713
WBGene00006788	T12G3.1	sqst-1	1615.63	0.153114	13.4304	4.01174e-41	1.46202e-38	692.247	528.795	655.651	2282.18	2929.33	2605.56	4.16534
WBGene00009729	F10B5.4	tub-1	25.1139	0.57649	3.60588	0.0003111	0.0011402	6.48982	14.2532	8.48346	50.8331	24.3456	46.2783	4.15572
WBGene00018468	C34E11.2	C34E11.2	53.6975	0.485677	4.19547	2.72305e-05	0.000126312	24.8776	8.55194	29.0862	121.392	51.8326	86.4444	4.15367
WBGene00018472	C30F12.6	trhr-1	52.397	0.418148	4.93047	8.20312e-07	5.25878e-06	16.2245	24.2305	20.6027	53.8679	98.1679	101.288	4.14893
WBGene00009730	Y80D3A.5	cyp-42A1	111.441	0.298064	6.86725	6.5451e-12	1.23422e-10	36.7756	31.3571	61.8081	195.745	173.561	169.396	4.14575
WBGene00009743	ZK1010.8	ZK1010.8	43.2304	0.395842	5.18748	2.13154e-07	1.56245e-06	15.1429	17.1039	18.1789	64.4897	66.7541	77.7127	4.14386
WBGene00001559	T02E9.5	T02E9.5	278.661	0.264898	7.7353	1.0316e-14	3.13862e-13	97.3473	98.3473	129.676	606.962	319.635	419.998	4.13865
WBGene00009750	C26C6.7	glb-8	18.4746	0.612188	3.39258	0.000692367	0.00233444	4.32655	9.97726	7.27154	32.6242	32.1991	24.4489	4.1377
WBGene00009773	C01A2.2	C01A2.2	63.3405	0.337133	6.08961	1.13187e-09	1.34858e-08	19.4695	24.2305	30.2981	103.184	98.9532	103.908	4.13585
WBGene00003970	C04F12.3	ikb-1	136.08	0.279071	7.37752	1.61267e-13	4.09e-12	38.9389	65.5648	54.5366	177.536	252.88	227.026	4.13381
WBGene00002037	T12D8.5	T12D8.5	157.279	0.315192	6.50876	7.57735e-11	1.13114e-09	38.9389	71.2661	73.9273	184.365	244.242	330.934	4.12497
WBGene00009785	R11G11.2	nhr-58	33.1645	0.482138	4.22158	2.42596e-05	0.000113759	15.1429	12.8279	10.9073	36.4177	57.33	66.3614	4.11823
WBGene00009781	W10C4.1	W10C4.1	15.7456	0.659706	3.10259	0.00191833	0.00580589	6.48982	7.12661	4.84769	32.6242	18.0629	25.3221	4.11659
WBGene00000747	ZK1073.1	ZK1073.1	701.365	0.151451	13.4969	1.63128e-41	6.07707e-39	274.736	316.422	231.477	1118.33	1159.17	1108.06	4.1155
WBGene00001069	R07B7.13	nhr-206	19.1732	0.611219	3.36315	0.000770585	0.00256668	6.48982	9.97726	6.05962	27.3133	41.6232	23.5758	4.10678
WBGene00018487	C23H3.7	tre-5	37.191	0.449358	4.51634	6.29179e-06	3.34101e-05	15.1429	12.8279	15.755	43.2461	62.8274	73.3468	4.1033
WBGene00018489	Y43F8C.3	Y43F8C.3	391.398	0.184372	11.0275	2.81597e-28	4.371e-26	148.184	135.406	176.941	691.178	542.672	654.009	4.09931
WBGene00018510	C14F5.1	dct-1	560.956	0.235728	8.63548	5.84826e-18	2.88354e-16	173.062	229.477	258.14	701.041	1209.43	794.59	4.09437
WBGene00000449	C26B9.6	C26B9.6	68.4656	0.333795	6.11421	9.70393e-10	1.17541e-08	20.5511	29.9318	30.2981	103.942	125.655	100.415	4.08528
WBGene00009790	C09E8.2	lips-7	25.276	0.622295	3.20579	0.00134691	0.0042189	17.3062	2.85065	9.69539	35.659	57.33	28.8148	4.08023
WBGene00009796	ZK488.2	nhr-90	155.176	0.237013	8.54583	1.27621e-17	5.97607e-16	65.9798	65.5648	52.1127	225.335	281.938	240.123	4.06951
WBGene00009797	C54D1.7	C54D1.7	19.1105	0.58674	3.48329	0.000495292	0.00172801	5.40818	9.97726	7.27154	31.8655	32.1991	27.9416	4.06083
WBGene00009800	C54E4.4	C54E4.4	17.7538	0.673144	3.00742	0.00263477	0.00768294	3.24491	5.70129	12.1192	19.7263	29.0577	36.6734	4.05676
WBGene00009815	M05D6.7	gbh-2	192.766	0.332211	6.06837	1.29215e-09	1.52439e-08	81.1227	64.1395	83.6227	182.847	468.064	276.797	4.05317
WBGene00009811	K08E3.1	tyr-2	451.802	0.230581	8.72349	2.69747e-18	1.40873e-16	220.654	119.727	196.332	591.029	796.338	786.732	4.05077
WBGene00009803	F35C5.5	clec-62	515.395	0.20129	10.025	1.18315e-23	1.18061e-21	230.389	220.925	161.186	953.689	859.95	666.233	4.04878
WBGene00009804	T08B1.3	alh-5	225.352	0.220603	9.18489	4.11934e-20	2.78454e-18	78.9595	112.6	76.3512	344.451	404.452	335.3	4.04687
WBGene00009805	F39E9.2	btb-16	97.3085	0.370692	5.42405	5.82636e-08	4.87148e-07	47.592	34.2077	33.9339	119.875	235.603	112.64	4.04479
WBGene00018540	F21C10.10	F21C10.10	825.028	0.184875	10.9051	1.08954e-27	1.57457e-25	321.246	347.779	312.676	1056.11	1652.36	1259.99	4.04244
WBGene00018547	F02G3.1	ncam-1	427.68	0.240956	8.39375	4.70868e-17	2.0503e-15	114.653	229.477	164.822	786.775	578.798	691.556	4.04189
WBGene00018566	C24B5.4	C24B5.4	124.653	0.31847	6.37444	1.8363e-10	2.54621e-09	31.3675	69.8408	47.265	245.061	188.482	165.903	4.03741
WBGene00018568	K07D4.9	K07D4.9	30.1568	0.516453	3.95394	7.68735e-05	0.000322822	6.48982	18.5292	10.9073	38.6938	48.6913	57.6296	4.03645
WBGene00018571	F15A2.6	sad-1	104.281	0.32476	6.19517	5.82237e-10	7.32779e-09	49.7553	44.185	30.2981	220.024	130.367	151.059	4.03619
WBGene00018572	F08B4.2	cdh-5	210.125	0.279911	7.17403	7.28213e-13	1.62987e-11	101.674	79.8181	69.0796	444.6	236.388	329.187	4.03149
WBGene00009835	R11G11.1	nhr-132	84.1498	0.336359	5.97822	2.25588e-09	2.53152e-08	33.5307	34.2077	32.7219	119.116	181.414	103.908	4.02585
WBGene00009836	K10G9.1	vglu-2	513.486	0.163497	12.305	8.51832e-35	2.04002e-32	174.143	212.373	226.63	754.909	877.228	835.63	4.02476
WBGene00000497	F40F4.5	tba-9	45.5947	0.434487	4.66614	3.06914e-06	1.75541e-05	8.65309	22.8052	23.0265	74.3529	64.3981	80.3322	4.021
WBGene00018590	T13C2.3	T13C2.3	64.8891	0.374867	5.29371	1.19857e-07	9.32817e-07	37.8573	14.2532	25.4504	113.805	103.665	94.303	4.01973
WBGene00003741	C08A9.1	sod-3	51.8124	0.490668	4.07872	4.5285e-05	0.000200782	12.9796	11.4026	37.5696	97.114	55.7593	96.0494	4.018
WBGene00009842	F58F12.4	F58F12.4	18.5448	0.601979	3.34426	0.000825025	0.00273065	7.57145	8.55194	6.05962	37.9351	26.7017	24.4489	4.01594
WBGene00009843	C54A12.1	ptr-6	137.719	0.277655	7.15865	8.14736e-13	1.80426e-11	76.7962	38.4837	49.6889	205.608	226.964	228.772	4.00891
WBGene00018603	Y54F10AM.6	Y54F10AM.6	49.2781	0.392899	5.06549	4.07346e-07	2.80327e-06	18.3878	12.8279	27.8742	78.1464	74.6076	83.8249	4.00371
WBGene00018607	F07H5.13	F07H5.13	158.37	0.256168	7.83754	4.59446e-15	1.48978e-13	47.592	68.4155	73.9273	273.892	210.472	275.924	4.00289
WBGene00018608	C47E12.6	mam-2	50.8663	0.566387	3.47993	0.000501554	0.0017484	41.1022	4.27597	15.755	103.184	75.3929	65.4882	3.99235
WBGene00006372	Y8A9A.2	Y8A9A.2	146.375	0.310922	6.41575	1.40133e-10	1.97577e-09	53.0002	52.7369	70.2916	150.223	303.142	248.855	3.98924
WBGene00009849	F56H1.1	che-14	56.9397	0.36426	5.44174	5.27634e-08	4.46505e-07	25.9593	17.1039	25.4504	96.3553	74.6076	102.162	3.98643
WBGene00009850	Y15E3A.1	nhr-91	106.702	0.296427	6.69334	2.18138e-11	3.69754e-10	47.592	29.9318	50.9008	204.091	153.142	154.552	3.9851
WBGene00018624	F15A8.6	cest-26	146.186	0.241665	8.25947	1.46315e-16	5.96795e-15	50.8369	59.8635	65.4439	250.372	202.618	247.982	3.97953
WBGene00009876	C40H1.4	elo-4	19.7045	0.632939	3.11488	0.00184021	0.00559473	7.57145	2.85065	13.3312	38.6938	24.3456	31.4343	3.9773
WBGene00018630	C49F8.3	C49F8.3	84.8567	0.490971	4.01832	5.86147e-05	0.000253252	53.0002	5.70129	43.6292	134.29	131.938	140.581	3.97544
WBGene00001450	F47B8.2	F47B8.2	93.994	0.291604	6.86771	6.52427e-12	1.23168e-10	32.4491	47.0356	33.9339	168.432	147.644	134.469	3.97241
WBGene00006424	B0024.8	che-12	37.2131	0.48795	4.09839	4.16037e-05	0.000185589	15.1429	21.3798	8.48346	78.1464	41.6232	58.5028	3.96106
WBGene00009895	C08F11.13	C08F11.13	200.28	0.33904	5.84765	4.98562e-09	5.24993e-08	108.164	86.9447	47.265	203.332	431.153	324.822	3.95797
WBGene00009889	K10B2.2	ctsa-4.1	751.257	0.263467	7.54353	4.5742e-14	1.2759e-12	178.47	390.538	340.55	949.137	1494.51	1154.34	3.95575
WBGene00009904	C47C12.6	deg-1	49.6927	0.374034	5.30941	1.09983e-07	8.60763e-07	21.6327	22.8052	15.755	83.4573	70.6809	83.8249	3.95334
WBGene00018646	T19C3.2	T19C3.2	48.0936	0.53063	3.68431	0.000229322	0.000866626	34.6124	4.27597	19.3908	95.5966	68.3248	66.3614	3.95138
WBGene00018648	ZK836.3	ZK836.3	18.408	0.614414	3.23267	0.00122641	0.00388576	4.32655	7.12661	10.9073	24.2785	30.6284	33.1807	3.93943
WBGene00018655	M05B5.6	trpa-2	72.6281	0.336951	5.81809	5.95238e-09	6.15581e-08	36.7756	19.9545	31.51	107.736	104.451	135.342	3.93844
WBGene00001680	F42G2.5	F42G2.5	64.4682	0.389743	5.04751	4.47599e-07	3.05798e-06	35.694	27.0811	15.755	86.4921	132.723	89.064	3.92561
WBGene00009917	T01G6.6	nhr-212	75.2284	0.30603	6.43564	1.22954e-10	1.7587e-09	32.4491	32.7824	26.6623	119.875	129.582	110.02	3.91187
WBGene00044303	Y54G2A.11	Y54G2A.11	790.95	0.229046	8.58887	8.78269e-18	4.21288e-16	277.981	300.743	387.815	883.13	1642.15	1253.88	3.91
WBGene00044304	F11A6.1	kpc-1	590.25	0.244627	8.04415	8.68477e-16	3.15817e-14	224.98	300.743	196.332	647.173	1219.64	952.635	3.90475
WBGene00009926	R03C1.1	R03C1.1	40.669	0.520058	3.74581	0.000179813	0.000696967	18.3878	7.12661	24.2385	80.4225	36.1258	77.7127	3.90452
WBGene00001253	K11H12.5	K11H12.5	20.3323	0.610863	3.17765	0.00148473	0.00460755	12.9796	7.12661	4.84769	40.2112	22.7749	34.0539	3.88877
WBGene00018675	F39G3.1	ugt-61	349.101	0.182528	10.7339	7.05671e-27	9.24209e-25	151.429	152.51	124.828	616.825	559.164	489.852	3.88519
WBGene00044696	F16G10.15	F16G10.15	21.1848	0.59916	3.2784	0.00104398	0.00336432	7.57145	9.97726	8.48346	19.7263	45.5499	35.8002	3.88275
WBGene00002021	F07A5.4	F07A5.4	23.6135	0.63584	3.06568	0.00217174	0.00648274	7.57145	5.70129	15.755	55.3853	18.8482	38.4198	3.88088
WBGene00002051	Y116A8C.25	Y116A8C.25	27.9062	0.475318	4.11583	3.85783e-05	0.000173571	10.8164	11.4026	12.1192	44.7635	45.5499	42.7856	3.87612
WBGene00018702	F57G8.6	nhr-193	71.8381	0.394043	4.95168	7.35744e-07	4.75849e-06	41.1022	32.7824	14.5431	140.36	112.304	89.9372	3.87437
WBGene00006948	F18E9.5	jmjd-3.1	375.115	0.215986	9.03266	1.67542e-19	1.04801e-17	167.654	155.36	139.371	758.703	475.132	554.467	3.86756
WBGene00009945	K09E9.1	K09E9.1	331.569	0.195307	10.001	1.50908e-23	1.48813e-21	120.062	162.487	127.252	604.686	487.698	487.232	3.8546
WBGene00009949	K04D7.4	ptrg-1	72.4113	0.414022	4.70653	2.51963e-06	1.46715e-05	35.694	35.6331	18.1789	165.397	73.0369	106.528	3.85406
WBGene00018729	R07B7.15	nhr-208	18.4242	0.613194	3.20459	0.00135257	0.00423506	5.40818	11.4026	6.05962	23.5198	35.3404	28.8148	3.83356
WBGene00018730	C25E10.4	C25E10.4	26.8519	0.552602	3.52295	0.000426767	0.00151222	10.8164	12.8279	9.69539	64.4897	35.3404	27.9416	3.83243
WBGene00018731	F58B4.5	F58B4.5	962.043	0.195995	9.88624	4.77626e-23	4.49827e-21	398.042	357.756	438.716	1953.66	1442.67	1181.41	3.8323
WBGene00044621	T27B7.1	nhr-59	33.3441	0.47244	4.13689	3.52047e-05	0.000159808	10.8164	18.5292	12.1192	51.5918	65.9688	41.0393	3.82493
WBGene00018738	C29H12.6	C29H12.6	73.9842	0.322887	5.99295	2.06064e-09	2.33252e-08	23.796	27.0811	41.2054	116.84	116.231	118.752	3.82074
WBGene00009957	ZK896.5	ZK896.5	102.28	0.33624	5.70158	1.187e-08	1.14559e-07	64.8982	28.5065	33.9339	155.534	188.482	142.328	3.8193
WBGene00018742	T07H6.1	cest-16	40.0615	0.503779	3.78203	0.000155552	0.00061285	27.0409	7.12661	15.755	81.9399	44.7645	63.7419	3.81484
WBGene00018743	M03D4.4	M03D4.4	41.3574	0.445155	4.33726	1.44272e-05	7.11976e-05	11.898	14.2532	25.4504	77.3877	51.0473	68.1077	3.80885
WBGene00018744	C30G7.1	hil-1	83.2154	0.347887	5.52459	3.30261e-08	2.89717e-07	34.6124	25.6558	43.6292	120.634	174.346	100.415	3.80563
WBGene00009958	F20A1.6	F20A1.6	34.9222	0.494213	3.87806	0.000105291	0.000429436	11.898	9.97726	21.8146	37.1764	59.6861	68.9809	3.79592
WBGene00018755	C36E8.4	C36E8.4	88.8625	0.287465	6.66553	2.63717e-11	4.34278e-10	43.2655	32.7824	35.1458	132.014	155.498	134.469	3.79501
WBGene00018747	F52B10.3	F52B10.3	32.7187	0.491966	3.89213	9.93686e-05	0.000408188	16.2245	11.4026	13.3312	72.0768	36.1258	47.1515	3.79298
WBGene00018749	C40H1.5	ttr-5	203.169	0.203956	9.45464	3.2413e-21	2.46987e-19	72.4696	89.7953	92.1062	319.414	336.127	309.104	3.79227
WBGene00018750	C33D9.6	C33D9.6	218.725	0.210169	9.16707	4.86053e-20	3.22063e-18	85.4493	102.623	86.0466	398.319	321.205	318.709	3.78753
WBGene00009983	W10C8.5	W10C8.5	1755.49	0.187799	10.2356	1.37405e-24	1.45788e-22	722.533	936.437	541.73	2506	2986.66	2839.57	3.78617
WBGene00018763	Y37E11AL.6	fmil-1	33.3234	0.527928	3.64221	0.000270303	0.00100384	10.8164	12.8279	18.1789	82.6986	36.1258	39.2929	3.78062
WBGene00009995	B0495.10	cpna-5	124.091	0.27121	7.04368	1.87222e-12	3.90373e-11	57.3267	42.7597	55.7485	228.37	158.639	201.704	3.7778
WBGene00009988	F16C3.2	F16C3.2	66.6702	0.368538	5.16727	2.37541e-07	1.72238e-06	38.9389	24.2305	20.6027	83.4573	128.011	104.781	3.77512
WBGene00010001	T22A3.8	lam-3	1025.17	0.233563	8.21324	2.15292e-16	8.63433e-15	425.083	560.152	302.981	2038.63	1262.05	1562.11	3.77483
WBGene00004129	C02B4.2	nhr-17	580.172	0.289753	6.59003	4.39748e-11	6.94155e-10	235.797	253.707	242.385	468.878	1253.41	1026.86	3.75623
WBGene00010010	F53B1.6	swip-10	31.3703	0.482957	3.92559	8.65188e-05	0.000359812	17.3062	11.4026	10.9073	62.9723	38.4818	47.1515	3.75115
WBGene00018787	M01G12.9	M01G12.9	193.734	0.276275	6.862	6.7904e-12	1.27331e-10	107.082	54.1623	83.6227	320.173	358.116	239.25	3.74709
WBGene00010033	F53A9.6	F53A9.6	53.495	0.404914	4.68018	2.86629e-06	1.64895e-05	19.4695	14.2532	33.9339	69.042	85.6024	98.6689	3.74411
WBGene00010019	F43E2.3	insc-1	88.742	0.317648	5.98578	2.15361e-09	2.42955e-08	42.1838	39.909	30.2981	164.639	105.236	150.186	3.7375
WBGene00001117	F56H9.4	gpa-9	16.0496	0.641917	2.93404	0.00334584	0.00951962	7.57145	4.27597	8.48346	18.9676	29.0577	27.9416	3.73653
WBGene00010039	B0244.7	B0244.7	21.7092	0.559308	3.36894	0.000754587	0.00252241	9.73473	5.70129	12.1192	37.9351	37.6965	27.0685	3.72706
WBGene00010045	F44G3.2	argk-1	902.122	0.586513	3.2213	0.00127609	0.00402304	656.553	219.5	273.895	2094.78	937.699	1230.31	3.70694
WBGene00010047	K07G5.3	mks-6	35.1071	0.55967	3.36369	0.000769081	0.00256423	22.7144	18.5292	3.63577	69.042	40.8378	55.8833	3.69353
WBGene00018803	R01H10.6	bbs-5	29.1725	0.569824	3.3177	0.000907613	0.00297114	4.32655	9.97726	23.0265	47.7983	47.1206	42.7856	3.68881
WBGene00010057	T21H3.2	ptr-16	106.166	0.340346	5.48202	4.20502e-08	3.62358e-07	63.8165	29.9318	42.4173	217.748	131.152	151.933	3.67811
WBGene00010049	Y57G11C.17	hhat-2	34.7509	0.474024	3.97918	6.91539e-05	0.00029379	15.1429	18.5292	10.9073	66.7658	36.9111	60.2492	3.67717
WBGene00001076	ZK520.3	dyf-2	57.0011	0.357018	5.2851	1.25636e-07	9.73721e-07	21.6327	28.5065	23.0265	106.218	76.1783	86.4444	3.67441
WBGene00018824	Y25C1A.14	Y25C1A.14	31.771	0.50686	3.64433	0.000268085	0.000996271	20.5511	5.70129	14.5431	53.1092	40.8378	55.8833	3.67272
WBGene00010059	ZK265.1	kri-1	31.597	0.562862	3.33679	0.000847531	0.0027974	16.2245	17.1039	7.27154	25.0372	70.6809	53.2638	3.66951
WBGene00010062	M162.5	M162.5	26.5151	0.540542	3.50653	0.000453993	0.00159957	6.48982	14.2532	13.3312	56.144	32.1991	36.6734	3.66895
WBGene00044631	F49F1.8	F49F1.8	17.2519	0.612135	3.06957	0.00214364	0.00640683	7.57145	8.55194	6.05962	30.3481	20.4189	30.5612	3.66624
WBGene00004131	C29E6.5	nhr-43	139.555	0.364074	5.13551	2.81387e-07	2.0005e-06	49.7553	41.3344	88.4704	273.133	128.796	255.841	3.66323
WBGene00018861	Y55D5A.3	Y55D5A.3	25.9117	0.495995	3.78966	0.000150852	0.000596718	10.8164	12.8279	9.69539	44.0048	35.3404	42.7856	3.66323
WBGene00018854	C07B5.4	C07B5.4	94.3873	0.275419	6.80391	1.01816e-11	1.83729e-10	42.1838	44.185	35.1458	135.808	157.069	151.933	3.66054
WBGene00018874	F48B9.4	pdf-2	36.2981	0.432935	4.3287	1.49991e-05	7.37375e-05	11.898	14.2532	20.6027	53.1092	62.0421	55.8833	3.65819
WBGene00004224	B0244.6	B0244.6	37.2005	0.433763	4.28217	1.85081e-05	8.9211e-05	20.5511	12.8279	14.5431	53.8679	69.8955	51.5174	3.65762
WBGene00018907	C07A12.1	ham-2	66.8047	0.34029	5.47689	4.32877e-08	3.7176e-07	28.1225	22.8052	35.1458	113.805	84.817	116.132	3.65682
WBGene00010125	K01B6.1	fozi-1	109.225	0.373204	4.98329	6.25136e-07	4.11294e-06	71.388	34.2077	35.1458	167.673	231.676	115.259	3.65641
WBGene00010127	Y39A3CR.6	hlh-33	76.5729	0.340017	5.51421	3.5035e-08	3.0574e-07	33.5307	38.4837	26.6623	93.3204	153.927	113.513	3.65598
WBGene00010128	C13E3.1	C13E3.1	86.0714	0.313884	5.97504	2.30034e-09	2.57429e-08	32.4491	38.4837	39.9935	168.432	128.796	108.274	3.6556
WBGene00004933	ZK512.1	ZK512.1	31.7006	0.512253	3.66458	0.000247744	0.00092767	14.0613	17.1039	9.69539	64.4897	29.843	55.0101	3.65494
WBGene00000272	B0213.15	cyp-34A9	79.5913	0.330807	5.65808	1.53073e-08	1.4457e-07	32.4491	41.3344	29.0862	94.8378	152.357	127.484	3.64226
WBGene00010138	F17E9.2	F17E9.2	37.5855	0.513608	3.64405	0.000268376	0.000997132	12.9796	19.9545	15.755	89.5269	31.4137	55.8833	3.63169
WBGene00018931	R09B5.8	cnc-3	41.0472	0.430323	4.33434	1.46197e-05	7.20203e-05	14.0613	18.5292	20.6027	69.042	46.3352	77.7127	3.62998
WBGene00018958	C34E11.3	tag-241	334.587	0.272868	6.78852	1.13289e-11	2.0312e-10	215.246	108.325	110.285	634.276	485.342	454.052	3.62718
WBGene00018946	B0365.5	clec-225	52.4616	0.382991	4.84193	1.28582e-06	7.93063e-06	24.8776	21.3798	21.8146	105.46	64.3981	76.8395	3.62406
WBGene00010146	B0035.13	B0035.13	940.631	0.173921	10.6933	1.09362e-26	1.41027e-24	363.43	481.759	375.696	1682.8	1225.13	1514.96	3.6227
WBGene00018951	C34C6.3	C34C6.3	44.242	0.503553	3.68472	0.000228955	0.000865433	22.7144	21.3798	13.3312	78.9051	32.1991	96.9226	3.62256
WBGene00000969	ZC239.14	ZC239.14	20.9759	0.619307	3.01041	0.00260898	0.00761836	7.57145	9.97726	9.69539	25.0372	52.618	20.9562	3.61955
WBGene00018965	T27F6.8	T27F6.8	47.0973	0.383481	4.82856	1.37526e-06	8.43264e-06	17.3062	18.5292	25.4504	66.0071	71.4662	83.8249	3.61092
WBGene00000695	Y48G1BM.6	Y48G1BM.6	167.164	0.275231	6.70256	2.04803e-11	3.48214e-10	98.4289	68.4155	50.9008	285.272	284.294	215.675	3.60624
WBGene00018971	F44G4.8	dep-1	396.282	0.215909	8.55979	1.13074e-17	5.35474e-16	184.96	156.785	174.517	760.22	459.426	641.785	3.60559
WBGene00018976	Y36E3A.1	fbxa-209	24.1656	0.563282	3.22883	0.001243	0.0039331	15.1429	4.27597	12.1192	34.9003	47.1206	31.4343	3.5974
WBGene00001400	Y43C5A.3	Y43C5A.3	106.445	0.334769	5.55436	2.78631e-08	2.48853e-07	23.796	57.0129	58.1723	160.845	186.912	151.933	3.59537
WBGene00018986	R53.3	egl-43	97.4549	0.29666	6.23673	4.46814e-10	5.74416e-09	32.4491	42.7597	52.1127	172.226	128.011	157.172	3.59255
WBGene00000493	C43C3.3	dyf-7	88.9315	0.334418	5.48561	4.12042e-08	3.56239e-07	46.5104	28.5065	41.2054	181.33	106.807	129.23	3.59111
WBGene00010175	F40G9.15	F40G9.15	25.5084	0.515392	3.58764	0.000333687	0.00121264	10.8164	12.8279	9.69539	40.97	29.843	48.8979	3.59064
WBGene00001671	F21A3.2	F21A3.2	212.077	0.244174	7.56578	3.85552e-14	1.08265e-12	81.1227	95.4966	100.59	323.966	415.446	255.841	3.59026
WBGene00010177	F16B3.1	egl-2	60.6938	0.385591	4.82267	1.41647e-06	8.65997e-06	19.4695	35.6331	24.2385	116.082	68.3248	100.415	3.58984
WBGene00010189	K10B3.9	mai-1	193.836	0.244194	7.53397	4.9219e-14	1.35932e-12	81.1227	75.5421	96.9539	230.646	348.692	330.061	3.58569
WBGene00045488	K08E7.5	K08E7.5	107.094	0.323709	5.63591	1.74132e-08	1.62085e-07	63.8165	24.2305	52.1127	160.845	178.273	163.284	3.58449
WBGene00018997	T28B8.1	T28B8.1	1025.25	0.238979	7.69667	1.39663e-14	4.13659e-13	434.818	332.1	575.664	1141.85	2048.17	1618.87	3.58182
WBGene00004133	ZC487.1	ZC487.1	26.792	0.53308	3.43238	0.000598304	0.00204902	10.8164	8.55194	15.755	44.0048	27.487	54.1369	3.57679
WBGene00019014	F59E11.10	nhr-195	18.7338	0.628206	2.92556	0.00343836	0.00975638	4.32655	5.70129	14.5431	26.5546	29.843	31.4343	3.57463
WBGene00003407	DY3.5	pqn-26	61.4206	0.487617	3.72817	0.000192876	0.000743135	34.6124	8.55194	37.5696	138.084	66.7541	82.9517	3.56467
WBGene00010196	C25B8.6	nhr-120	102.051	0.271222	6.75434	1.43492e-11	2.51884e-10	44.3471	41.3344	48.4769	157.81	180.629	139.708	3.56405
WBGene00010200	D1044.2	dex-1	350.132	0.230394	7.94827	1.89136e-15	6.55099e-14	154.674	151.084	155.126	726.837	416.232	496.837	3.55817
WBGene00019012	C37C3.13	ttr-33	80.6131	0.333245	5.48492	4.13648e-08	3.57259e-07	32.4491	31.3571	42.4173	102.425	164.137	110.893	3.5534
WBGene00001553	Y71D11A.1	cdh-12	207.383	0.330781	5.50618	3.66711e-08	3.19022e-07	108.164	51.3116	113.921	249.613	460.211	261.08	3.55127
WBGene00010222	T03F7.1	snf-11	130.402	0.297136	6.14975	7.76068e-10	9.57322e-09	58.4084	64.1395	49.6889	251.131	139.006	220.04	3.54266
WBGene00010206	T05B4.2	nhr-57	101.91	0.274126	6.63525	3.23949e-11	5.23186e-10	48.6736	39.909	46.0531	141.119	183.77	151.933	3.54157
WBGene00195165	C06E4.3	C06E4.3	19.6215	0.602117	3.04096	0.00235822	0.0069613	6.48982	8.55194	10.9073	35.659	36.9111	19.2099	3.53693
WBGene00010215	Y44A6C.1	Y44A6C.1	217.984	0.270737	6.73609	1.62705e-11	2.82945e-10	89.7758	104.049	94.53	220.783	423.3	375.466	3.53575
WBGene00006761	T05D4.1	aldo-1	3303.69	0.119727	15.2217	2.54037e-52	1.8516e-49	1335.82	1489.46	1545.2	5147.8	5579.08	4724.76	3.53545
WBGene00003178	W02C12.2	W02C12.2	22.2237	0.577011	3.15191	0.00162207	0.00499575	9.73473	9.97726	9.69539	28.072	24.3456	51.5174	3.53432
WBGene00001184	F28A12.3	F28A12.3	28.6627	0.546855	3.29908	0.000970028	0.00315207	19.4695	9.97726	8.48346	57.6614	27.487	48.8979	3.53403
WBGene00001570	Y41C4A.16	col-95	9046.02	0.184852	9.85086	6.79622e-23	6.15848e-21	2919.34	4609.49	4446.55	16296.9	12064.4	13939.4	3.53231
WBGene00001955	B0244.2	ida-1	843.507	0.178133	10.2134	1.72634e-24	1.82015e-22	332.062	329.25	455.683	1110.74	1422.26	1411.05	3.53095
WBGene00019022	T22C8.6	T22C8.6	20.2513	0.607059	2.94602	0.00321895	0.00919293	14.0613	4.27597	8.48346	22.7611	36.1258	35.8002	3.53037
WBGene00010238	Y11D7A.9	Y11D7A.9	81.8648	0.399564	4.50536	6.62607e-06	3.49746e-05	53.0002	14.2532	41.2054	146.43	104.451	131.85	3.5288
WBGene00003734	C13C4.3	nhr-136	54.3491	0.394321	4.55788	5.16714e-06	2.80693e-05	33.5307	14.2532	24.2385	69.8007	85.6024	98.6689	3.52768
WBGene00019047	F47B8.3	F47B8.3	75.0393	0.333073	5.48424	4.15256e-08	3.58463e-07	27.0409	38.4837	33.9339	89.5269	139.006	122.245	3.52687
WBGene00006778	C26B9.3	C26B9.3	85.9705	0.319414	5.63774	1.72301e-08	1.60738e-07	54.0818	28.5065	31.51	139.601	139.006	123.118	3.52087
WBGene00010258	Y17G7B.8	Y17G7B.8	281.565	0.203454	8.9099	5.10792e-19	2.97324e-17	144.939	129.704	99.3777	402.871	491.625	420.871	3.51682
WBGene00077697	D1086.1	D1086.1	85.4959	0.408181	4.48524	7.28327e-06	3.81314e-05	22.7144	65.5648	25.4504	128.979	105.236	165.03	3.51048
WBGene00010256	D1069.2	cpn-2	67.935	0.365172	5.00103	5.70262e-07	3.78759e-06	27.0409	42.7597	20.6027	130.497	95.0265	91.6835	3.5088
WBGene00010257	C41G11.1	C41G11.1	774.252	0.188527	9.6151	6.90401e-22	5.56437e-20	323.409	383.412	323.584	1512.09	980.108	1122.9	3.50843
WBGene00044756	M02D8.6	M02D8.6	106.653	0.409584	4.4143	1.01336e-05	5.15566e-05	24.8776	29.9318	87.2585	163.88	160.21	173.762	3.50432
WBGene00019057	Y4C6B.3	Y4C6B.3	44.3519	0.460096	3.98375	6.78351e-05	0.000288773	10.8164	31.3571	16.9669	56.144	87.9584	62.8687	3.49966
WBGene00010273	F57C9.6	F57C9.6	18.3343	0.586324	3.08052	0.00206642	0.00620369	8.65309	8.55194	7.27154	34.9003	23.5603	27.0685	3.49432
WBGene00010275	F29D11.1	lrp-1	2797.24	0.201915	8.94111	3.85294e-19	2.28236e-17	1396.39	1499.44	838.651	4305.64	4877.76	3865.55	3.49418
WBGene00044107	Y54G11A.7	Y54G11A.7	1071.62	0.166139	10.8569	1.84906e-27	2.58314e-25	415.348	488.886	528.399	1764.74	1867.55	1364.77	3.48803
WBGene00010285	T07C5.1	ugt-50	591.503	0.21552	8.35739	6.41235e-17	2.71456e-15	286.634	289.34	215.722	1069.01	1026.44	661.868	3.4828
WBGene00010288	C37H5.2	abhd-5.1	67.7017	0.440903	4.07216	4.65786e-05	0.000205919	35.694	27.0811	27.8742	65.2484	174.346	75.9663	3.48112
WBGene00010290	C15B12.5	gar-1	20.4941	0.550741	3.29141	0.000996849	0.00323111	7.57145	11.4026	8.48346	34.1416	29.0577	32.3075	3.47835
WBGene00019069	F32D1.11	F32D1.11	28.0123	0.502363	3.56323	0.000366322	0.00132065	16.2245	12.8279	8.48346	33.3829	44.7645	52.3906	3.47768
WBGene00019070	F35B3.7	F35B3.7	39.7335	0.403509	4.43431	9.2369e-06	4.73974e-05	18.3878	14.2532	20.6027	56.144	64.3981	64.615	3.47754
WBGene00019072	F01G10.10	F01G10.10	57.0141	0.357372	5.07326	3.9105e-07	2.70444e-06	21.6327	34.2077	20.6027	97.8727	84.817	82.9517	3.47502
WBGene00010299	F27D9.2	F27D9.2	147.736	0.269189	6.69004	2.23112e-11	3.77041e-10	69.2247	75.5421	53.3246	283.755	223.823	180.747	3.47478
WBGene00010320	Y54G2A.52	Y54G2A.52	83.2368	0.329044	5.44297	5.23991e-08	4.4387e-07	44.3471	37.0584	30.2981	96.3553	158.639	132.723	3.47095
WBGene00010313	C56E6.6	lron-15	53.6835	0.393098	4.55982	5.11978e-06	2.78391e-05	18.3878	18.5292	35.1458	92.5617	67.5395	89.9372	3.46973
WBGene00010310	C35C5.8	C35C5.8	52.3671	0.398166	4.46901	7.8583e-06	4.076e-05	34.6124	19.9545	15.755	86.4921	68.3248	89.064	3.46807
WBGene00000401	T28C12.4	cest-24	854.871	0.255596	7.00802	2.4171e-12	4.95358e-11	498.634	290.766	358.729	912.719	1272.26	1796.12	3.46746
WBGene00010328	F53F8.4	F53F8.4	202.405	0.277197	6.48695	8.75917e-11	1.28693e-09	55.1635	96.9219	119.98	275.409	360.472	306.485	3.46374
WBGene00010329	B0511.1	fkb-7	86.4641	0.299505	5.98126	2.21423e-09	2.4929e-08	36.7756	37.0584	42.4173	151.741	107.592	143.201	3.46261
WBGene00019105	T28D6.4	T28D6.4	105.64	0.327605	5.48549	4.12331e-08	3.56305e-07	44.3471	64.1395	33.9339	214.713	133.508	143.201	3.4505
WBGene00019108	C35A5.9	hda-11	23.8025	0.53527	3.34711	0.000816582	0.00270591	7.57145	9.97726	14.5431	43.2461	29.0577	38.4198	3.45021
WBGene00019115	C47D12.3	sfxn-1.4	22.1188	0.563767	3.18922	0.00142659	0.00444442	9.73473	12.8279	7.27154	30.3481	46.3352	26.1953	3.44835
WBGene00019116	Y39A3B.5	ckr-2	28.5518	0.469792	3.77313	0.000161215	0.000632633	14.0613	9.97726	14.5431	47.7983	44.7645	40.1661	3.44021
WBGene00019117	R07G3.8	R07G3.8	109.522	0.296893	5.96094	2.50794e-09	2.78986e-08	59.49	32.7824	55.7485	150.982	201.833	156.299	3.43947
WBGene00019113	C50F7.10	klo-1	328.361	0.193966	9.17338	4.58423e-20	3.08635e-18	146.021	128.279	169.669	549.301	548.169	428.73	3.43763
WBGene00010334	M02H5.8	M02H5.8	162.829	0.238817	7.46073	8.60459e-14	2.27161e-12	65.9798	76.9674	77.5631	290.583	206.545	259.333	3.4305
WBGene00010341	Y38F2AL.1	nsy-4	173.182	0.225247	7.90179	2.74933e-15	9.1448e-14	68.1431	75.5421	90.8943	298.929	241.886	263.699	3.4296
WBGene00010345	C35A11.1	dmsr-7	20.7514	0.565111	3.14337	0.00167016	0.00512888	8.65309	8.55194	10.9073	38.6938	22.7749	34.927	3.42895
WBGene00019133	C50D2.2	C50D2.2	36.02	0.48572	3.71501	0.000203195	0.00077753	10.8164	27.0811	10.9073	62.2136	43.9792	61.1223	3.42825
WBGene00003602	T09F5.12	T09F5.12	119.431	0.338864	5.27159	1.35243e-07	1.04043e-06	41.1022	69.8408	50.9008	128.979	260.734	165.03	3.42765
WBGene00010350	H13N06.2	H13N06.2	24.3505	0.573367	3.06113	0.00220505	0.00656931	18.3878	8.55194	6.05962	40.2112	27.487	45.4052	3.42744
WBGene00019146	K07E8.3	sdz-24	335.754	0.221225	8.01883	1.06761e-15	3.83241e-14	147.103	122.578	185.424	621.378	419.373	518.667	3.4265
WBGene00006459	C45G7.5	cdh-10	131.276	0.302377	5.84409	5.09337e-09	5.34995e-08	76.7962	44.185	56.9604	171.467	266.231	172.016	3.42648
WBGene00001108	Y95B8A.6	Y95B8A.6	111.182	0.318143	5.60353	2.10034e-08	1.92511e-07	34.6124	55.5876	60.5962	128.221	215.184	172.889	3.42379
WBGene00019148	F35C11.6	F35C11.6	28.3713	0.494712	3.61287	0.000302821	0.00111222	11.898	15.6785	10.9073	50.8331	49.4766	31.4343	3.42336
WBGene00019154	C33A12.19	C33A12.19	111.815	0.250844	7.07616	1.48199e-12	3.13876e-11	49.7553	49.8863	52.1127	183.606	177.488	158.045	3.42092
WBGene00019160	F21F3.5	unc-38	36.1695	0.4703	3.77649	0.000159054	0.000625179	10.8164	12.8279	25.4504	64.4897	58.9007	44.532	3.42038
WBGene00019166	Y32G9A.6	nphp-2	23.1487	0.520269	3.39287	0.000691655	0.00233251	12.9796	9.97726	8.48346	39.4525	32.1991	35.8002	3.41764
WBGene00010374	F54D1.6	F54D1.6	948.338	0.141917	12.4575	1.27322e-35	3.13886e-33	498.634	384.837	405.994	1479.47	1511.79	1409.31	3.4127
WBGene00019180	C35E7.2	C35E7.2	65.5071	0.390193	4.52086	6.15891e-06	3.27875e-05	42.1838	29.9318	16.9669	125.186	80.105	98.6689	3.41212
WBGene00019185	F59A1.13	F59A1.13	21.9718	0.538881	3.3075	0.000941321	0.00306875	7.57145	11.4026	10.9073	29.5894	40.0525	32.3075	3.41181
WBGene00010396	T06E4.14	idpc-4	36.2281	0.58977	2.96794	0.00299802	0.00863553	20.5511	5.70129	23.0265	43.2461	31.4137	93.4299	3.41098
WBGene00019198	C31H5.5	C31H5.5	31.4384	0.445268	3.97225	7.11965e-05	0.000301322	12.9796	12.8279	16.9669	49.3157	50.2619	46.2783	3.40988
WBGene00006760	C54E10.5	nhr-170	48.9539	0.378485	4.68982	2.73439e-06	1.57958e-05	23.796	27.0811	15.755	69.8007	84.817	72.4736	3.40814
WBGene00019212	Y38C1AA.5	cutl-24	62.8317	0.342625	5.18569	2.15214e-07	1.57617e-06	22.7144	31.3571	31.51	97.114	113.089	81.2054	3.40504
WBGene00019232	F58H7.3	lgc-30	26.5359	0.495697	3.53996	0.000400189	0.00142649	14.0613	9.97726	12.1192	32.6242	42.4085	48.0247	3.40335
WBGene00019233	T10B10.6	phat-6	38.9506	0.531571	3.34317	0.000828269	0.00273976	6.48982	19.9545	26.6623	44.7635	50.2619	85.5713	3.40064
WBGene00019234	T27B1.2	pat-9	193.656	0.267317	6.58973	4.40619e-11	6.94877e-10	89.7758	71.2661	103.013	357.349	210.472	330.061	3.40035
WBGene00019237	C06G1.1	C06G1.1	109.97	0.267585	6.55236	5.66346e-11	8.7183e-10	60.5716	38.4837	50.9008	162.362	164.137	183.367	3.4001
WBGene00010417	C33B4.3	shn-1	450.074	0.219437	8.00736	1.17193e-15	4.17491e-14	215.246	155.36	244.809	861.128	580.368	643.531	3.38801
WBGene00001075	C39E9.10	spin-2	31.234	0.535881	3.34004	0.000837662	0.00276755	7.57145	24.2305	10.9073	57.6614	33.7697	53.2638	3.38791
WBGene00019249	W02F12.2	W02F12.2	43.3318	0.392942	4.48486	7.29612e-06	3.81867e-05	18.3878	22.8052	18.1789	58.4201	63.6128	78.5859	3.37902
WBGene00003019	F19B2.5	F19B2.5	1399.58	0.269639	6.50564	7.73645e-11	1.14914e-09	977.799	377.71	562.332	1836.82	2286.13	2356.7	3.37862
WBGene00014793	W07G4.5	W07G4.5	667.417	0.162763	10.7919	3.76127e-27	5.04431e-25	310.43	303.594	300.557	1034.11	1191.37	864.444	3.37851
WBGene00019268	C46H11.11	fhod-1	578.179	0.184303	9.51405	1.83372e-21	1.41661e-19	283.389	218.074	290.862	1065.22	807.333	804.195	3.37835
WBGene00019272	C36E8.2	glb-11	62.3366	0.342698	5.14815	2.63075e-07	1.88469e-06	23.796	31.3571	30.2981	100.907	109.948	77.7127	3.37699
WBGene00010442	F20D6.10	F20D6.10	48.8277	0.440433	4.04207	5.2982e-05	0.000230759	9.73473	34.2077	23.0265	73.5942	81.6757	70.7273	3.37465
WBGene00194915	C02G6.1	C02G6.1	44.9249	0.413861	4.1965	2.71072e-05	0.00012581	29.2042	14.2532	18.1789	78.9051	72.2515	56.7565	3.37323
WBGene00010451	T14B4.4	tsp-10	101.016	0.274041	6.42207	1.34435e-10	1.90343e-09	43.2655	54.1623	41.2054	157.051	136.65	173.762	3.37194
WBGene00004976	Y53F4B.45	Y53F4B.45	503.458	0.250256	6.99832	2.59042e-12	5.27012e-11	193.613	166.763	330.855	767.049	918.066	644.404	3.3701
WBGene00019284	Y47D3B.6	idpc-1	72.2944	0.43759	3.96042	7.48174e-05	0.000315135	49.7553	15.6785	33.9339	109.253	71.4662	153.679	3.36526
WBGene00019285	F35D2.3	F35D2.3	121.659	0.34768	5.06758	4.02908e-07	2.77386e-06	40.0205	81.2434	46.0531	245.061	127.226	190.352	3.36271
WBGene00001391	F57C12.2	F57C12.2	47.8346	0.377972	4.58686	4.49966e-06	2.47514e-05	28.1225	17.1039	20.6027	66.7658	79.3196	75.0932	3.35989
WBGene00019278	Y77E11A.2	nadk-1	368.166	0.178672	9.80251	1.09827e-22	9.74152e-21	143.858	203.821	159.974	547.025	562.306	592.013	3.35139
WBGene00019282	F07C3.2	F07C3.2	36.0787	0.492878	3.54825	0.000387795	0.00138673	9.73473	17.1039	23.0265	67.5245	35.3404	63.7419	3.34115
WBGene00010446	Y4C6B.2	Y4C6B.2	49.9327	0.532255	3.28522	0.00101903	0.00329534	14.0613	27.0811	27.8742	34.9003	131.938	63.7419	3.34093
WBGene00010453	C08G9.2	C08G9.2	81.0237	0.349291	4.97413	6.55402e-07	4.2835e-06	40.0205	35.6331	36.3577	157.81	80.105	136.215	3.34011
WBGene00010457	F41G4.8	F41G4.8	26.3083	0.481821	3.59652	0.000322506	0.00117583	14.0613	11.4026	10.9073	40.2112	38.4818	42.7856	3.33997
WBGene00010461	F17C11.11	F17C11.11	486.076	0.206933	8.40515	4.27308e-17	1.87034e-15	194.695	238.029	239.961	677.522	610.997	955.255	3.33555
WBGene00010470	C33F10.7	lact-5	61.4793	0.390489	4.44713	8.70268e-06	4.48346e-05	17.3062	25.6558	42.4173	113.805	83.2463	86.4444	3.32043
WBGene00010473	K07A9.2	cmk-1	67.4654	0.410325	4.2244	2.39576e-05	0.000112469	27.0409	32.7824	33.9339	142.636	55.7593	112.64	3.31745
WBGene00019289	F55A4.2	nlf-1	131.539	0.249049	6.96889	3.19457e-12	6.32276e-11	59.49	71.2661	52.1127	229.887	186.126	190.352	3.31585
WBGene00003089	R07D5.1	unc-7	81.1265	0.332661	5.19996	1.99328e-07	1.47529e-06	33.5307	35.6331	43.6292	152.499	88.7438	132.723	3.3155
WBGene00010504	ZC190.4	ZC190.4	231.645	0.251628	6.83393	8.26195e-12	1.52202e-10	128.715	91.2206	103.013	465.844	293.718	307.358	3.30368
WBGene00010505	M04D5.3	M04D5.3	98.6551	0.288538	6.01513	1.79741e-09	2.061e-08	38.9389	59.8635	38.7815	160.086	132.723	161.538	3.30232
WBGene00019300	C32D5.12	C32D5.12	59.2105	0.36144	4.80028	1.58446e-06	9.56842e-06	21.6327	35.6331	25.4504	110.012	76.9636	85.5713	3.29496
WBGene00019318	R02D5.3	R02D5.3	51.1014	0.38989	4.40994	1.03401e-05	5.25915e-05	18.3878	22.8052	30.2981	72.8355	63.6128	98.6689	3.28876
WBGene00006365	Y41D4B.16	hpo-6	502.176	0.180023	9.53426	1.50954e-21	1.17157e-19	223.899	220.925	258.14	768.566	902.359	639.165	3.28622
WBGene00010516	T08G2.2	T08G2.2	30.0538	0.513661	3.3524	0.000801135	0.00266103	8.65309	12.8279	20.6027	59.9375	33.7697	44.532	3.28487
WBGene00001700	Y94H6A.6	ubc-8	263.368	0.194622	8.83303	1.01873e-18	5.71172e-17	112.49	133.98	122.404	358.108	459.426	393.802	3.28387
WBGene00019306	F10G8.8	F10G8.8	377.265	0.192807	8.87275	7.13627e-19	4.097e-17	184.96	162.487	181.789	701.8	495.551	537.003	3.2771
WBGene00019310	F54A5.2	cutl-20	35.2352	0.456179	3.73199	0.000189973	0.00073279	16.2245	11.4026	21.8146	65.2484	40.8378	55.8833	3.27597
WBGene00019324	Y46G5A.29	Y46G5A.29	105.527	0.368077	4.62955	3.66462e-06	2.05553e-05	65.9798	48.461	33.9339	117.599	237.959	129.23	3.26732
WBGene00001454	Y37D8A.16	Y37D8A.16	218.047	0.223881	7.63064	2.33585e-14	6.75142e-13	88.6942	96.9219	121.192	355.832	371.467	274.177	3.26417
WBGene00010522	F29C6.1	F29C6.1	365.488	0.174723	9.7837	1.32291e-22	1.14908e-20	141.694	185.292	187.848	584.201	563.876	530.018	3.25949
WBGene00019355	D1005.3	cebp-1	352.841	0.288251	5.89218	3.81144e-09	4.10055e-08	194.695	94.0713	208.451	390.732	643.196	585.901	3.25779
WBGene00002181	B0410.3	B0410.3	352.87	0.228005	7.48652	7.07241e-14	1.89976e-12	120.062	172.464	204.815	631.999	450.001	537.877	3.25708
WBGene00006741	T05E12.3	T05E12.3	74.2038	0.462242	3.72336	0.000196587	0.000756042	12.9796	62.7142	29.0862	100.149	139.006	101.288	3.24912
WBGene00010545	C02B4.1	adt-1	115.496	0.308469	5.45998	4.76188e-08	4.0625e-07	80.0411	37.0584	46.0531	160.845	175.131	193.845	3.2474
WBGene00001089	F10E7.9	F10E7.9	123.81	0.294441	5.7697	7.9411e-09	7.962e-08	57.3267	57.0129	60.5962	241.267	131.938	194.718	3.24647
WBGene00004048	M60.4	M60.4	755.836	0.189821	8.94221	3.8147e-19	2.26772e-17	318.001	309.295	441.14	1339.11	964.401	1163.07	3.24454
WBGene00010558	C34F11.8	C34F11.8	78.1658	0.30292	5.59089	2.25908e-08	2.05375e-07	38.9389	32.7824	38.7815	113.047	139.791	105.654	3.24419
WBGene00004764	C34D1.5	zip-5	79.8189	0.342647	4.95408	7.26731e-07	4.70383e-06	32.4491	35.6331	44.8412	150.982	84.0317	130.976	3.24105
WBGene00010573	C25E10.8	C25E10.8	85.6717	0.323388	5.26239	1.42194e-07	1.085e-06	29.2042	39.909	52.1127	127.462	157.069	108.274	3.24027
WBGene00010587	F41C6.1	unc-6	187.286	0.248827	6.82876	8.5654e-12	1.56929e-10	88.6942	101.198	75.1393	339.899	217.54	301.246	3.23994
WBGene00010585	C33G3.3	lgc-21	62.3202	0.418124	4.00901	6.09742e-05	0.000262499	37.8573	12.8279	37.5696	69.8007	107.592	108.274	3.23684
WBGene00019426	Y95B8A.1	nas-30	24.4794	0.549321	3.05561	0.00224602	0.00667002	10.8164	5.70129	18.1789	44.0048	30.6284	37.5466	3.23317
WBGene00019434	ZK896.1	ZK896.1	34.0802	0.457761	3.7156	0.000202722	0.000776431	10.8164	15.6785	21.8146	56.144	58.1154	41.9125	3.23273
WBGene00019436	F33H2.8	F33H2.8	21.5566	0.560919	3.06188	0.00219948	0.00655621	5.40818	14.2532	10.9073	35.659	29.0577	34.0539	3.2311
WBGene00003643	F29B9.9	col-111	83.2907	0.479569	3.48872	0.000485332	0.00169608	70.3064	12.8279	35.1458	102.425	175.131	103.908	3.22509
WBGene00010610	C18D4.8	C18D4.8	40.5957	0.431177	3.92297	8.74638e-05	0.000363201	17.3062	18.5292	21.8146	53.8679	84.0317	48.0247	3.22505
WBGene00004226	DC2.5	DC2.5	245.415	0.186796	9.05164	1.40835e-19	8.977e-18	116.817	124.003	107.861	394.525	388.745	340.539	3.22303
WBGene00000553	T26E3.2	ndx-1	67.3835	0.32089	5.26302	1.41706e-07	1.08177e-06	27.0409	29.9318	38.7815	101.666	94.2412	112.64	3.22228
WBGene00019477	F09G8.8	clec-160	448.563	0.188909	8.93396	4.1104e-19	2.41778e-17	186.041	198.12	253.292	586.477	682.463	784.985	3.22208
WBGene00019478	C06C3.5	C06C3.5	33.1096	0.459114	3.66049	0.000251735	0.000940933	19.4695	14.2532	13.3312	47.0396	64.3981	40.1661	3.22192
WBGene00019479	F48C5.2	F48C5.2	23.3304	0.559491	3.06175	0.00220046	0.00655795	7.57145	17.1039	8.48346	42.4874	25.9163	38.4198	3.22157
WBGene00019472	C01C10.4	clc-5	59.4403	0.378923	4.45586	8.35584e-06	4.31731e-05	25.9593	27.0811	31.51	125.186	76.1783	70.7273	3.2181
WBGene00019487	F53G2.4	pqn-42	59.5476	0.420404	3.99144	6.56734e-05	0.000280568	21.6327	17.1039	46.0531	99.3901	68.3248	104.781	3.21379
WBGene00019488	W03G11.4	W03G11.4	426.504	0.171591	9.78638	1.28826e-22	1.12481e-20	205.511	169.613	232.689	703.317	607.855	640.038	3.21021
WBGene00006890	E04F6.9	E04F6.9	244.356	0.217654	7.75705	8.69302e-15	2.67394e-13	84.3676	128.279	135.735	396.043	354.975	366.734	3.20841
WBGene00019495	D1044.3	pqn-25	79.3402	0.320467	5.26644	1.39097e-07	1.06622e-06	24.8776	39.909	48.4769	120.634	114.66	127.484	3.20295
WBGene00010642	Y50E8A.16	haf-7	425.378	0.212909	7.88806	3.06919e-15	1.01483e-13	219.572	219.5	168.457	636.552	802.62	505.569	3.20107
WBGene00003678	B0228.6	B0228.6	86.3365	0.312289	5.39063	7.02115e-08	5.73878e-07	38.9389	45.6103	38.7815	168.432	108.377	117.879	3.20024
WBGene00004949	M05B5.2	let-522	202.777	0.205463	8.15819	3.4009e-16	1.30763e-14	102.755	101.198	86.0466	337.623	276.441	312.597	3.19538
WBGene00019520	F59F3.4	del-5	50.8952	0.382236	4.39806	1.09224e-05	5.5218e-05	22.7144	27.0811	23.0265	68.2833	100.524	63.7419	3.19339
WBGene00019515	F56E10.2	daam-1	107.842	0.285982	5.85667	4.72246e-09	4.99793e-08	51.9185	52.7369	49.6889	191.193	122.513	179.001	3.19226
WBGene00000535	F52E4.5	F52E4.5	103.812	0.316547	5.31787	1.04991e-07	8.24776e-07	42.1838	74.1168	32.7219	163.88	148.43	161.538	3.1797
WBGene00001476	F54F3.3	lipl-1	79.0964	0.41601	4.03815	5.38747e-05	0.00023411	24.8776	49.8863	38.7815	177.536	69.1102	114.386	3.17963
WBGene00001477	F58E6.13	F58E6.13	52.226	0.540283	3.04464	0.00232961	0.00688653	48.6736	5.70129	20.6027	76.629	76.1783	85.5713	3.17933
WBGene00000641	ZK54.2	tps-1	842.765	0.207331	8.04466	8.64866e-16	3.15187e-14	441.308	390.538	378.12	961.276	1690.84	1194.51	3.17912
WBGene00019536	Y22D7AR.10	spex-3	88.6763	0.522298	3.18861	0.00142957	0.00445205	20.5511	25.6558	81.1989	117.599	72.2515	214.801	3.17609
WBGene00019538	F54D5.15	F54D5.15	49.1787	0.380666	4.37219	1.23004e-05	6.159e-05	27.0409	24.2305	19.3908	84.216	58.1154	82.0786	3.17581
WBGene00194926	W01F3.2	W01F3.2	814.379	0.140485	11.8855	1.40776e-32	2.878e-30	354.777	446.126	369.637	1181.3	1268.33	1266.11	3.17438
WBGene00010658	F29C12.5	bath-45	37.8158	0.525814	3.1616	0.00156908	0.00484509	17.3062	12.8279	24.2385	87.2508	57.33	27.9416	3.17297
WBGene00010659	T07F12.4	T07F12.4	50.752	0.403676	4.15898	3.19675e-05	0.000146262	12.9796	28.5065	31.51	68.2833	78.5343	84.6981	3.17162
WBGene00010661	F46E10.2	F46E10.2	100.558	0.396385	4.22828	2.35484e-05	0.00011092	25.9593	64.1395	54.5366	207.126	92.6705	158.918	3.17152
WBGene00010673	Y46H3D.7	nhr-238	41.0133	0.429708	3.88079	0.000104116	0.000425295	22.7144	24.2305	12.1192	57.6614	76.9636	52.3906	3.16632
WBGene00003995	F14H3.12	F14H3.12	35.8059	0.503656	3.35108	0.000804957	0.00267108	9.73473	28.5065	13.3312	58.4201	38.4818	66.3614	3.16571
WBGene00000220	F49E10.5	ctbp-1	103.407	0.306762	5.43076	5.61135e-08	4.7247e-07	49.7553	55.5876	43.6292	206.367	120.157	144.947	3.16483
WBGene00010683	W02B8.3	mltn-3	39.8461	0.418155	3.93842	8.2021e-05	0.000342893	20.5511	11.4026	25.4504	58.4201	61.2567	61.9955	3.1648
WBGene00002263	T12A7.6	T12A7.6	36.2143	0.487895	3.44621	0.000568514	0.00195861	10.8164	25.6558	15.755	41.7287	76.1783	47.1515	3.16039
WBGene00004827	K10H10.2	cysl-2	861.094	0.232366	7.15477	8.38104e-13	1.84868e-11	324.491	551.6	366.001	985.555	1625.66	1313.26	3.15957
WBGene00010705	C36H8.3	flp-9	173.724	0.224255	7.38558	1.51793e-13	3.87314e-12	84.3676	74.1168	92.1062	229.887	300.786	261.08	3.15955
WBGene00010714	C35E7.11	C35E7.11	26.6538	0.492435	3.33725	0.000846109	0.00279436	16.2245	11.4026	10.9073	37.9351	34.5551	48.8979	3.15012
WBGene00003943	Y71H2AM.16	pho-9	85.4343	0.37927	4.36873	1.24972e-05	6.24821e-05	38.9389	47.0356	37.5696	71.3181	141.362	176.382	3.14917
WBGene00004257	F53B3.3	F53B3.3	23.3407	0.549491	3.03748	0.00238563	0.00703352	10.8164	15.6785	7.27154	45.5222	26.7017	34.0539	3.14743
WBGene00004369	F21C10.3	F21C10.3	29.7337	0.467016	3.54609	0.00039099	0.00139697	10.8164	12.8279	19.3908	44.7635	48.6913	41.9125	3.14551
WBGene00010724	B0412.2	daf-7	66.0046	0.414398	3.99479	6.47527e-05	0.000276987	23.796	34.2077	37.5696	64.4897	84.0317	151.933	3.1437
WBGene00044698	F20C5.6	F20C5.6	246.803	0.198905	8.26808	1.36135e-16	5.57986e-15	140.613	106.899	110.285	402.871	337.697	382.451	3.13871
WBGene00045387	T07F10.4	bus-19	77.189	0.348938	4.69153	2.71166e-06	1.56806e-05	43.2655	21.3798	47.265	141.119	104.451	105.654	3.13844
WBGene00019605	F13D12.8	F13D12.8	27.9761	0.467904	3.5339	0.000409473	0.00145772	12.9796	14.2532	13.3312	48.557	37.6965	41.0393	3.13807
WBGene00003124	T16G1.2	T16G1.2	31.9466	0.49957	3.29928	0.000969342	0.00315046	11.898	11.4026	23.0265	66.0071	40.0525	39.2929	3.13753
WBGene00000857	F39E9.11	btb-17	46.5111	0.416776	3.9645	7.35491e-05	0.000310495	27.0409	27.0811	13.3312	88.0095	58.1154	65.4882	3.13718
WBGene00010746	C06G3.1	nhr-105	269.052	0.25043	6.56964	5.04364e-11	7.82885e-10	141.694	133.98	115.133	276.927	444.504	502.076	3.13072
WBGene00010738	F42G2.8	fbxa-4	39.6074	0.472336	3.46277	0.000534636	0.0018537	19.4695	11.4026	26.6623	45.5222	84.817	49.771	3.13048
WBGene00010742	ZK1290.14	ZK1290.14	51.6831	0.355617	4.63893	3.50225e-06	1.97284e-05	20.5511	24.2305	30.2981	82.6986	74.6076	77.7127	3.13026
WBGene00010744	C05E11.8	flp-12	43.7613	0.445332	3.71304	0.000204786	0.000782547	11.898	21.3798	30.2981	67.5245	50.2619	81.2054	3.12999
WBGene00010752	F44C8.3	nhr-18	70.4724	0.341452	4.8537	1.21177e-06	7.50985e-06	22.7144	38.4837	41.2054	120.634	110.733	89.064	3.1291
WBGene00019641	C26F1.5	grl-10	71.4788	0.320371	5.13348	2.84433e-07	2.01958e-06	31.3675	31.3571	41.2054	128.979	98.1679	97.7957	3.12656
WBGene00010755	R11G1.2	R11G1.2	24.7061	0.559902	2.98067	0.00287618	0.0083189	6.48982	18.5292	10.9073	28.072	35.3404	48.8979	3.12613
WBGene00010756	Y54F10AM.2	feh-1	104.447	0.303199	5.399	6.70139e-08	5.50967e-07	61.6533	44.185	46.0531	182.089	115.445	177.255	3.12584
WBGene00010759	K02D3.1	K02D3.1	28.9354	0.501377	3.28859	0.00100691	0.00325909	8.65309	12.8279	20.6027	34.9003	49.4766	47.1515	3.1254
WBGene00044535	F25E5.2	F25E5.2	26.5801	0.513653	3.14421	0.00166538	0.00511513	19.4695	7.12661	12.1192	35.659	43.1939	41.9125	3.11932
WBGene00005655	ZK970.1	nep-26	130.212	0.250853	6.50925	7.55277e-11	1.12847e-09	75.7145	58.4382	55.7485	179.813	223.823	187.733	3.11408
WBGene00019644	F44C4.5	ppt-1	69.9091	0.308839	5.33955	9.31795e-08	7.37866e-07	28.1225	39.909	33.9339	107.736	107.592	102.162	3.1137
WBGene00019649	D2062.12	lgc-28	46.157	0.405097	4.06857	4.73036e-05	0.000208848	14.0613	24.2305	29.0862	66.7658	81.6757	61.1223	3.11027
WBGene00019652	Y41D4B.10	dsl-3	48.1499	0.389382	4.24284	2.20707e-05	0.000104755	20.5511	32.7824	16.9669	78.1464	63.6128	76.8395	3.10949
WBGene00001210	F26G1.6	nep-12	51.9087	0.400133	4.11288	3.90752e-05	0.000175383	27.0409	34.2077	14.5431	91.803	64.3981	79.459	3.10931
WBGene00003473	C16D9.5	C16D9.5	35.1026	0.473444	3.4784	0.000504417	0.00175692	15.1429	22.8052	13.3312	58.4201	34.5551	66.3614	3.10723
WBGene00044723	C49A9.3	C49A9.3	68.722	0.30682	5.30501	1.1267e-07	8.81378e-07	36.7756	28.5065	35.1458	107.736	102.88	101.288	3.10575
WBGene00019661	K07C11.7	K07C11.7	1282.41	0.18445	8.8565	8.25664e-19	4.69201e-17	618.696	580.106	676.253	2406.61	1471.73	1941.07	3.10359
WBGene00010788	F46F3.1	ceh-27	41.9647	0.429026	3.83792	0.000124083	0.000498113	11.898	22.8052	26.6623	75.1116	54.1887	61.1223	3.10309
WBGene00010790	Y116F11B.10	Y116F11B.10	53.1952	0.38442	4.2394	2.2412e-05	0.000106044	33.5307	28.5065	15.755	68.2833	84.0317	89.064	3.10287
WBGene00000448	F07A5.5	sue-1	49.0834	0.408072	4.0076	6.13384e-05	0.000263864	15.1429	22.8052	33.9339	68.2833	64.3981	89.9372	3.097
WBGene00010795	F42F12.1	nspc-9	48.9478	0.500325	3.28855	0.00100704	0.00325909	10.8164	34.2077	26.6623	61.4549	47.9059	112.64	3.09683
WBGene00019699	Y106G6G.2	Y106G6G.2	33.5149	0.468393	3.51495	0.000439832	0.00155425	12.9796	22.8052	13.3312	59.1788	36.9111	55.8833	3.09417
WBGene00001063	K02E10.8	syg-1	151.97	0.275687	5.89502	3.74629e-09	4.04396e-08	71.388	55.5876	95.7419	284.514	192.409	212.182	3.09407
WBGene00010822	D1054.5	D1054.5	123.953	0.257587	6.29183	3.13755e-10	4.15137e-09	74.6329	51.3116	55.7485	210.161	171.99	179.874	3.09327
WBGene00019730	F56F10.3	cdo-1	179.714	0.250445	6.51206	7.41266e-11	1.10952e-09	68.1431	82.6687	112.709	262.511	316.493	235.758	3.09183
WBGene00019732	F38A1.14	clec-169	52.7693	0.373814	4.31496	1.59632e-05	7.80649e-05	34.6124	18.5292	24.2385	91.803	71.4662	75.9663	3.0917
WBGene00019738	F47F6.1	lin-42	410.311	0.235494	6.88816	5.65204e-12	1.07671e-10	259.593	141.107	201.179	534.127	753.929	571.93	3.0903
WBGene00010830	D1009.3	ensh-1	45.1545	0.419503	3.912	9.15359e-05	0.000378984	20.5511	29.9318	15.755	88.7682	56.5447	59.376	3.09021
WBGene00010831	ZC455.10	fkb-4	36.2535	0.476539	3.37587	0.000735832	0.00246455	21.6327	8.55194	23.0265	70.5594	43.9792	49.771	3.08788
WBGene00019741	F58H1.7	F58H1.7	72.5221	0.325255	5.01865	5.20357e-07	3.50332e-06	29.2042	38.4837	38.7815	90.2856	132.723	105.654	3.08692
WBGene00019742	F55G11.8	F55G11.8	184.785	0.235956	6.85426	7.16845e-12	1.33971e-10	110.327	72.6915	88.4704	323.966	267.017	246.236	3.0838
WBGene00019743	F37C4.4	F37C4.4	73.2047	0.367321	4.46538	7.99281e-06	4.13937e-05	31.3675	55.5876	20.6027	109.253	103.665	118.752	3.08365
WBGene00019744	F26D11.6	pals-34	34.5196	0.424367	3.84364	0.000121222	0.000487913	16.2245	19.9545	14.5431	50.0744	48.6913	57.6296	3.08337
WBGene00000928	C48E7.5	cof-2	32.1132	0.482859	3.38119	0.000721738	0.00242033	9.73473	15.6785	21.8146	60.6962	46.3352	38.4198	3.07977
WBGene00077490	F08F8.3	kap-1	80.2816	0.362351	4.49487	6.96118e-06	3.66167e-05	24.8776	39.909	53.3246	154.775	92.6705	116.132	3.07827
WBGene00010835	R11A5.7	suro-1	147.143	0.377731	4.25337	2.10575e-05	0.000100429	118.98	29.9318	67.8677	207.885	204.975	253.221	3.07262
WBGene00019751	F45E1.6	his-71	330.995	0.176766	9.15934	5.22146e-20	3.44616e-18	150.347	156.785	180.577	492.398	453.143	552.721	3.07204
WBGene00019756	F35G2.4	phy-2	492.302	0.211773	7.64224	2.13478e-14	6.22391e-13	262.838	267.961	195.12	593.306	929.061	705.526	3.06907
WBGene00019759	Y41C4A.11	Y41C4A.11	68.1093	0.44948	3.57533	0.000349786	0.00126566	49.7553	22.8052	27.8742	82.6986	161.781	63.7419	3.06887
WBGene00019761	Y73B6BL.21	sfrp-1	46.6936	0.401962	4.0539	5.03705e-05	0.000220473	15.1429	27.0811	26.6623	80.4225	55.7593	75.0932	3.06701
WBGene00010850	T25C12.1	lin-14	386.094	0.288451	5.59513	2.20454e-08	2.00743e-07	187.123	162.487	220.57	834.573	341.624	570.184	3.06286
WBGene00001121	C46F4.2	acs-17	476.222	0.197969	8.1412	3.91378e-16	1.49455e-14	273.654	233.753	196.332	571.303	787.699	794.59	3.06022
WBGene00077770	B0478.1	jnk-1	54.6055	0.400073	4.05238	5.0699e-05	0.000221795	22.7144	31.3571	26.6623	114.564	58.1154	74.22	3.05819
WBGene00010868	C05D11.4	let-756	168.169	0.253894	6.29989	2.97855e-10	3.95661e-09	91.9391	54.1623	103.013	239.75	267.802	252.348	3.0504
WBGene00010870	F36A4.8	ttr-20	62.5553	0.411771	3.95987	7.49901e-05	0.000315784	15.1429	48.461	29.0862	110.771	87.1731	84.6981	3.04932
WBGene00010873	K01A2.10	K01A2.10	59.9308	0.390636	4.12096	3.77301e-05	0.000169938	18.3878	25.6558	44.8412	78.1464	105.236	87.3176	3.04551
WBGene00010876	ZC204.12	ZC204.12	197.867	0.228636	7.02369	2.16083e-12	4.46109e-11	94.1024	94.0713	105.437	269.339	367.54	256.714	3.04346
WBGene00010877	F23B2.5	flp-1	142.404	0.344008	4.67563	2.93056e-06	1.6842e-05	41.1022	68.4155	101.802	151.741	220.681	270.685	3.04329
WBGene00001523	K03D10.1	kal-1	176.29	0.278496	5.77436	7.72463e-09	7.77422e-08	72.4696	89.7953	99.3777	339.899	183.77	272.431	3.0427
WBGene00000652	T12C9.6	nhr-16	33.4977	0.438248	3.64917	0.000263088	0.000979655	20.5511	17.1039	12.1192	50.8331	54.974	45.4052	3.03796
WBGene00000853	F59E11.12	nhr-144	57.7549	0.357984	4.48283	7.36599e-06	3.84803e-05	30.2858	31.3571	24.2385	85.7334	106.807	68.1077	3.03497
WBGene00010928	Y51A2D.19	slo-1	166.418	0.294298	5.427	5.7308e-08	4.80596e-07	98.4289	72.6915	76.3512	308.792	160.21	282.036	3.03485
WBGene00010931	F29C4.8	col-99	120.438	0.267967	5.99119	2.0831e-09	2.35318e-08	50.8369	64.1395	64.2319	213.195	146.859	183.367	3.03235
WBGene00010945	F46C8.8	F46C8.8	70.8567	0.423479	3.73997	0.000184044	0.000711556	44.3471	11.4026	49.6889	106.977	104.451	108.274	3.03211
WBGene00010893	F26G1.5	F26G1.5	46.8528	0.373639	4.28049	1.8648e-05	8.97802e-05	23.796	24.2305	21.8146	75.1116	78.5343	57.6296	3.02509
WBGene00010898	F20A1.1	spig-1	127.318	0.335247	4.79105	1.65911e-06	9.99399e-06	32.4491	79.8181	77.5631	158.569	188.482	227.026	3.02416
WBGene00019780	Y40D12A.2	ctsa-4.2	1297.67	0.207308	7.70951	1.26301e-14	3.79446e-13	501.879	763.973	668.982	1783.71	2496.61	1570.84	3.02411
WBGene00019782	C55F2.2	ilys-4	77.0236	0.400441	3.9907	6.5879e-05	0.000281303	22.7144	32.7824	59.3842	82.6986	148.43	116.132	3.02279
WBGene00010884	ZC8.3	set-30	232.609	0.222241	7.14984	8.68763e-13	1.91379e-11	120.062	82.6687	144.219	344.451	339.268	364.988	3.02265
WBGene00010904	K11H12.11	K11H12.11	28.5852	0.484933	3.24998	0.00115415	0.00368045	20.5511	9.97726	12.1192	48.557	39.2671	41.0393	3.02159
WBGene00010968	Y18D10A.25	fkb-8	106.237	0.268031	5.97857	2.25098e-09	2.52967e-08	47.592	61.2889	49.6889	169.949	173.561	135.342	3.01982
WBGene00000282	F55G11.5	dod-22	44.2342	0.409529	3.86385	0.000111612	0.000452711	28.1225	18.5292	19.3908	49.3157	79.3196	70.7273	3.0187
WBGene00010972	F11E6.8	F11E6.8	61.7105	0.380773	4.15639	3.23311e-05	0.000147764	34.6124	19.9545	37.5696	115.323	66.7541	96.0494	3.01863
WBGene00010974	C11G10.1	C11G10.1	44.5752	0.399376	3.99928	6.35343e-05	0.000272332	17.3062	21.3798	27.8742	55.3853	80.8903	64.615	3.01818
WBGene00019816	C06C3.11	C06C3.11	22.9617	0.552575	2.92154	0.0034831	0.00987162	6.48982	15.6785	12.1192	25.7959	39.2671	38.4198	3.01808
WBGene00019818	C02F12.5	C02F12.5	94.5336	0.367898	4.33088	1.48516e-05	7.30766e-05	37.8573	42.7597	60.5962	177.536	81.6757	166.777	3.01664
WBGene00010977	T13H5.3	cht-2	31.9582	0.471314	3.3819	0.000719866	0.0024155	17.3062	17.1039	13.3312	62.2136	33.7697	48.0247	3.01643
WBGene00019830	F15E6.2	lgc-22	355.481	0.177133	8.99683	2.32329e-19	1.43002e-17	156.837	168.188	206.027	528.816	578.798	494.218	3.01633
WBGene00044724	T03G11.1	pqn-62	150.866	0.231042	6.91296	4.74647e-12	9.15648e-11	74.6329	84.094	66.6558	255.683	220.681	203.45	3.01627
WBGene00019839	T10H4.12	cpr-3	243.464	0.199417	7.95289	1.82214e-15	6.33741e-14	135.205	102.623	126.04	378.593	322.776	395.549	3.0146
WBGene00019832	F37B1.4	gst-15	31.8348	0.445717	3.60171	0.000316137	0.00115635	11.898	19.9545	15.755	44.7635	47.1206	51.5174	3.01216
WBGene00010987	Y54G11A.4	Y54G11A.4	41.2505	0.489958	3.27464	0.00105796	0.00340677	16.2245	28.5065	16.9669	44.7635	97.3825	43.6588	3.01152
WBGene00019843	C07E3.3	C07E3.3	95.9444	0.325485	4.87939	1.06412e-06	6.67373e-06	57.3267	49.8863	36.3577	124.427	192.409	115.259	3.00964
WBGene00010998	F26F12.3	F26F12.3	3059.32	0.122963	12.923	3.33893e-38	9.99533e-36	1411.54	1463.81	1703.96	4316.26	4939.02	4521.31	3.00844
WBGene00019855	F31D4.4	clec-264	48.1038	0.393413	4.05327	5.05067e-05	0.000221011	20.5511	28.5065	23.0265	52.3505	85.6024	78.5859	3.00397
WBGene00019859	E03A3.6	unc-79	114.348	0.303163	5.21662	1.82214e-07	1.36064e-06	68.1431	49.8863	53.3246	222.3	125.655	166.777	3.00391
WBGene00019866	Y95B8A.12	prhg-1	27.7276	0.515599	3.07731	0.00208877	0.00626182	18.3878	17.1039	6.05962	37.1764	43.9792	43.6588	3.00386
WBGene00019867	C54D10.3	C54D10.3	279.339	0.25526	6.22374	4.85454e-10	6.19814e-09	107.082	165.337	146.643	303.481	421.729	531.764	2.99949
WBGene00019868	C46H11.10	C46H11.10	22.2038	0.52148	3.04977	0.00229014	0.00678304	10.8164	12.8279	9.69539	38.6938	30.6284	30.5612	2.99593
WBGene00011009	C48E7.6	C48E7.6	132.495	0.300322	5.24562	1.55759e-07	1.18151e-06	73.5513	54.1623	71.5035	256.442	135.864	203.45	2.99049
WBGene00011026	M02D8.4	asns-2	578.909	0.147313	10.733	7.12426e-27	9.25822e-25	258.511	283.639	328.431	886.165	866.233	850.474	2.98981
WBGene00019885	K01A11.3	K01A11.3	36.8604	0.441717	3.52747	0.000419555	0.00149013	24.8776	9.97726	20.6027	60.6962	52.618	52.3906	2.98795
WBGene00001757	T24F1.3	rsf-1	293.184	0.214214	7.39716	1.39132e-13	3.57183e-12	137.368	183.867	119.98	512.124	399.74	406.027	2.98696
WBGene00019902	ZK1067.6	sym-2	234.094	0.214754	7.32845	2.32823e-13	5.71457e-12	127.633	101.198	123.616	415.769	298.43	337.919	2.98518
WBGene00019904	B0564.3	best-1	36.4602	0.428709	3.70131	0.000214492	0.000815732	12.9796	21.3798	20.6027	45.5222	58.9007	59.376	2.98021
WBGene00019906	T01G6.8	nhr-130	84.2685	0.387766	4.04029	5.33859e-05	0.000232276	43.2655	25.6558	58.1723	89.5269	179.844	109.147	2.97826
WBGene00011042	T04C12.8	T04C12.8	27.4872	0.527628	2.97811	0.00290033	0.00838151	11.898	11.4026	18.1789	28.8307	59.6861	34.927	2.97602
WBGene00000399	C18E9.7	C18E9.7	60.1043	0.457215	3.40082	0.000671852	0.00227213	53.0002	17.1039	20.6027	103.184	62.8274	103.908	2.97573
WBGene00006651	Y82E9BR.4	pals-16	38.2479	0.422808	3.69509	0.00021981	0.000833874	19.4695	12.8279	25.4504	65.2484	54.974	51.5174	2.97397
WBGene00011052	T25D10.1	T25D10.1	144.203	0.303742	5.16692	2.37986e-07	1.72486e-06	77.8778	68.4155	71.5035	139.601	292.148	215.675	2.9726
WBGene00011060	T16D1.2	pho-4	180.336	0.281401	5.60225	2.11588e-08	1.93722e-07	80.0411	111.175	81.1989	188.917	352.619	268.065	2.97194
WBGene00138711	F52B10.2	hst-3.2	30.5873	0.486366	3.25219	0.00114521	0.00365404	9.73473	17.1039	19.3908	54.6266	33.7697	48.8979	2.96985
WBGene00001784	C08A9.10	C08A9.10	245.905	0.248105	6.33161	2.42619e-10	3.26688e-09	107.082	125.428	139.371	450.669	259.949	392.929	2.96747
WBGene00011081	W03D2.6	W03D2.6	160.86	0.229991	6.82362	8.87718e-12	1.62287e-10	80.0411	78.3927	84.8346	285.272	218.325	218.294	2.96747
WBGene00005703	F14D12.4	mec-2	49.3252	0.372066	4.21036	2.5496e-05	0.000118859	20.5511	21.3798	32.7219	75.8703	65.9688	79.459	2.96436
WBGene00011095	T27C4.1	nrsn-1	395.385	0.241354	6.49859	8.10746e-11	1.19642e-09	139.531	183.867	275.107	502.261	630.63	640.911	2.96373
WBGene00011097	C50C3.9	unc-36	173.935	0.269359	5.82507	5.70876e-09	5.93314e-08	83.286	94.0713	86.0466	339.899	185.341	254.967	2.96202
WBGene00011099	R05F9.5	gst-9	32.0655	0.473489	3.32954	0.000869904	0.00286055	17.3062	22.8052	8.48346	50.8331	43.1939	49.771	2.95912
WBGene00006747	C08C3.1	egl-5	35.7986	0.521266	3.00607	0.0026465	0.00771448	9.73473	14.2532	30.2981	72.0768	36.9111	51.5174	2.95666
WBGene00011104	W02D7.4	W02D7.4	152.953	0.274754	5.70731	1.14773e-08	1.1141e-07	64.8982	88.37	78.775	266.305	161.781	257.587	2.95493
WBGene00011107	T19C3.9	ttr-7	28.7548	0.464257	3.39469	0.000687054	0.00231792	12.9796	18.5292	12.1192	42.4874	47.1206	39.2929	2.95454
WBGene00011108	T04G9.2	nas-15	30.9358	0.517468	2.97656	0.00291504	0.00841533	21.6327	7.12661	18.1789	32.6242	58.9007	47.1515	2.95445
WBGene00019937	T05A10.5	vap-2	107.635	0.485917	3.1979	0.00138434	0.00432404	75.7145	27.0811	60.5962	61.4549	256.807	164.157	2.95253
WBGene00003888	Y51H4A.8	Y51H4A.8	71.5835	0.341133	4.5416	5.583e-06	3.00557e-05	40.0205	21.3798	47.265	109.253	114.66	96.9226	2.95251
WBGene00019944	T09B4.4	T09B4.4	58.5369	0.328703	4.7696	1.84589e-06	1.10516e-05	29.2042	34.2077	25.4504	89.5269	86.3877	86.4444	2.95242
WBGene00019948	F19H8.1	tps-2	2044.09	0.456613	3.42001	0.000626187	0.00213448	1051.35	1111.75	940.453	1600.1	4855.78	2705.1	2.95177
WBGene00019961	C11D9.1	tiam-1	64.593	0.417937	3.71398	0.000204028	0.000780362	50.8369	32.7824	14.5431	110.012	82.461	96.9226	2.94813
WBGene00019963	C50F4.8	C50F4.8	241.599	0.246439	6.34151	2.27528e-10	3.09601e-09	80.0411	131.13	156.338	328.518	374.609	378.958	2.94438
WBGene00019967	F13B10.1	tir-1	509.974	0.192962	8.05026	8.2618e-16	3.02404e-14	258.511	205.246	312.676	830.78	643.196	809.434	2.94089
WBGene00019968	C55A6.3	C55A6.3	28.6016	0.463793	3.33429	0.000855168	0.00281928	16.2245	12.8279	14.5431	45.5222	35.3404	47.1515	2.9364
WBGene00000986	C24B5.3	ptr-1	126.83	0.240702	6.45495	1.08258e-10	1.56722e-09	69.2247	68.4155	55.7485	176.019	207.331	184.24	2.93497
WBGene00019979	F10D7.1	npr-36	37.2817	0.41296	3.77881	0.00015758	0.000620255	17.3062	21.3798	18.1789	66.0071	51.0473	49.771	2.93372
WBGene00000556	F26D10.9	atgp-1	655.802	0.178467	8.68837	3.67672e-18	1.89587e-16	346.124	401.941	254.504	1031.08	934.558	966.606	2.92473
WBGene00000557	K09F5.6	K09F5.6	255.282	0.237524	6.51408	7.31348e-11	1.09663e-09	126.551	128.279	135.735	490.881	283.509	366.734	2.92172
WBGene00000558	C14C6.2	C14C6.2	153.273	0.304557	5.08129	3.74872e-07	2.60006e-06	53.0002	71.2661	110.285	186.641	212.043	286.402	2.92083
WBGene00011168	W07B8.1	cpr-8	748.026	0.198081	7.81276	5.59503e-15	1.78657e-13	299.613	393.389	452.047	1140.33	1306.03	896.752	2.91962
WBGene00011160	F58A6.1	F58A6.1	120.916	0.273828	5.67876	1.35676e-08	1.29378e-07	50.8369	79.8181	54.5366	190.434	150.786	199.084	2.91754
WBGene00011161	C50F4.1	C50F4.1	602.072	0.194641	7.93406	2.12096e-15	7.2563e-14	359.103	329.25	233.901	1048.53	811.259	830.391	2.91696
WBGene00011175	T23F2.2	T23F2.2	148.783	0.258193	5.97744	2.26672e-09	2.54006e-08	87.6125	79.8181	60.5962	246.578	243.456	174.635	2.91488
WBGene00019988	F57A8.1	F57A8.1	338.858	0.195181	7.92119	2.3525e-15	7.95108e-14	171.98	200.97	146.643	589.512	458.64	465.403	2.91296
WBGene00004228	F45G2.2	myo-6	102.119	0.324791	4.74433	2.09199e-06	1.23923e-05	42.1838	44.185	70.2916	183.606	109.163	163.284	2.91109
WBGene00011185	Y32G9B.1	Y32G9B.1	52.3835	0.426055	3.58037	0.000343109	0.00124343	34.6124	14.2532	31.51	61.4549	105.236	67.2346	2.9104
WBGene00011190	Y38H6C.16	Y38H6C.16	27.0186	0.491598	3.12959	0.00175053	0.00534729	11.898	11.4026	18.1789	49.3157	33.7697	37.5466	2.90824
WBGene00011217	Y54G2A.32	Y54G2A.32	51.796	0.401334	3.83297	0.000126605	0.000507509	18.3878	19.9545	41.2054	71.3181	84.817	75.0932	2.90679
WBGene00011212	Y43E12A.2	Y43E12A.2	204.715	0.228224	6.70286	2.04376e-11	3.48187e-10	117.898	75.5421	121.192	275.409	328.273	309.978	2.90389
WBGene00019994	C17B7.5	C17B7.5	62.6814	0.476048	3.27101	0.00107164	0.00344662	11.898	54.1623	30.2981	74.3529	123.299	82.0786	2.90302
WBGene00011235	C52B9.3	coel-1	196.324	0.278318	5.53296	3.14866e-08	2.78986e-07	71.388	98.3473	132.1	226.093	363.614	286.402	2.90261
WBGene00000984	F48A11.1	chs-2	216.351	0.254861	6.03662	1.57374e-09	1.83337e-08	125.47	129.704	77.5631	390.732	264.661	309.978	2.9013
WBGene00020007	F48F7.2	syx-2	96.2269	0.312339	4.94256	7.7103e-07	4.96945e-06	32.4491	51.3116	64.2319	132.773	166.493	130.103	2.90129
WBGene00020010	Y70C5A.3	Y70C5A.3	65.0787	0.434531	3.50173	0.000462253	0.00162355	48.6736	19.9545	31.51	58.4201	135.864	96.0494	2.89933
WBGene00020011	F26A3.4	F26A3.4	734.347	0.212645	7.22684	4.94361e-13	1.13217e-11	281.225	383.412	465.379	1054.6	896.862	1324.61	2.89913
WBGene00003722	W02D9.10	dpsm-1	152.106	0.251915	6.09947	1.06424e-09	1.27935e-08	67.0615	79.8181	87.2585	185.123	218.325	275.051	2.89786
WBGene00020015	F44B9.1	dpf-6	81.5568	0.341007	4.46609	7.96624e-06	4.12688e-05	54.0818	32.7824	38.7815	141.877	85.6024	136.215	2.89461
WBGene00003648	F53F10.1	F53F10.1	41.9807	0.422706	3.64596	0.000266399	0.000990651	21.6327	28.5065	14.5431	47.7983	65.1835	74.22	2.89417
WBGene00020017	F54C9.11	F54C9.11	77.865	0.323889	4.70337	2.55898e-06	1.48902e-05	45.4287	28.5065	46.0531	113.805	138.22	95.1762	2.89363
WBGene00020029	C17F4.6	gcy-19	38.0845	0.413743	3.66334	0.000248944	0.000931747	22.7144	14.2532	21.8146	50.8331	53.4033	65.4882	2.88735
WBGene00020039	Y55B1BL.1	Y55B1BL.1	236.97	0.20232	7.58441	3.34004e-14	9.44224e-13	109.245	143.958	112.709	311.068	366.755	378.085	2.88569
WBGene00020040	F23D12.3	F23D12.3	32.3462	0.455228	3.3483	0.000813103	0.00269598	17.3062	15.6785	16.9669	34.1416	54.974	55.0101	2.8853
WBGene00002137	T22A3.4	set-18	246.555	0.235627	6.45149	1.10759e-10	1.59927e-09	163.327	92.646	124.828	314.862	409.949	373.719	2.88479
WBGene00004825	D1025.9	nspc-19	38.9784	0.473889	3.22295	0.00126879	0.00400339	14.0613	17.1039	29.0862	66.7658	36.1258	70.7273	2.88158
WBGene00020051	F02E8.6	ncr-1	469.062	0.203647	7.47779	7.55857e-14	2.0177e-12	280.144	213.798	231.477	537.162	826.181	725.609	2.87965
WBGene00006106	C08F1.10	C08F1.10	109.474	0.341447	4.50681	6.58103e-06	3.47697e-05	41.1022	88.37	39.9935	195.745	140.576	151.059	2.87599
WBGene00011261	Y69H2.2	egas-3	46.0858	0.379097	4.05736	4.96307e-05	0.00021769	18.3878	29.9318	23.0265	65.2484	76.1783	63.7419	2.87568
WBGene00011263	Y7A9D.1	Y7A9D.1	45.6502	0.506995	3.02586	0.00247931	0.00727861	15.1429	31.3571	24.2385	100.149	31.4137	71.6005	2.87203
WBGene00020104	F14F3.1	vab-3	153.503	0.289177	5.27839	1.30321e-07	1.0077e-06	55.1635	88.37	94.53	273.892	168.063	240.997	2.86878
WBGene00020106	C18E9.1	cal-2	73.6606	0.308882	4.91122	9.05137e-07	5.75198e-06	41.1022	35.6331	37.5696	116.082	122.513	89.064	2.86654
WBGene00006592	C25H3.5	flp-27	50.3089	0.438166	3.45696	0.000546305	0.00189025	16.2245	17.1039	44.8412	77.3877	73.8222	72.4736	2.86152
WBGene00011305	T20H4.1	osm-10	27.4242	0.497213	3.08256	0.00205227	0.00617007	12.9796	19.9545	9.69539	42.4874	47.1206	32.3075	2.85988
WBGene00004855	F08F3.7	cyp-14A5	131.942	0.283759	5.33806	9.39443e-08	7.42869e-07	73.5513	69.8408	61.8081	250.372	141.362	194.718	2.85795
WBGene00003886	Y65B4A.2	Y65B4A.2	101.119	0.262166	5.77041	7.90789e-09	7.93805e-08	54.0818	49.8863	53.3246	168.432	134.294	146.694	2.85722
WBGene00001207	Y43F8B.2	Y43F8B.2	889.468	0.194176	7.79671	6.35416e-15	2.00605e-13	453.206	460.379	470.226	987.831	1281.68	1683.48	2.8566
WBGene00020083	Y69A2AR.5	daao-1	110.288	0.303477	4.98105	6.32391e-07	4.15416e-06	64.8982	57.0129	49.6889	192.711	112.304	185.113	2.85622
WBGene00011278	C26G2.1	syg-2	235.223	0.226916	6.65623	2.80934e-11	4.60819e-10	128.715	104.049	133.312	427.15	281.938	336.173	2.85532
WBGene00011283	F21D12.1	nhr-21	156.613	0.232149	6.50609	7.71306e-11	1.14731e-09	82.2044	75.5421	86.0466	238.991	193.194	263.699	2.85441
WBGene00020130	F20B10.1	nlr-1	160.473	0.312087	4.85459	1.20633e-06	7.48167e-06	80.0411	89.7953	79.9869	334.588	145.288	233.138	2.85407
WBGene00020134	Y48D7A.2	flp-18	134.324	0.275099	5.52987	3.20463e-08	2.83346e-07	46.5104	82.6687	79.9869	180.571	190.053	226.153	2.85313
WBGene00020135	R06C1.6	R06C1.6	149.356	0.25517	5.9132	3.35534e-09	3.65728e-08	70.3064	64.1395	98.1658	183.606	237.174	242.743	2.85249
WBGene00011328	Y40B1B.3	fbxb-66	51.5663	0.425951	3.55792	0.000373808	0.00134302	31.3675	35.6331	13.3312	63.731	67.5395	97.7957	2.85151
WBGene00011330	H01A20.1	nhr-3	271.722	0.248757	6.07617	1.23085e-09	1.45823e-08	127.633	129.704	166.034	529.575	298.43	378.958	2.85084
WBGene00003721	R05G6.10	R05G6.10	132.63	0.243653	6.17531	6.60345e-10	8.2489e-09	75.7145	57.0129	73.9273	179.054	221.467	188.606	2.85078
WBGene00020152	R01H10.4	R01H10.4	66.9348	0.334647	4.5353	5.75212e-06	3.08473e-05	27.0409	38.4837	38.7815	78.9051	108.377	110.02	2.85029
WBGene00020153	F11D5.1	F11D5.1	330.881	0.195758	7.68363	1.54639e-14	4.56401e-13	196.858	151.084	168.457	557.647	409.164	502.076	2.84448
WBGene00003720	C06B8.2	C06B8.2	59.5894	0.363023	4.11433	3.88312e-05	0.000174382	35.694	18.5292	38.7815	77.3877	98.9532	88.1908	2.84428
WBGene00011345	F46G10.2	F46G10.2	157.243	0.223723	6.72597	1.74426e-11	3.01141e-10	77.8778	76.9674	90.8943	210.919	261.519	225.279	2.83926
WBGene00011362	F37H8.2	F37H8.2	92.1422	0.291034	5.15642	2.51712e-07	1.81414e-06	58.4084	45.6103	39.9935	138.084	155.498	115.259	2.83893
WBGene00194692	Y51B9A.9	Y51B9A.9	26.3781	0.493182	3.08064	0.00206554	0.00620217	10.8164	17.1039	13.3312	47.7983	36.9111	32.3075	2.83668
WBGene00020160	F15E6.9	F15E6.9	33.1101	0.466784	3.20035	0.00137261	0.00429139	15.1429	9.97726	26.6623	50.0744	47.9059	48.8979	2.83645
WBGene00001716	T19B10.9	mam-4	37.4613	0.429888	3.49827	0.000468284	0.00164095	22.7144	21.3798	14.5431	68.2833	54.1887	43.6588	2.83319
WBGene00011383	K05C4.11	sol-2	42.8603	0.388028	3.89404	9.85878e-05	0.000405581	16.2245	24.2305	26.6623	66.0071	62.0421	61.9955	2.83153
WBGene00011392	Y46G5A.6	Y46G5A.6	27.1134	0.463987	3.22091	0.00127785	0.00402592	15.1429	12.8279	14.5431	40.2112	42.4085	37.5466	2.82652
WBGene00001547	K11D12.9	exc-14	36.6229	0.426543	3.54178	0.000397444	0.00141791	14.0613	22.8052	20.6027	51.5918	64.3981	46.2783	2.82357
WBGene00011393	F27D9.6	dhs-29	94.6388	0.294786	5.08148	3.74496e-07	2.59853e-06	38.9389	44.185	65.4439	154.775	125.655	138.835	2.82205
WBGene00011400	F57B1.9	F57B1.9	65.3376	0.386723	3.90426	9.45126e-05	0.000390345	24.8776	49.8863	27.8742	103.184	68.3248	117.879	2.81949
WBGene00004910	C45G9.13	nlp-43	32.4246	0.473635	3.1708	0.00152022	0.00470637	10.8164	17.1039	23.0265	51.5918	36.1258	55.8833	2.81864
WBGene00004145	T12B5.10	fbxa-60	315.578	0.206218	7.23332	4.71318e-13	1.08384e-11	171.98	141.107	183	481.776	541.887	373.719	2.81681
WBGene00020196	C01C4.1	nlp-1	48.6484	0.40766	3.71673	0.000201816	0.000773665	18.3878	39.909	18.1789	74.3529	65.9688	75.0932	2.81677
WBGene00020194	Y110A2AL.8	ptc-3	1083.63	0.113858	13.1185	2.57908e-39	8.31454e-37	586.247	565.853	551.425	1609.97	1628.8	1559.49	2.81667
WBGene00005683	H32C10.2	lin-33	93.5849	0.269729	5.52378	3.31777e-08	2.90743e-07	56.2451	48.461	42.4173	137.325	130.367	146.694	2.81659
WBGene00020200	T28D6.2	tba-7	136.609	0.265954	5.62446	1.86093e-08	1.71977e-07	65.9798	71.2661	77.5631	207.885	245.027	151.933	2.81573
WBGene00011424	K02G10.4	flp-11	114.902	0.266148	5.62812	1.82186e-08	1.68738e-07	48.6736	64.1395	67.8677	142.636	177.488	188.606	2.81563
WBGene00011427	F31B12.3	F31B12.3	79.5183	0.29729	5.04571	4.5184e-07	3.07662e-06	40.0205	49.8863	35.1458	125.186	102.88	123.991	2.81527
WBGene00011428	C03A7.14	abu-8	111.935	0.432352	3.43647	0.000589346	0.00202041	54.0818	21.3798	100.59	179.813	120.157	195.591	2.81487
WBGene00011430	F16B4.12	nhr-117	51.6349	0.356145	4.19797	2.69316e-05	0.000125099	21.6327	25.6558	33.9339	72.0768	76.1783	80.3322	2.81434
WBGene00011433	F32A11.6	moe-3	216.807	0.246937	6.03881	1.55253e-09	1.80992e-08	104.919	104.049	132.1	230.646	358.902	370.227	2.81403
WBGene00011445	C26D10.4	C26D10.4	74.2661	0.318178	4.6824	2.83534e-06	1.63339e-05	40.0205	35.6331	41.2054	97.8727	137.435	93.4299	2.81311
WBGene00003534	F07H5.4	F07H5.4	253.188	0.224041	6.67482	2.47532e-11	4.12898e-10	98.4289	133.98	166.034	411.976	338.483	370.227	2.81266
WBGene00011452	F42F12.7	nspc-14	103.949	0.368729	4.06505	4.80212e-05	0.00021146	31.3675	65.5648	66.6558	141.119	106.807	212.182	2.8126
WBGene00006539	Y54G2A.36	Y54G2A.36	212.142	0.278549	5.38241	7.34934e-08	5.96631e-07	100.592	158.211	75.1393	367.971	313.352	257.587	2.81159
WBGene00011462	Y47D3B.2	nlp-21	119.706	0.271215	5.52594	3.27724e-08	2.88548e-07	50.8369	78.3927	59.3842	146.43	196.336	186.86	2.80799
WBGene00000516	B0416.7	B0416.7	28.3	0.482737	3.06571	0.00217156	0.00648274	16.2245	11.4026	16.9669	33.3829	53.4033	38.4198	2.80768
WBGene00044383	T21D12.2	dpy-9	46.2717	0.494931	2.99096	0.002781	0.00807424	25.9593	14.2532	32.7219	48.557	110.733	45.4052	2.80657
WBGene00020228	Y57G11C.42	Y57G11C.42	57.8805	0.384247	3.82962	0.000128342	0.00051398	36.7756	15.6785	38.7815	78.1464	80.105	97.7957	2.80643
WBGene00020242	F48F7.5	F48F7.5	63.55	0.324613	4.5577	5.17178e-06	2.80855e-05	40.0205	29.9318	30.2981	101.666	82.461	96.9226	2.80348
WBGene00003647	T08E11.4	math-41	121.444	0.262245	5.71596	1.09083e-08	1.06525e-07	49.7553	81.2434	60.5962	194.987	173.561	168.523	2.80316
WBGene00020250	F21D12.3	F21D12.3	162.556	0.237653	6.22272	4.886e-10	6.22408e-09	91.9391	62.7142	101.802	220.024	247.383	251.475	2.80315
WBGene00004264	T03F6.4	T03F6.4	29.3728	0.499814	2.93648	0.00331963	0.00945053	16.2245	7.12661	23.0265	40.2112	41.6232	48.0247	2.80003
WBGene00011474	F42F12.9	nspc-10	99.3176	0.462839	3.22792	0.00124692	0.00394254	17.3062	74.1168	65.4439	139.601	94.2412	205.196	2.7988
WBGene00014505	C30E1.9	C30E1.9	1018.86	0.20173	7.34172	2.10861e-13	5.24294e-12	699.819	430.447	479.922	1465.06	1279.32	1758.58	2.79654
WBGene00011486	F55G1.15	F55G1.15	52.894	0.502781	2.95449	0.00313182	0.00897621	37.8573	38.4837	7.27154	84.216	60.4714	89.064	2.79565
WBGene00011495	T04B2.6	dhs-31	37.8527	0.417262	3.58253	0.000340278	0.00123367	16.2245	24.2305	19.3908	50.8331	67.5395	48.8979	2.79502
WBGene00011508	H14E04.1	strm-1	49.8914	0.370743	4.00983	6.0762e-05	0.00026172	20.5511	25.6558	32.7219	85.7334	68.3248	66.3614	2.79264
WBGene00020276	R05D7.1	R05D7.1	44.5426	0.388101	3.77698	0.000158743	0.0006241	31.3675	18.5292	20.6027	61.4549	62.8274	72.4736	2.79089
WBGene00020277	F52A8.4	glb-18	52.0655	0.382752	3.89404	9.85887e-05	0.000405581	25.9593	37.0584	19.3908	69.8007	66.7541	93.4299	2.79079
WBGene00020281	C29A12.4	nrx-1	106.881	0.292293	5.07853	3.80361e-07	2.63596e-06	55.1635	65.5648	48.4769	182.089	116.231	173.762	2.78999
WBGene00011517	T27A10.6	T27A10.6	282.355	0.180653	8.16831	3.12731e-16	1.21077e-14	162.245	129.704	155.126	414.252	446.86	385.944	2.78936
WBGene00011520	F31F4.12	nhr-180	42.9451	0.412993	3.54689	0.000389807	0.00139333	24.8776	12.8279	30.2981	56.9027	69.8955	62.8687	2.78907
WBGene00011530	F22B8.7	F22B8.7	551.533	0.212674	6.93922	3.94262e-12	7.73513e-11	377.491	255.133	241.173	965.07	680.107	790.224	2.78715
WBGene00011524	F35F10.1	F35F10.1	116.349	0.294887	5.03224	4.84781e-07	3.28757e-06	41.1022	66.9902	76.3512	169.191	144.503	199.957	2.78487
WBGene00077691	ZK1321.2	shk-1	97.2734	0.347878	4.26335	2.01384e-05	9.64636e-05	51.9185	68.4155	33.9339	172.984	96.5972	159.791	2.78329
WBGene00011548	C36B7.5	C36B7.5	32.4796	0.440914	3.31819	0.000906041	0.00296658	22.7144	14.2532	14.5431	43.2461	49.4766	50.6442	2.78325
WBGene00011572	F54D5.3	F54D5.3	1621.84	0.126952	11.6138	3.50625e-31	6.60435e-29	837.187	799.606	938.029	2499.93	2493.46	2162.86	2.77932
WBGene00011564	F31E8.2	snt-1	118.633	0.281494	5.23275	1.6701e-07	1.25831e-06	50.8369	52.7369	84.8346	187.4	150	185.987	2.77794
WBGene00020301	Y37D8A.6	Y37D8A.6	171.196	0.233947	6.31909	2.63109e-10	3.52016e-09	86.5309	105.474	79.9869	294.377	212.828	247.982	2.77651
WBGene00011583	Y11D7A.14	nmy-3	59.7741	0.414607	3.52549	0.000422692	0.00149967	49.7553	27.0811	18.1789	90.2856	105.236	68.1077	2.7746
WBGene00020317	M02H5.4	nhr-202	138.105	0.246274	5.94826	2.71006e-09	2.99716e-08	88.6942	65.5648	65.4439	231.404	192.409	185.113	2.77159
WBGene00011590	F32F2.1	uig-1	265.131	0.230315	6.39744	1.58006e-10	2.20735e-09	112.49	148.234	161.186	468.878	307.069	392.929	2.77044
WBGene00020324	T07D10.3	T07D10.3	40.6526	0.41601	3.55273	0.000381257	0.00136656	19.4695	27.0811	18.1789	44.7635	70.6809	63.7419	2.76823
WBGene00011594	R10E11.5	R10E11.5	48.5779	0.36824	3.99467	6.47836e-05	0.000277049	21.6327	24.2305	31.51	81.9399	67.5395	64.615	2.76704
WBGene00006464	C41G7.8	C41G7.8	46.5367	0.389259	3.76541	0.000166276	0.000649906	24.8776	21.3798	27.8742	87.2508	62.8274	55.0101	2.76654
WBGene00020325	T01D3.6	T01D3.6	2183.65	0.212389	6.91526	4.66993e-12	9.02961e-11	838.268	1194.42	1445.82	3485.48	3689.54	2448.39	2.76653
WBGene00020326	F53H4.5	gmeb-2	60.7065	0.406116	3.57439	0.000351043	0.00126966	41.1022	15.6785	39.9935	113.047	71.4662	82.9517	2.7638
WBGene00020329	F25E2.3	F25E2.3	59.9472	0.369091	3.9376	8.22991e-05	0.00034397	35.694	19.9545	39.9935	106.218	72.2515	85.5713	2.76072
WBGene00020330	F40F9.2	tag-120	222.486	0.262435	5.60123	2.1283e-08	1.94647e-07	120.062	161.061	73.9273	331.553	300.786	347.524	2.75979
WBGene00004229	F38A6.1	pha-4	334.967	0.236399	6.19049	5.99768e-10	7.53147e-09	157.919	152.51	224.206	602.41	370.682	502.076	2.75921
WBGene00004987	R13A5.9	mfsd-6	85.0655	0.276328	5.28894	1.23024e-07	9.55245e-07	46.5104	47.0356	42.4173	124.427	114.66	135.342	2.7539
[truncated: 608 more rows]

## Sheet: ΔpdeI
WormBase gene ID	Gene ID	Gene name	Base mean	Std error	Wald stats	p-value	p adjusted	BW25113_1	BW25113_2	BW25113_3	ΔpdeI_ 1	ΔpdeI_ 2	ΔpdeI_ 3	Fold change (ΔpdeI/BW25113)
[truncated: 1,670 more rows]

[truncated: 2 more sheets: ΔallD, Common]
