# Supplementary material for: Iron-deplete diet enhances Caenorhabditis elegans lifespan via oxidative stress response pathways
Source: EMBO J. 2025 Nov 10;44(24):7565–89. doi: 10.1038/s44318-025-00634-7 (PMC12706066; doi:10.1038/s44318-025-00634-7)
Supplement: Supplementary file 7 — Source data Fig. 1 [file 44318_2025_634_MOESM7_ESM.zip › Figure 1/Source data_Figure 1B.xlsx]

## Sheet: Sheet1
	fat-7p::fat-7::GFP
	Fluorescence intensity
	BW25113	ΔpliG	ΔrlmL	ΔybaN	ΔstfP	ΔfdrA	ΔroxA	ΔcyoB	ΔcyoA	ΔcyoD	ΔallD	ΔsdhB	ΔcyoC	ΔcpxR	ΔtqsA	ΔpdeI	ΔycbK	ΔyciA	ΔybfB	ΔtktA	ΔcutC	ΔymfM	ΔyejG	ΔdmsA	ΔyccA	ΔyfaT	ΔnarY
	4.161	2.293	1.284	1.195	1.597	1.849	1.126	0.966	1.82	1.39	1.703	2.455	0.864	1.596	1.618	1.046	1.089	1.152	0.947	1.444	2.774	1.276	1.984	2.386	1.883	2.578	2.304
	3.729	2.768	1.623	1.052	1.571	1.343	1.39	0.623	1.858	1.669	2.062	2.376	0.731	1.714	2.07	1.331	0.858	1.543	0.864	1.737	3.32	2.218	2.65	3.101	2.405	3.394	3.387
	4.303	2.612	2.117	0.837	1.341	1.262	1.599	0.717	1.961	1.47	2.251	2.803	1.006	1.94	2.09	1.593	1.043	1.971	1.334	1.964	3.384	2.245	2.404	2.406	1.674	3.863	3.166
	4.583	2.178	2.32	1.019	1.536	2.047	1.603	1.231	2.052	1.689	2.157	3.748	0.895	2.219	1.839	1.209	0.958	1.4	1.201	1.968	3.04	2.442	2.905	2.999	2.81	4.39	3.052
	4.778	3.006	1.824	1.661	1.281	2.207	1.415	0.771	2.035	1.981	2.072	2.783	1.194	1.42	1.334	1.302	1.264	1.512	1.495	2.488	2.676	2.168	1.591	3.899	2.044	3.753	3.136
	4.095	2.805	2.387	1.487	1.491	1.867	1.394	0.891	2.135	1.727	1.931	2.907	0.783	2.271	2.145	1.725	1.229	1.584	1.005	1.615	3.839	2.693	2.386	2.121	1.827	3.304	2.8
	4.174	3.986	2.034	1.437	1.41	2.034	0.928	1.063	1.803	1.869	2.059	3.483	0.809	1.901	1.788	1.674	1.115	1.534	1.146	1.962	2.896	2.996	1.381	2.377	2.148	4.657	2.743
	4.809	2.646	1.688	0.953	1.473	1.58	1.556	0.725	1.833	1.746	2.11	2.43	0.93	2.109	2.258	1.272	1.104	1.864	1.429	2.091	3.868	3.241	1.434	4.073	2.345	4.152	2.158
	4.359	2.021	1.923	1.16	1.541	1.829	1.914	0.9	1.709	1.603	2.001	2.781	0.918	2.009	1.952	1.226	1.335	2.071	1.012	1.906	3.308	2.168	2.94	3.701	3.303	3.615	3.847
	4.882	2.238	2.141	1.677	1.398	1.607	1.44	1.195	1.397	1.247	1.977	3.103	0.892	2.187	1.612	1.474	0.986	2.324	1.26	1.962	3.514	2.586	1.731	2.78	2.406	3.259	3.386
	3.538	2.322	2.285	0.755	1.057	2.349	4.457	0.781	0.934	1.819	1.416	1.247	0.998	1.302	1.808	1.153	0.973	1.352	1.856	1.489	3.358	2.469	1.585	2.543	1.63	1.751	3.104
	3.938	2.341	1.504	1.242	1.576	2.708	2.135	1.031	1.351	1.714	1.872	1.641	0.986	1.424	1.713	1.233	1.012	1.387	1.711	1.254	3.664	2.845	2.104	2.325	2.447	2.45	2.803
	6.287	2.989	1.487	1.174	1.249	2.282	1.96	0.993	1.521	1.894	1.166	1.669	1.173	1.158	2.61	1.301	1.027	1.363	2.027	1.793	4.022	1.246	1.454	2.332	2.287	3.098	2.817
	4.964	2.771	1.801	1.107	1.341	2.165	1.524	1.342	1.416	1.712	1.529	1.564	0.847	1.533	2.246	1.232	0.955	1.394	2.029	1.382	4.319	1.91	1.728	2.957	3.075	2.122	3.264
	5.343	2.679	1.442	1.223	1.421	2.102	2.016	1.074	4.019	2.303	1.371	1.292	1.022	1.477	1.922	0.899	1.624	1.7	1.95	1.761	3.841	1.348	1.808	2.556	3.443	3.97	2.9
	3.538	3.052	1.206	1.023	1.219	2.271	1.431	0.94	2.076	1.44	1.817	1.403	1.066	1.383	1.69	1.127	1.224	1.581	2.194	1.847	2.933	1.596	2.245	1.756	2.909	3.343	3.388
	3.348	2.295	1.492	1.184	1.486	2.296	1.413	1.015	2.746	1.299	1.401	1.292	0.863	1.739	2.136	1.223	1.424	1.443	2.312	1.823	3.73	1.562	1.948	2.583	1.993	2.012	2.886
	2.418	2.102	1.685	1.146	1.739	2.856	1.778	0.822	1.57	1.493	1.703	1.815	1.113	1.554	2.565	1.337	1.064	1.629	1.831	1.33	3.877	2.015	2.833	1.994	1.789	3.22	2.771
	3.072	2.484	1.681	1.138	1.241	2.644	2.063	0.864	1.318	1.687	1.695	1.372	1.136	1.238	1.582	1.019	0.849	1.265	2.116	1.406	3.704	1.379	2.092	2.566	2.039	1.421	2.179
	1.811	2.904	1.518	0.765	1.326	1.76	2.437	1.182	1.359	1.328	1.004	1.625	1.092	1.698	2.054	1.352	0.841	1.664	1.845	1.877	3.886	1.741	2.094	2.364	2.17	1.773	2.161
Mean	4.107	2.625	1.772	1.162	1.415	2.053	1.779	0.9563	1.846	1.654	1.765	2.189	0.9659	1.694	1.952	1.286	1.099	1.587	1.578	1.755	3.498	2.107	2.065	2.691	2.331	3.106	2.913
Std. Deviation	1.013	0.4512	0.348	0.255	0.1614	0.4276	0.7273	0.1904	0.6465	0.2573	0.3506	0.7914	0.1338	0.3422	0.3274	0.2082	0.2014	0.2869	0.4621	0.3041	0.4548	0.5962	0.4954	0.6124	0.53	0.9371	0.457
