# Supplementary material for: Iron-deplete diet enhances Caenorhabditis elegans lifespan via oxidative stress response pathways
Source: EMBO J. 2025 Nov 10;44(24):7565–89. doi: 10.1038/s44318-025-00634-7 (PMC12706066; doi:10.1038/s44318-025-00634-7)
Supplement: Supplementary file 7 — Source data Fig. 1 [file 44318_2025_634_MOESM7_ESM.zip › Figure 1/Source data_Figure 1C.xlsx]

## Sheet: Sheet1
Diet	Adult			Mean	Std deviation			L4			Mean	Std deviation			L3			Mean	Std deviation			L1/L2			Mean	Std deviation
BW25113	0.928144	0.804348	0.931507	0.888	0.072464			0.02994	0.130435	0.027397	0.0625907	0.0587687			0.023952	0.043478	0.041096	0.0361753	0.0106525			0.017964	0.021739	0	0.0132343	0.0116157
ΔpliG	0.720588	0.292683	0	0.337757	0.362402			0.095588	0.341463	0.704225	0.380425	0.306183			0.125	0.317073	0.169014	0.203696	0.100624			0.058824	0.04878	0.126761	0.0781217	0.0424212
ΔrlmL	0.683673	0	0	0.227891	0.394719			0.061224	0.111111	0.27451	0.148948	0.111564			0.173469	0.666667	0.558824	0.46632	0.259285			0.081633	0.222222	0.166667	0.156841	0.0708077
ΔybaN	0.07619	0	0.094118	0.0567693	0.0499742			0.095238	0	0.317647	0.137628	0.163011			0.666667	0.707317	0.470588	0.614857	0.126583			0.161905	0.292683	0.117647	0.190745	0.0910121
ΔstfP	0.458333	0	0	0.152778	0.264619			0.166667	0	0.018182	0.0616163	0.0914296			0.291667	0.828571	0.8	0.640079	0.302072			0.083333	0.171429	0.181818	0.145527	0.0541112
ΔfdrA	0.88	0.413043	0.81875	0.703931	0.253771			0.033333	0.226087	0.08125	0.113557	0.100356			0.066667	0.26087	0.06875	0.132096	0.111527			0.02	0.1	0.03125	0.0504167	0.0433073
ΔroxA	0.67	0	0.247059	0.305686	0.338826			0.18	0	0.317647	0.165882	0.159293			0.12	0.704225	0.329412	0.384546	0.295989			0.03	0.295775	0.105882	0.143886	0.136903
ΔcyoB	0	0	0	0	0			0.207921	0.056075	0.68	0.314665	0.325371			0.792079	0.654206	0.32	0.588762	0.242749			0	0.28972	0	0.0965733	0.16727
ΔcyoA	0	0	0	0	0			0.293478	0	0.238095	0.177191	0.15593			0.543478	0.510638	0.571429	0.541848	0.0304282			0.163043	0.489362	0.190476	0.28096	0.181002
ΔcyoD	0	0	0	0	0			0	0.05	0.233645	0.0945483	0.123028			0.761062	0.7	0.766355	0.742472	0.0368772			0.238938	0.25	0	0.162979	0.141253
ΔallD	0	0	0	0	0			0.08	0.145833	0.04	0.088611	0.0534394			0.896	0.6875	0.8	0.7945	0.104359			0.024	0.166667	0.16	0.116889	0.0805133
ΔsdhB	0	0.645902	0	0.215301	0.372912			0.077778	0.095082	0.470588	0.214483	0.221962			0.722222	0.052459	0.5	0.424894	0.34114			0.2	0.206557	0.029412	0.145323	0.100435
ΔcyoC	0	0	0	0	0			0.172414	0.086957	0.166667	0.142013	0.0477661			0.655172	0.673913	0.606061	0.645049	0.0350405			0.172414	0.23913	0.227273	0.212939	0.0355929
ΔcpxR	0	0	0.677966	0.225989	0.391424			0.022222	0.849057	0.254237	0.375172	0.426477			0.611111	0.150943	0.067797	0.276617	0.292648			0.366667	0	0	0.122222	0.211695
ΔtqsA	0.304348	0	0.021978	0.108775	0.169727			0.130435	0.066667	0.21978	0.138961	0.0769117			0.46087	0.711111	0.549451	0.573811	0.126887			0.104348	0.222222	0.208791	0.178454	0.0645278
ΔpdeI	0	0	0	0	0			0.121951	0	0.089744	0.070565	0.0631972			0.731707	0.512821	0.730769	0.658432	0.126104			0.146341	0.487179	0.179487	0.271002	0.187947
ΔycbK	0	0	0	0	0			0.065789	0	0.066667	0.044152	0.0382393			0.631579	0.733333	0.790476	0.718463	0.0804855			0.302632	0.266667	0.142857	0.237385	0.0838157
ΔyciA	0.064935	0	0	0.021645	0.0374902			0.116883	0.02381	0.25	0.130231	0.113684			0.701299	0.761905	0.625	0.696068	0.0686022			0.116883	0.214286	0.125	0.152056	0.0540451
ΔybfB	0	0	0	0	0			0.087805	0.114286	0.83871	0.346934	0.426097			0.682927	0.828571	0.16129	0.557596	0.350852			0.229268	0.057143	0	0.0954703	0.119343
ΔtktA	0	0	0	0	0			0.070588	0	0.203704	0.0914307	0.103439			0.664706	0.72	0.592593	0.6591	0.0638883			0.264706	0.28	0.203704	0.24947	0.0403655
ΔcutC	0.545455	0.241935	0.011905	0.266432	0.267617			0.090909	0.483871	0.27381	0.282863	0.196637			0.272727	0.274194	0.619048	0.388656	0.199526			0.090909	0	0.095238	0.062049	0.0537796
Δymfm	0.656934	0	0.582609	0.413181	0.35975			0.145985	0.434109	0.243478	0.274524	0.146549			0.160584	0.449612	0.130435	0.246877	0.17622			0.036496	0.116279	0.043478	0.0654177	0.0441853
ΔyejG	0.794444	0.148936	0.616	0.519793	0.333335			0.083333	0.468085	0.28	0.277139	0.192392			0.066667	0.297872	0.08	0.14818	0.129809			0.055556	0.085106	0.024	0.0548873	0.0305585
ΔdmsA	0.808824	0.831818	0.8	0.813547	0.0164265			0.117647	0.054545	0.053333	0.075175	0.0367868			0.044118	0.045455	0.08	0.0565243	0.0203415			0.029412	0.068182	0.066667	0.0547537	0.0219596
ΔyccA	0.733333	0.597315	0.610465	0.647038	0.0750226			0.12	0.248322	0.273256	0.213859	0.0822351			0.08	0.107383	0.081395	0.0895927	0.0154227			0.066667	0.04698	0.034884	0.0495103	0.0160419
ΔyfaT	0.168831	0.085106	0.825243	0.359727	0.405317			0.519481	0.585106	0.038835	0.381141	0.298256			0.194805	0.212766	0.087379	0.164983	0.0678047			0.116883	0.117021	0.048544	0.0941493	0.0394954
ΔnarY	0.857143	0.689655	0.853659	0.800152	0.0957094			0.047619	0.137931	0.036585	0.074045	0.0556013			0.071429	0.086207	0.04878	0.0688053	0.0188509			0.02381	0.086207	0.060976	0.0569977	0.0313882
