# Supplementary material for: Iron-deplete diet enhances Caenorhabditis elegans lifespan via oxidative stress response pathways
Source: EMBO J. 2025 Nov 10;44(24):7565–89. doi: 10.1038/s44318-025-00634-7 (PMC12706066; doi:10.1038/s44318-025-00634-7)
Supplement: Supplementary file 8 — Source data Fig. 2 [file 44318_2025_634_MOESM8_ESM.zip]

Archive with 5 entries (4 files):
- Figure 2/
- Figure 2/Source data_Figure 2A.xlsx
- Figure 2/Source data_Figure 2B.xlsx
- Figure 2/Source data_Figure 2C.xlsx
- Figure 2/Source data_Figure 2D.xlsx
