# Supplementary material for: Iron-deplete diet enhances Caenorhabditis elegans lifespan via oxidative stress response pathways
Source: EMBO J. 2025 Nov 10;44(24):7565–89. doi: 10.1038/s44318-025-00634-7 (PMC12706066; doi:10.1038/s44318-025-00634-7)
Supplement: Supplementary file 8 — Source data Fig. 2 [file 44318_2025_634_MOESM8_ESM.zip › Figure 2/Source data_Figure 2A.xlsx]

## Sheet: Sheet1
	Day	BW25113	ΔpliG
	7	1
	9	1
	9	1
	10	1
	10	1
	10	1
	10	1
	10	1
	11	1
	11	1
	11	1
	11	1
	11	1
	11	1
	11	1
	11	1
	11	1
	11	1
	12	1
	12	1
	12	1
	12	1
	12	1
	12	1
	12	1
	12	1
	13	1
	13	1
	13	1
	13	1
	13	1
	13	1
	13	1
	14	1
	14	1
	14	1
	14	1
	15	1
	15	1
	15	1
	15	1
	15	1
	15	1
	16	1
	16	1
	16	1
	16	1
	16	1
	17	1
	17	1
	17	1
	17	1
	17	1
	17	1
	17	1
	17	1
	17	1
	17	1
	17	1
	17	1
	17	1
	17	1
	18	1
	18	1
	18	1
	18	1
	18	1
	18	1
	18	1
	18	1
	18	1
	18	1
	19	1
	19	1
	19	1
	19	1
	19	1
	19	1
	20	1
	20	1
	20	1
	20	1
	21	1
	22	1
	12		1
	14		1
	15		1
	15		1
	15		1
	17		1
	17		1
	18		1
	18		1
	18		1
	19		1
	20		1
	21		1
	21		1
	21		1
	21		1
	21		1
	21		1
	22		1
	22		1
	22		1
	22		1
	22		1
	24		1
	24		1
	24		1
	25		1
	25		1
	25		1
	25		1
	25		1
	26		1
	28		1
	28		1
	28		1
	28		1
	28		1
	28		1
	28		1
	28		1
	28		1
	29		1
	29		1
	29		1
	29		1
	29		1
	29		1
	30		1
	30		1
	30		1
	30		1
	30		1
	30		1
	31		1
	31		1
	31		1
	31		1
	33		1
	33		1
