# Supplementary material for: Iron-deplete diet enhances Caenorhabditis elegans lifespan via oxidative stress response pathways
Source: EMBO J. 2025 Nov 10;44(24):7565–89. doi: 10.1038/s44318-025-00634-7 (PMC12706066; doi:10.1038/s44318-025-00634-7)
Supplement: Supplementary file 8 — Source data Fig. 2 [file 44318_2025_634_MOESM8_ESM.zip › Figure 2/Source data_Figure 2D.xlsx]

## Sheet: Sheet1
	ΔpliG	ΔrlmL	ΔybaN	ΔstfP	ΔfdrA	ΔroxA	ΔcyoB	ΔcyoA	ΔcyoD	ΔallD	ΔsdhB	ΔcyoC	ΔcpxR	ΔtqsA	ΔpdeI	ΔycbK	ΔyciA	ΔybfB	ΔtktA	ΔcutC	ΔymfM	ΔyejG	ΔdmsA	ΔyccA	ΔyfaT	ΔnarY
	64.2667	71.9198	69.6025	44.2079	36.1333	60.1223	45.8667	30.4667	40	39.6104	32.8125	37.6129	44.5161	48.3871	39.5455	33.5484	29.8701	30.9677	27.9221	36.4516	11.3548	19.521	26.3333	29.9083	18.2724	10.5161
	83.2	50.479	40.2658	64.0401	76.2667	42.7545	63.8	65.48	53	30.8594	46.0892	36.4796	29.2092	20.0615	21.0938	26.0308	34.6354	37.3087	28.9062	24.8725	51.7857	31.9601	40.1333	17.5449	19.8769	18.3036
	52.0245	50.8682	50.4823	46.4952	41.1043	48.9132	28.6503	28.7117	30.5522	43.5036	28.2754	25.2308	20.3077	25.063	32.5145	32.9345	27.0847	20.6769	31.4156	26.6461	24.3077	30.6109	12.2699	26.9103	19.5499	26.0308
Mean	66.5	57.76	53.45	51.58	51.17	50.6	46.11	41.55	41.18	37.99	35.73	33.11	31.34	31.17	31.05	30.84	30.53	29.65	29.41	29.32	29.15	27.36	26.25	24.79	19.23	18.28
Std. Deviation	15.71	12.27	14.89	10.85	21.88	8.805	17.58	20.74	11.27	6.476	9.257	6.845	12.24	15.12	9.312	4.174	3.818	8.394	1.801	6.237	20.65	6.826	13.93	6.449	0.8479	7.757
