# Supplementary material for: Iron-deplete diet enhances Caenorhabditis elegans lifespan via oxidative stress response pathways
Source: EMBO J. 2025 Nov 10;44(24):7565–89. doi: 10.1038/s44318-025-00634-7 (PMC12706066; doi:10.1038/s44318-025-00634-7)
Supplement: Supplementary file 9 — Source data Fig. 3 [file 44318_2025_634_MOESM9_ESM.zip]

Archive with 14 entries (12 files):
- Figure 3/
- Figure 3/Source data_Figure 3A.xlsx
- Figure 3/Source data_Figure 3B.xlsx
- Figure 3/Source data_Figure 3C.xlsx
- Figure 3/Source data_Figure 3D.xlsx
- Figure 3/Source data_Figure 3E.xlsx
- Figure 3/Source data_Figure 3F.xlsx
- Figure 3/Source data_Figure 3G/
- Figure 3/Source data_Figure 3G/BW25113.tif
- Figure 3/Source data_Figure 3G/ΔallD.tif
- Figure 3/Source data_Figure 3G/ΔpdeI.tif
- Figure 3/Source data_Figure 3G/ΔtktA.tif
- Figure 3/Source data_Figure 3G/ΔyciA.tif
- Figure 3/Source data_Figure 3H.xlsx
