# Supplementary material for: Iron-deplete diet enhances Caenorhabditis elegans lifespan via oxidative stress response pathways
Source: EMBO J. 2025 Nov 10;44(24):7565–89. doi: 10.1038/s44318-025-00634-7 (PMC12706066; doi:10.1038/s44318-025-00634-7)
Supplement: Supplementary file 9 — Source data Fig. 3 [file 44318_2025_634_MOESM9_ESM.zip › Figure 3/Source data_Figure 3A.xlsx]

## Sheet: Sheet1
Day	BW25113	ΔtktA	ΔyciA	ΔpdeI	ΔallD
7					1
11					1
11					1
12					1
12					1
12					1
13					1
13					1
13					1
13					1
13					1
13					1
14					1
14					1
14					1
14					1
14					1
14					1
14					1
14					1
14					1
14					1
15					1
15					1
16					1
16					1
16					1
16					1
16					1
16					1
16					1
16					1
16					1
16					1
16					1
16					1
16					1
17					1
17					1
17					1
17					1
17					1
17					1
18					1
18					1
18					1
18					1
18					1
18					1
18					1
18					1
18					1
18					1
19					1
19					1
19					1
19					1
19					1
19					1
19					1
19					1
19					1
19					1
22					1
22					1
22					1
22					1
22					1
22					1
22					1
22					1
22					1
22					1
22					1
22					1
22					1
22					1
22					1
22					1
22					1
22					1
22					1
22					1
22					1
22					1
22					1
22					1
22					1
24					1
24					1
24					1
24					1
24					1
24					1
24					1
24					1
24					1
24					1
24					1
24					1
24					1
24					1
24					1
24					1
24					1
24					1
24					1
24					1
24					1
24					1
24					1
24					1
24					1
24					1
24					1
24					1
25					1
25					1
25					1
25					1
25					1
25					1
25					1
25					1
26					1
26					1
26					1
26					1
26					1
27					1
27					1
27					1
27					1
27					1
27					1
27					1
28					1
28					1
28					1
28					1
28					1
29					1
29					1
31					1
8				1
10				1
11				1
13				1
13				1
13				1
13				1
14				1
14				1
14				1
14				1
14				1
14				1
14				1
14				1
14				1
15				1
15				1
15				1
15				1
15				1
15				1
15				1
15				1
16				1
16				1
16				1
16				1
16				1
16				1
16				1
16				1
16				1
16				1
16				1
16				1
16				1
16				1
16				1
16				1
17				1
17				1
17				1
17				1
17				1
17				1
17				1
17				1
17				1
17				1
18				1
18				1
18				1
18				1
18				1
18				1
18				1
18				1
18				1
18				1
18				1
18				1
18				1
19				1
19				1
19				1
19				1
19				1
19				1
19				1
19				1
19				1
19				1
19				1
19				1
19				1
19				1
19				1
22				1
22				1
22				1
22				1
22				1
22				1
22				1
22				1
22				1
22				1
22				1
22				1
22				1
22				1
22				1
22				1
22				1
22				1
22				1
22				1
22				1
22				1
22				1
22				1
22				1
22				1
22				1
22				1
22				1
22				1
22				1
22				1
22				1
22				1
22				1
22				1
22				1
22				1
22				1
22				1
22				1
22				1
22				1
22				1
22				1
22				1
22				1
24				1
24				1
24				1
24				1
24				1
24				1
24				1
24				1
24				1
24				1
24				1
25				1
25				1
25				1
25				1
26				1
26				1
26				1
27				1
27				1
28				1
29				1
30				1
11		1
12		1
13		1
14		1
14		1
14		1
14		1
15		1
15		1
15		1
16		1
16		1
16		1
16		1
16		1
17		1
17		1
17		1
17		1
18		1
18		1
18		1
18		1
18		1
18		1
19		1
19		1
19		1
19		1
19		1
19		1
19		1
19		1
22		1
22		1
22		1
22		1
22		1
22		1
22		1
22		1
22		1
22		1
22		1
22		1
22		1
22		1
22		1
22		1
22		1
22		1
22		1
22		1
24		1
24		1
24		1
24		1
24		1
24		1
24		1
24		1
24		1
24		1
24		1
24		1
24		1
25		1
25		1
25		1
25		1
25		1
26		1
26		1
27		1
27		1
27		1
28		1
30		1
7			1
9			1
10			1
11			1
14			1
14			1
14			1
14			1
15			1
15			1
16			1
16			1
16			1
16			1
17			1
17			1
17			1
17			1
17			1
17			1
17			1
18			1
18			1
18			1
18			1
18			1
18			1
18			1
18			1
18			1
19			1
19			1
22			1
22			1
22			1
22			1
22			1
22			1
22			1
22			1
22			1
22			1
22			1
22			1
22			1
22			1
24			1
24			1
24			1
24			1
24			1
24			1
24			1
24			1
24			1
24			1
25			1
25			1
25			1
25			1
25			1
25			1
25			1
25			1
25			1
25			1
25			1
25			1
25			1
26			1
26			1
26			1
27			1
27			1
27			1
28			1
28			1
29			1
29			1
31			1
8	1
9	1
9	1
9	1
9	1
9	1
9	1
9	1
9	1
10	1
10	1
10	1
10	1
10	1
10	1
10	1
10	1
10	1
10	1
10	1
10	1
10	1
11	1
11	1
11	1
11	1
11	1
11	1
11	1
11	1
11	1
11	1
11	1
11	1
11	1
11	1
11	1
11	1
11	1
11	1
11	1
11	1
11	1
12	1
12	1
12	1
12	1
12	1
12	1
12	1
12	1
12	1
12	1
12	1
12	1
12	1
12	1
13	1
13	1
13	1
13	1
13	1
13	1
13	1
13	1
13	1
13	1
14	1
14	1
14	1
14	1
14	1
14	1
14	1
14	1
14	1
14	1
15	1
15	1
15	1
15	1
15	1
15	1
15	1
15	1
15	1
15	1
15	1
15	1
15	1
15	1
15	1
15	1
15	1
15	1
15	1
15	1
15	1
15	1
15	1
15	1
15	1
15	1
15	1
15	1
15	1
15	1
15	1
15	1
16	1
16	1
16	1
16	1
16	1
16	1
16	1
16	1
16	1
16	1
16	1
16	1
16	1
16	1
16	1
16	1
16	1
17	1
17	1
17	1
17	1
17	1
17	1
17	1
17	1
17	1
17	1
17	1
17	1
17	1
17	1
17	1
17	1
17	1
17	1
17	1
17	1
17	1
17	1
17	1
17	1
17	1
17	1
17	1
17	1
17	1
17	1
17	1
17	1
17	1
18	1
18	1
18	1
18	1
18	1
18	1
18	1
18	1
18	1
18	1
18	1
18	1
18	1
18	1
18	1
18	1
18	1
19	1
19	1
19	1
19	1
19	1
19	1
19	1
19	1
19	1
19	1
19	1
19	1
19	1
19	1
19	1
19	1
19	1
19	1
19	1
19	1
19	1
20	1
20	1
20	1
20	1
20	1
20	1
20	1
20	1
20	1
20	1
20	1
20	1
20	1
20	1
20	1
23	1
23	1
23	1
23	1
23	1
23	1
23	1
23	1
25	1
25	1
25	1
25	1
25	1
26	1
26	1
26	1
26	1
26	1
