# Supplementary material for: Iron-deplete diet enhances Caenorhabditis elegans lifespan via oxidative stress response pathways
Source: EMBO J. 2025 Nov 10;44(24):7565–89. doi: 10.1038/s44318-025-00634-7 (PMC12706066; doi:10.1038/s44318-025-00634-7)
Supplement: Supplementary file 9 — Source data Fig. 3 [file 44318_2025_634_MOESM9_ESM.zip › Figure 3/Source data_Figure 3C.xlsx]

## Sheet: Sheet1
	ΔtktA	ΔyciA	ΔpdeI	ΔallD	Common
	WormBase gene ID	WormBase gene ID	WormBase gene ID	WormBase gene ID	WormBase gene ID
	WBGene00015046	WBGene00007073	WBGene00015046	WBGene00007271	WBGene00000006
	WBGene00015573	WBGene00004054	WBGene00015573	WBGene00015573	WBGene00000037
	WBGene00015599	WBGene00007103	WBGene00015599	WBGene00015596	WBGene00000039
	WBGene00015600	WBGene00000491	WBGene00015600	WBGene00015599	WBGene00000068
	WBGene00000521	WBGene00000403	WBGene00006191	WBGene00015600	WBGene00000070
	WBGene00016199	WBGene00007112	WBGene00000521	WBGene00006191	WBGene00000082
	WBGene00001556	WBGene00044644	WBGene00016254	WBGene00000521	WBGene00000086
	WBGene00008292	WBGene00044646	WBGene00001556	WBGene00016670	WBGene00000111
	WBGene00006097	WBGene00015018	WBGene00006097	WBGene00008292	WBGene00000170
	WBGene00008477	WBGene00015019	WBGene00008477	WBGene00006097	WBGene00000188
	WBGene00017199	WBGene00015044	WBGene00017199	WBGene00008477	WBGene00000220
	WBGene00017296	WBGene00015047	WBGene00017296	WBGene00017199	WBGene00000224
	WBGene00000738	WBGene00015048	WBGene00000738	WBGene00017296	WBGene00000237
	WBGene00044058	WBGene00015055	WBGene00044058	WBGene00000738	WBGene00000272
	WBGene00017562	WBGene00015063	WBGene00017666	WBGene00044058	WBGene00000372
	WBGene00009032	WBGene00015067	WBGene00009032	WBGene00017666	WBGene00000373
	WBGene00009041	WBGene00000907	WBGene00009041	WBGene00009032	WBGene00000397
	WBGene00018092	WBGene00015085	WBGene00018092	WBGene00009033	WBGene00000399
	WBGene00018267	WBGene00002048	WBGene00009571	WBGene00009041	WBGene00000401
	WBGene00009805	WBGene00015081	WBGene00018267	WBGene00044662	WBGene00000402
	WBGene00009836	WBGene00015082	WBGene00009815	WBGene00018092	WBGene00000433
	WBGene00010206	WBGene00050927	WBGene00009805	WBGene00018267	WBGene00000448
	WBGene00195165	WBGene00006538	WBGene00009836	WBGene00009805	WBGene00000453
	WBGene00003734	WBGene00006745	WBGene00010206	WBGene00018571	WBGene00000455
	WBGene00019072	WBGene00007131	WBGene00195165	WBGene00009836	WBGene00000463
	WBGene00010446	WBGene00007139	WBGene00003734	WBGene00195165	WBGene00000469
	WBGene00019866	WBGene00002252	WBGene00019072	WBGene00003734	WBGene00000476
	WBGene00005703	WBGene00015131	WBGene00010446	WBGene00019072	WBGene00000478
	WBGene00011161	WBGene00015135	WBGene00019668	WBGene00010446	WBGene00000484
	WBGene00011427	WBGene00006780	WBGene00019866	WBGene00019571	WBGene00000485
	WBGene00020228	WBGene00015163	WBGene00005703	WBGene00019866	WBGene00000490
	WBGene00020242	WBGene00007152	WBGene00011160	WBGene00019948	WBGene00000493
	WBGene00020250	WBGene00007170	WBGene00011161	WBGene00011160	WBGene00000497
	WBGene00020357	WBGene00007174	WBGene00011427	WBGene00011161	WBGene00000516
	WBGene00020384	WBGene00015172	WBGene00020228	WBGene00011427	WBGene00000518
	WBGene00002102	WBGene00000903	WBGene00020242	WBGene00020228	WBGene00000521
	WBGene00011750	WBGene00015177	WBGene00020250	WBGene00020242	WBGene00000526
	WBGene00003717	WBGene00015182	WBGene00020357	WBGene00020250	WBGene00000535
	WBGene00011786	WBGene00015197	WBGene00020384	WBGene00020357	WBGene00000553
	WBGene00044783	WBGene00194695	WBGene00002102	WBGene00020384	WBGene00000557
	WBGene00012254	WBGene00002178	WBGene00003717	WBGene00002102	WBGene00000558
	WBGene00012467	WBGene00007191	WBGene00011786	WBGene00011750	WBGene00000641
	WBGene00012593	WBGene00000529	WBGene00004001	WBGene00003717	WBGene00000650
	WBGene00013328	WBGene00007044	WBGene00044783	WBGene00011786	WBGene00000652
	WBGene00050974	WBGene00015217	WBGene00012254	WBGene00004001	WBGene00000670
	WBGene00022674	WBGene00015218	WBGene00012593	WBGene00044783	WBGene00000674
	WBGene00000433	WBGene00015223	WBGene00013328	WBGene00012254	WBGene00000689
	WBGene00014067	WBGene00015225	WBGene00050974	WBGene00012593	WBGene00000695
	WBGene00022827	WBGene00001432	WBGene00022674	WBGene00175028	WBGene00000738
	WBGene00011508	WBGene00005092	WBGene00000433	WBGene00012745	WBGene00000778
	WBGene00009038	WBGene00015259	WBGene00014067	WBGene00021865	WBGene00000783
	WBGene00022611	WBGene00007203	WBGene00044564	WBGene00013328	WBGene00000784
	WBGene00013900	WBGene00007210	WBGene00011508	WBGene00050974	WBGene00000792
	WBGene00004155	WBGene00007214	WBGene00009038	WBGene00013837	WBGene00000853
	WBGene00004236	WBGene00007219	WBGene00013900	WBGene00022674	WBGene00000858
	WBGene00015679	WBGene00001091	WBGene00022611	WBGene00000433	WBGene00000893
	WBGene00010473	WBGene00044294	WBGene00004236	WBGene00014067	WBGene00000902
	WBGene00001477	WBGene00001858	WBGene00015679	WBGene00044564	WBGene00000903
	WBGene00011948	WBGene00015286	WBGene00010473	WBGene00022827	WBGene00000906
	WBGene00012540	WBGene00006467	WBGene00004155	WBGene00022838	WBGene00000907
	WBGene00000650	WBGene00000526	WBGene00011948	WBGene00011508	WBGene00000928
	WBGene00008850	WBGene00003739	WBGene00000650	WBGene00009038	WBGene00000950
	WBGene00006666	WBGene00015300	WBGene00012540	WBGene00022611	WBGene00000969
	WBGene00009061	WBGene00000374	WBGene00008850	WBGene00004236	WBGene00000973
	WBGene00001400	WBGene00000170	WBGene00001477	WBGene00015679	WBGene00000979
	WBGene00011175	WBGene00007229	WBGene00009061	WBGene00013900	WBGene00000984
	WBGene00015993	WBGene00007252	WBGene00011009	WBGene00010473	WBGene00000986
	WBGene00002016	WBGene00015328	WBGene00006666	WBGene00004155	WBGene00000992
	WBGene00044024	WBGene00000082	WBGene00011674	WBGene00044212	WBGene00001006
	WBGene00006650	WBGene00003616	WBGene00044212	WBGene00012540	WBGene00001059
	WBGene00007560	WBGene00015332	WBGene00006650	WBGene00001477	WBGene00001063
	WBGene00008602	WBGene00015333	WBGene00000372	WBGene00000650	WBGene00001064
	WBGene00021025	WBGene00007260	WBGene00015993	WBGene00009061	WBGene00001065
	WBGene00000556	WBGene00015335	WBGene00011175	WBGene00011948	WBGene00001069
	WBGene00014094	WBGene00015339	WBGene00007660	WBGene00015993	WBGene00001070
	WBGene00045401	WBGene00015340	WBGene00001858	WBGene00008850	WBGene00001072
	WBGene00010461	WBGene00006643	WBGene00001400	WBGene00007806	WBGene00001075
	WBGene00001858	WBGene00015355	WBGene00017835	WBGene00006666	WBGene00001076
	WBGene00007806	WBGene00015356	WBGene00008602	WBGene00011674	WBGene00001091
	WBGene00007660	WBGene00007264	WBGene00015602	WBGene00006650	WBGene00001105
	WBGene00017835	WBGene00006628	WBGene00021587	WBGene00044024	WBGene00001108
	WBGene00044212	WBGene00006627	WBGene00011052	WBGene00001400	WBGene00001117
	WBGene00011052	WBGene00015359	WBGene00007425	WBGene00011175	WBGene00001118
	WBGene00020626	WBGene00000086	WBGene00010461	WBGene00008602	WBGene00001123
	WBGene00007800	WBGene00007266	WBGene00007560	WBGene00007660	WBGene00001135
	WBGene00000695	WBGene00015369	WBGene00044024	WBGene00011009	WBGene00001158
	WBGene00003473	WBGene00000031	WBGene00018040	WBGene00000372	WBGene00001159
	WBGene00003909	WBGene00007282	WBGene00014094	WBGene00001858	WBGene00001171
	WBGene00021862	WBGene00007283	WBGene00020626	WBGene00021587	WBGene00001207
	WBGene00010835	WBGene00001448	WBGene00007800	WBGene00020853	WBGene00001210
	WBGene00007425	WBGene00015403	WBGene00022214	WBGene00012070	WBGene00001253
	WBGene00021587	WBGene00015410	WBGene00002016	WBGene00011052	WBGene00001391
	WBGene00012070	WBGene00015427	WBGene00007806	WBGene00002016	WBGene00001400
	WBGene00005657	WBGene00002989	WBGene00020853	WBGene00000556	WBGene00001410
	WBGene00000853	WBGene00002069	WBGene00006532	WBGene00014094	WBGene00001432
	WBGene00008577	WBGene00007317	WBGene00000695	WBGene00010461	WBGene00001433
	WBGene00189995	WBGene00007324	WBGene00005657	WBGene00020626	WBGene00001440
	WBGene00020853	WBGene00007336	WBGene00016700	WBGene00007800	WBGene00001444
	WBGene00022214	WBGene00007325	WBGene00009710	WBGene00007560	WBGene00001446
	WBGene00008988	WBGene00002881	WBGene00008988	WBGene00045401	WBGene00001452
	WBGene00015019	WBGene00015494	WBGene00012070	WBGene00008577	WBGene00001454
	WBGene00016700	WBGene00000133	WBGene00010257	WBGene00003909	WBGene00001455
	WBGene00011009	WBGene00001455	WBGene00011844	WBGene00016242	WBGene00001461
	WBGene00015602	WBGene00001564	WBGene00009221	WBGene00021025	WBGene00001475
	WBGene00002026	WBGene00000518	WBGene00045401	WBGene00000695	WBGene00001476
	WBGene00002018	WBGene00007365	WBGene00007440	WBGene00044207	WBGene00001477
	WBGene00018472	WBGene00007368	WBGene00015019	WBGene00008809	WBGene00001500
	WBGene00011674	WBGene00007372	WBGene00008306	WBGene00017835	WBGene00001523
	WBGene00009221	WBGene00045404	WBGene00016397	WBGene00005657	WBGene00001547
	WBGene00001075	WBGene00007375	WBGene00010127	WBGene00010835	WBGene00001559
	WBGene00016242	WBGene00007376	WBGene00003909	WBGene00016700	WBGene00001564
	WBGene00012271	WBGene00003653	WBGene00000853	WBGene00189995	WBGene00001570
	WBGene00000372	WBGene00003640	WBGene00009849	WBGene00003473	WBGene00001577
	WBGene00009710	WBGene00015523	WBGene00016064	WBGene00007440	WBGene00001591
	WBGene00009226	WBGene00015532	WBGene00044663	WBGene00015018	WBGene00001665
	WBGene00012940	WBGene00015537	WBGene00021025	WBGene00018040	WBGene00001680
	WBGene00001705	WBGene00015539	WBGene00001075	WBGene00000853	WBGene00001705
	WBGene00009653	WBGene00015541	WBGene00010835	WBGene00015602	WBGene00001707
	WBGene00010138	WBGene00189995	WBGene00010505	WBGene00012940	WBGene00001710
	WBGene00021513	WBGene00015545	WBGene00008577	WBGene00009226	WBGene00001719
	WBGene00016064	WBGene00015546	WBGene00194695	WBGene00007401	WBGene00001724
	WBGene00013846	WBGene00003695	WBGene00009541	WBGene00015597	WBGene00001754
	WBGene00017535	WBGene00007392	WBGene00018133	WBGene00010423	WBGene00001763
	WBGene00002051	WBGene00007393	WBGene00011798	WBGene00007425	WBGene00001766
	WBGene00003892	WBGene00007395	WBGene00013166	WBGene00001075	WBGene00001772
	WBGene00013166	WBGene00001821	WBGene00017535	WBGene00001705	WBGene00001817
	WBGene00001065	WBGene00007397	WBGene00044137	WBGene00010069	WBGene00001821
	WBGene00009811	WBGene00007401	WBGene00017764	WBGene00009221	WBGene00001824
	WBGene00001069	WBGene00007404	WBGene00001069	WBGene00013166	WBGene00001828
	WBGene00007440	WBGene00007409	WBGene00012940	WBGene00010505	WBGene00001852
	WBGene00022441	WBGene00007414	WBGene00009653	WBGene00009653	WBGene00001858
	WBGene00009541	WBGene00015572	WBGene00015748	WBGene00018472	WBGene00001945
	WBGene00010257	WBGene00015573	WBGene00045457	WBGene00017535	WBGene00002016
	WBGene00000220	WBGene00004932	WBGene00016962	WBGene00009541	WBGene00002018
	WBGene00016744	WBGene00044773	WBGene00022441	WBGene00013846	WBGene00002021
	WBGene00020648	WBGene00007425	WBGene00015597	WBGene00010127	WBGene00002026
	WBGene00019782	WBGene00001174	WBGene00002018	WBGene00011798	WBGene00002039
	WBGene00002090	WBGene00006582	WBGene00006947	WBGene00002026	WBGene00002048
	WBGene00044137	WBGene00015602	WBGene00009811	WBGene00009811	WBGene00002051
	WBGene00010505	WBGene00015596	WBGene00012271	WBGene00003892	WBGene00002069
	WBGene00012176	WBGene00015597	WBGene00002090	WBGene00015748	WBGene00002102
	WBGene00006947	WBGene00015598	WBGene00189995	WBGene00194695	WBGene00002128
	WBGene00015748	WBGene00015599	WBGene00019967	WBGene00002018	WBGene00002163
	WBGene00018133	WBGene00015600	WBGene00009387	WBGene00044137	WBGene00002181
	WBGene00018997	WBGene00015601	WBGene00012448	WBGene00012271	WBGene00002182
	WBGene00015597	WBGene00007440	WBGene00003892	WBGene00021513	WBGene00002222
	WBGene00194695	WBGene00015613	WBGene00021513	WBGene00001069	WBGene00002232
	WBGene00020971	WBGene00044417	WBGene00000220	WBGene00022441	WBGene00002243
	WBGene00001076	WBGene00015608	WBGene00020825	WBGene00002051	WBGene00002248
	WBGene00007181	WBGene00007458	WBGene00003473	WBGene00006947	WBGene00002254
	WBGene00000484	WBGene00007460	WBGene00018997	WBGene00018133	WBGene00002255
	WBGene00011844	WBGene00007454	WBGene00001065	WBGene00020648	WBGene00002260
	WBGene00018256	WBGene00015620	WBGene00014245	WBGene00018824	WBGene00002262
	WBGene00006778	WBGene00006981	WBGene00013846	WBGene00001108	WBGene00002263
	WBGene00001828	WBGene00000958	WBGene00001705	WBGene00009849	WBGene00002282
	WBGene00050899	WBGene00015645	WBGene00000484	WBGene00016064	WBGene00002393
	WBGene00016397	WBGene00015646	WBGene00001108	WBGene00011844	WBGene00002827
	WBGene00019520	WBGene00015647	WBGene00001076	WBGene00008988	WBGene00002881
	WBGene00018547	WBGene00007479	WBGene00016063	WBGene00000220	WBGene00002983
	WBGene00018727	WBGene00007480	WBGene00011673	WBGene00015019	WBGene00002987
	WBGene00000272	WBGene00007490	WBGene00016744	WBGene00194708	WBGene00003003
	WBGene00010222	WBGene00015660	WBGene00012618	WBGene00019782	WBGene00003071
	WBGene00015750	WBGene00007506	WBGene00002026	WBGene00001828	WBGene00003089
	WBGene00194708	WBGene00000979	WBGene00012583	WBGene00194926	WBGene00003091
	WBGene00009692	WBGene00015679	WBGene00001828	WBGene00005832	WBGene00003104
	WBGene00045457	WBGene00015680	WBGene00044644	WBGene00044644	WBGene00003112
	WBGene00005832	WBGene00000455	WBGene00018547	WBGene00006778	WBGene00003124
	WBGene00011168	WBGene00015694	WBGene00018472	WBGene00001076	WBGene00003143
	WBGene00001108	WBGene00015704	WBGene00010607	WBGene00020971	WBGene00003182
	WBGene00021087	WBGene00007520	WBGene00009226	WBGene00018256	WBGene00003243
	WBGene00017723	WBGene00007525	WBGene00021087	WBGene00045457	WBGene00003388
	WBGene00018624	WBGene00002026	WBGene00021862	WBGene00016397	WBGene00003411
	WBGene00014089	WBGene00015716	WBGene00021081	WBGene00013856	WBGene00003473
	WBGene00044533	WBGene00015705	WBGene00194708	WBGene00009750	WBGene00003516
	WBGene00011798	WBGene00015735	WBGene00019520	WBGene00044206	WBGene00003561
	WBGene00009691	WBGene00000285	WBGene00002051	WBGene00018997	WBGene00003569
	WBGene00016063	WBGene00007552	WBGene00011672	WBGene00011672	WBGene00003578
	WBGene00044644	WBGene00003726	WBGene00001766	WBGene00018727	WBGene00003579
	WBGene00020825	WBGene00005657	WBGene00005832	WBGene00021862	WBGene00003602
	WBGene00001500	WBGene00015739	WBGene00010222	WBGene00011572	WBGene00003605
	WBGene00044383	WBGene00015740	WBGene00018624	WBGene00001500	WBGene00003607
	WBGene00022396	WBGene00015748	WBGene00013856	WBGene00012176	WBGene00003617
	WBGene00002393	WBGene00007560	WBGene00020971	WBGene00001065	WBGene00003618
	WBGene00020196	WBGene00015752	WBGene00044646	WBGene00011168	WBGene00003620
	WBGene00013852	WBGene00015753	WBGene00016242	WBGene00050899	WBGene00003633
	WBGene00013849	WBGene00004104	WBGene00013171	WBGene00003092	WBGene00003634
	WBGene00011572	WBGene00015756	WBGene00194926	WBGene00019520	WBGene00003640
	WBGene00009750	WBGene00015779	WBGene00009750	WBGene00016744	WBGene00003643
	WBGene00017307	WBGene00015781	WBGene00019782	WBGene00016063	WBGene00003646
	WBGene00019868	WBGene00015776	WBGene00017315	WBGene00000272	WBGene00003647
	WBGene00021279	WBGene00007592	WBGene00012176	WBGene00020329	WBGene00003652
	WBGene00011838	WBGene00007599	WBGene00013852	WBGene00044120	WBGene00003655
	WBGene00010127	WBGene00001517	WBGene00015750	WBGene00019967	WBGene00003680
	WBGene00009292	WBGene00007600	WBGene00017092	WBGene00000484	WBGene00003681
	WBGene00019839	WBGene00000521	WBGene00020648	WBGene00009387	WBGene00003695
	WBGene00019154	WBGene00007605	WBGene00018256	WBGene00010313	WBGene00003705
	WBGene00011673	WBGene00045460	WBGene00010746	WBGene00014089	WBGene00003710
	WBGene00009261	WBGene00003778	WBGene00006778	WBGene00018547	WBGene00003717
	WBGene00012257	WBGene00015839	WBGene00018824	WBGene00013852	WBGene00003720
	WBGene00006643	WBGene00015828	WBGene00011168	WBGene00018624	WBGene00003722
	WBGene00019644	WBGene00015841	WBGene00044206	WBGene00017723	WBGene00003726
	WBGene00012255	WBGene00004395	WBGene00044901	WBGene00001766	WBGene00003727
	WBGene00006948	WBGene00015860	WBGene00011572	WBGene00017307	WBGene00003734
	WBGene00012256	WBGene00002123	WBGene00044383	WBGene00019868	WBGene00003753
	WBGene00022577	WBGene00015879	WBGene00006948	WBGene00008905	WBGene00003756
	WBGene00020194	WBGene00006807	WBGene00012257	WBGene00009852	WBGene00003759
	WBGene00020329	WBGene00015906	WBGene00017723	WBGene00044533	WBGene00003772
	WBGene00011957	WBGene00001544	WBGene00001500	WBGene00002393	WBGene00003778
	WBGene00044901	WBGene00007653	WBGene00009261	WBGene00015598	WBGene00003847
	WBGene00001766	WBGene00007660	WBGene00008043	WBGene00021279	WBGene00003888
	WBGene00008905	WBGene00015932	WBGene00006651	WBGene00020973	WBGene00003890
	WBGene00012618	WBGene00015934	WBGene00022396	WBGene00017315	WBGene00003892
	WBGene00194926	WBGene00015947	WBGene00011838	WBGene00016845	WBGene00003909
	WBGene00017937	WBGene00015949	WBGene00014089	WBGene00018675	WBGene00003933
	WBGene00019310	WBGene00007664	WBGene00016845	WBGene00044383	WBGene00003968
	WBGene00017315	WBGene00007675	WBGene00020329	WBGene00012448	WBGene00003995
	WBGene00013856	WBGene00007677	WBGene00012255	WBGene00007949	WBGene00004002
	WBGene00010442	WBGene00000286	WBGene00010273	WBGene00019154	WBGene00004003
	WBGene00011952	WBGene00007687	WBGene00017307	WBGene00013849	WBGene00004004
	WBGene00019967	WBGene00015993	WBGene00000272	WBGene00011673	WBGene00004013
	WBGene00011672	WBGene00016005	WBGene00008296	WBGene00020825	WBGene00004017
	WBGene00018675	WBGene00006611	WBGene00006464	WBGene00011838	WBGene00004023
	WBGene00010893	WBGene00016022	WBGene00008905	WBGene00008043	WBGene00004024
	WBGene00017560	WBGene00007691	WBGene00017553	WBGene00012255	WBGene00004025
	WBGene00012448	WBGene00007694	WBGene00007829	WBGene00010222	WBGene00004048
	WBGene00007829	WBGene00016038	WBGene00050899	WBGene00022396	WBGene00004054
	WBGene00019285	WBGene00004216	WBGene00020196	WBGene00012583	WBGene00004092
	WBGene00020973	WBGene00016046	WBGene00015223	WBGene00009692	WBGene00004096
	WBGene00021643	WBGene00016059	WBGene00015932	WBGene00012257	WBGene00004104
	WBGene00020976	WBGene00001710	WBGene00010313	WBGene00006948	WBGene00004108
	WBGene00001109	WBGene00016063	WBGene00021279	WBGene00019859	WBGene00004114
	WBGene00007908	WBGene00016064	WBGene00013511	WBGene00015651	WBGene00004122
	WBGene00023484	WBGene00016071	WBGene00020194	WBGene00044901	WBGene00004129
	WBGene00008875	WBGene00002233	WBGene00015601	WBGene00012256	WBGene00004131
	WBGene00010790	WBGene00016088	WBGene00017560	WBGene00008296	WBGene00004133
	WBGene00002987	WBGene00003710	WBGene00019285	WBGene00044646	WBGene00004145
	WBGene00013171	WBGene00016099	WBGene00008102	WBGene00019839	WBGene00004155
	WBGene00000893	WBGene00016094	WBGene00009292	WBGene00009292	WBGene00004169
	WBGene00006464	WBGene00016097	WBGene00020973	WBGene00021643	WBGene00004210
	WBGene00018749	WBGene00001006	WBGene00195176	WBGene00013511	WBGene00004216
	WBGene00016785	WBGene00016104	WBGene00007835	WBGene00010442	WBGene00004219
	WBGene00010876	WBGene00016106	WBGene00013653	WBGene00008810	WBGene00004221
	WBGene00013962	WBGene00005832	WBGene00019859	WBGene00000893	WBGene00004222
	WBGene00006651	WBGene00045411	WBGene00013832	WBGene00020194	WBGene00004224
	WBGene00019756	WBGene00045461	WBGene00012256	WBGene00015223	WBGene00004229
	WBGene00013145	WBGene00007725	WBGene00000979	WBGene00006643	WBGene00004230
	WBGene00019859	WBGene00005833	WBGene00008810	WBGene00013145	WBGene00004232
	WBGene00021167	WBGene00016108	WBGene00017937	WBGene00020976	WBGene00004233
	WBGene00003092	WBGene00016119	WBGene00022033	WBGene00010790	WBGene00004236
	WBGene00022033	WBGene00016114	WBGene00009692	WBGene00010275	WBGene00004257
	WBGene00008102	WBGene00016133	WBGene00012332	WBGene00022755	WBGene00004369
	WBGene00016845	WBGene00016135	WBGene00012824	WBGene00008875	WBGene00004372
	WBGene00001064	WBGene00007741	WBGene00020976	WBGene00019310	WBGene00004719
	WBGene00044206	WBGene00007745	WBGene00007691	WBGene00011894	WBGene00004764
	WBGene00012261	WBGene00001159	WBGene00019154	WBGene00006464	WBGene00004809
	WBGene00000979	WBGene00016146	WBGene00022432	WBGene00019285	WBGene00004827
	WBGene00015223	WBGene00016147	WBGene00019644	WBGene00007131	WBGene00004830
	WBGene00017060	WBGene00001719	WBGene00002393	WBGene00020196	WBGene00004854
	WBGene00007949	WBGene00007750	WBGene00021643	WBGene00195176	WBGene00004910
	WBGene00000747	WBGene00007754	WBGene00018946	WBGene00023484	WBGene00004921
	WBGene00019641	WBGene00000490	WBGene00019310	WBGene00017553	WBGene00004933
	WBGene00044417	WBGene00007758	WBGene00014977	WBGene00017937	WBGene00004949
	WBGene00010746	WBGene00007765	WBGene00018630	WBGene00004153	WBGene00004987
	WBGene00012032	WBGene00006777	WBGene00013849	WBGene00012618	WBGene00004998
	WBGene00017553	WBGene00000463	WBGene00018675	WBGene00019644	WBGene00005018
	WBGene00007170	WBGene00016187	WBGene00012261	WBGene00015932	WBGene00005092
	WBGene00018630	WBGene00007799	WBGene00000893	WBGene00007691	WBGene00005657
	WBGene00010573	WBGene00007800	WBGene00014173	WBGene00007835	WBGene00005832
	WBGene00045411	WBGene00016204	WBGene00045416	WBGene00008102	WBGene00006063
	WBGene00012583	WBGene00002827	WBGene00011952	WBGene00017510	WBGene00006306
	WBGene00008043	WBGene00003633	WBGene00016619	WBGene00021167	WBGene00006363
	WBGene00015598	WBGene00006954	WBGene00022755	WBGene00011952	WBGene00006365
	WBGene00008605	WBGene00007806	WBGene00044417	WBGene00009261	WBGene00006366
	WBGene00011894	WBGene00016218	WBGene00010898	WBGene00006651	WBGene00006367
	WBGene00000188	WBGene00016231	WBGene00021167	WBGene00017754	WBGene00006372
	WBGene00016619	WBGene00016237	WBGene00010275	WBGene00014977	WBGene00006424
	WBGene00020130	WBGene00016242	WBGene00019868	WBGene00044811	WBGene00006444
	WBGene00017092	WBGene00006818	WBGene00013145	WBGene00021087	WBGene00006459
	WBGene00015932	WBGene00016254	WBGene00010470	WBGene00018946	WBGene00006464
	WBGene00008296	WBGene00022951	WBGene00015598	WBGene00013832	WBGene00006470
	WBGene00045416	WBGene00016265	WBGene00017309	WBGene00015781	WBGene00006476
	WBGene00018731	WBGene00001537	WBGene00012032	WBGene00044417	WBGene00006533
	WBGene00015781	WBGene00001852	WBGene00004153	WBGene00022033	WBGene00006535
	WBGene00010258	WBGene00044178	WBGene00010790	WBGene00001109	WBGene00006538
	WBGene00018353	WBGene00007835	WBGene00006643	WBGene00016785	WBGene00006539
	WBGene00001210	WBGene00016281	WBGene00019641	WBGene00015601	WBGene00006575
	WBGene00008977	WBGene00007840	WBGene00010573	WBGene00002987	WBGene00006582
	WBGene00014173	WBGene00016289	WBGene00022577	WBGene00017092	WBGene00006602
	WBGene00019318	WBGene00016292	WBGene00011894	WBGene00019756	WBGene00006611
	WBGene00015076	WBGene00001070	WBGene00020983	WBGene00012261	WBGene00006627
	WBGene00000037	WBGene00016294	WBGene00019839	WBGene00013962	WBGene00006628
	WBGene00010273	WBGene00000058	WBGene00013962	WBGene00001064	WBGene00006636
	WBGene00022517	WBGene00007856	WBGene00010442	WBGene00007170	WBGene00006643
	WBGene00010898	WBGene00016319	WBGene00001064	WBGene00007375	WBGene00006649
	WBGene00044623	WBGene00016329	WBGene00023484	WBGene00000979	WBGene00006650
	WBGene00009983	WBGene00004368	WBGene00017510	WBGene00021031	WBGene00006651
	WBGene00022283	WBGene00016332	WBGene00022517	WBGene00001710	WBGene00006652
	WBGene00001824	WBGene00007890	WBGene00007949	WBGene00010746	WBGene00006655
	WBGene00001063	WBGene00007885	WBGene00001063	WBGene00018731	WBGene00006666
	WBGene00007691	WBGene00006444	WBGene00001710	WBGene00013171	WBGene00006683
	WBGene00017510	WBGene00016335	WBGene00007131	WBGene00001210	WBGene00006705
	WBGene00001475	WBGene00194651	WBGene00003888	WBGene00017309	WBGene00006743
	WBGene00020062	WBGene00007899	WBGene00008977	WBGene00001475	WBGene00006746
	WBGene00017154	WBGene00007900	WBGene00044533	WBGene00022577	WBGene00006747
	WBGene00006627	WBGene00016359	WBGene00000188	WBGene00010893	WBGene00006752
	WBGene00001710	WBGene00016355	WBGene00011800	WBGene00018353	WBGene00006761
	WBGene00018946	WBGene00007903	WBGene00022142	WBGene00006539	WBGene00006772
	WBGene00015225	WBGene00003697	WBGene00019756	WBGene00022142	WBGene00006777
	WBGene00014977	WBGene00016379	WBGene00019318	WBGene00017060	WBGene00006778
	WBGene00195176	WBGene00016396	WBGene00008875	WBGene00001824	WBGene00006788
	WBGene00012824	WBGene00003143	WBGene00006539	WBGene00004224	WBGene00006807
	WBGene00017716	WBGene00007908	WBGene00015781	WBGene00010876	WBGene00006811
	WBGene00007375	WBGene00007913	WBGene00001824	WBGene00045416	WBGene00006818
	WBGene00017309	WBGene00007925	WBGene00022224	WBGene00000037	WBGene00006852
	WBGene00012186	WBGene00007916	WBGene00017716	WBGene00003886	WBGene00006870
	WBGene00012939	WBGene00007919	WBGene00009691	WBGene00011957	WBGene00006923
	WBGene00017754	WBGene00007931	WBGene00011524	WBGene00016619	WBGene00006947
	WBGene00011524	WBGene00007932	WBGene00008605	WBGene00018749	WBGene00006948
	WBGene00004219	WBGene00016407	WBGene00001210	WBGene00011594	WBGene00006954
	WBGene00007229	WBGene00016397	WBGene00012027	WBGene00020062	WBGene00006956
	WBGene00000241	WBGene00007935	WBGene00044811	WBGene00010573	WBGene00006970
	WBGene00005018	WBGene00044079	WBGene00016840	WBGene00011524	WBGene00006981
	WBGene00004233	WBGene00004108	WBGene00044623	WBGene00010831	WBGene00006985
	WBGene00007479	WBGene00016417	WBGene00018731	WBGene00010285	WBGene00007044
	WBGene00007131	WBGene00016422	WBGene00018353	WBGene00006538	WBGene00007055
	WBGene00018352	WBGene00016424	WBGene00007170	WBGene00010273	WBGene00007073
	WBGene00000928	WBGene00016425	WBGene00008732	WBGene00010470	WBGene00007112
	WBGene00011594	WBGene00016428	WBGene00000037	WBGene00004233	WBGene00007131
	WBGene00044811	WBGene00016429	WBGene00011594	WBGene00018630	WBGene00007139
	WBGene00006538	WBGene00044024	WBGene00012398	WBGene00021072	WBGene00007170
	WBGene00007835	WBGene00007949	WBGene00021031	WBGene00020613	WBGene00007174
	WBGene00018042	WBGene00007950	WBGene00016204	WBGene00017560	WBGene00007203
	WBGene00015601	WBGene00007953	WBGene00006954	WBGene00012592	WBGene00007210
	WBGene00000058	WBGene00044743	WBGene00015841	WBGene00044623	WBGene00007214
	WBGene00022142	WBGene00007957	WBGene00007506	WBGene00019318	WBGene00007219
	WBGene00019278	WBGene00007958	WBGene00020325	WBGene00004219	WBGene00007229
	WBGene00006539	WBGene00016463	WBGene00012186	WBGene00011314	WBGene00007266
	WBGene00022274	WBGene00016454	WBGene00009983	WBGene00007908	WBGene00007282
	WBGene00008014	WBGene00016456	WBGene00020023	WBGene00009983	WBGene00007283
	WBGene00015135	WBGene00016468	WBGene00018749	WBGene00019641	WBGene00007317
	WBGene00008760	WBGene00007981	WBGene00005018	WBGene00018042	WBGene00007336
	WBGene00018861	WBGene00007983	WBGene00012518	WBGene00008732	WBGene00007365
	WBGene00015841	WBGene00004372	WBGene00012592	WBGene00022224	WBGene00007397
	WBGene00022789	WBGene00002128	WBGene00019818	WBGene00018755	WBGene00007404
	WBGene00044631	WBGene00001452	WBGene00018971	WBGene00008014	WBGene00007409
	WBGene00018402	WBGene00016492	WBGene00011957	WBGene00012239	WBGene00007414
	WBGene00008810	WBGene00016505	WBGene00017060	WBGene00012032	WBGene00007425
	WBGene00012826	WBGene00016500	WBGene00001475	WBGene00001553	WBGene00007440
	WBGene00009094	WBGene00007994	WBGene00011345	WBGene00011328	WBGene00007454
	WBGene00004224	WBGene00016511	WBGene00015523	WBGene00022517	WBGene00007460
	WBGene00009042	WBGene00016506	WBGene00010893	WBGene00015523	WBGene00007479
	WBGene00013180	WBGene00016507	WBGene00017754	WBGene00011362	WBGene00007506
	WBGene00019070	WBGene00007996	WBGene00011328	WBGene00008168	WBGene00007520
	WBGene00012239	WBGene00008010	WBGene00020100	WBGene00011800	WBGene00007525
	WBGene00021963	WBGene00008014	WBGene00010285	WBGene00011345	WBGene00007552
	WBGene00016841	WBGene00043983	WBGene00004224	WBGene00022283	WBGene00007560
	WBGene00012878	WBGene00003377	WBGene00004219	WBGene00017154	WBGene00007592
	WBGene00010039	WBGene00008033	WBGene00008760	WBGene00022503	WBGene00007600
	WBGene00018747	WBGene00000705	WBGene00012239	WBGene00008605	WBGene00007605
	WBGene00018730	WBGene00008032	WBGene00018042	WBGene00012027	WBGene00007653
	WBGene00008732	WBGene00016539	WBGene00011362	WBGene00005018	WBGene00007660
	WBGene00018468	WBGene00016551	WBGene00001553	WBGene00019278	WBGene00007691
	WBGene00020800	WBGene00001242	WBGene00015572	WBGene00022612	WBGene00007694
	WBGene00018655	WBGene00008040	WBGene00009042	WBGene00000928	WBGene00007741
	WBGene00019906	WBGene00008043	WBGene00019278	WBGene00001063	WBGene00007745
	WBGene00011328	WBGene00008047	WBGene00016841	WBGene00000490	WBGene00007750
	WBGene00011345	WBGene00006832	WBGene00008010	WBGene00008301	WBGene00007758
	WBGene00006954	WBGene00016568	WBGene00018747	WBGene00008977	WBGene00007765
	WBGene00021031	WBGene00077525	WBGene00003968	WBGene00015841	WBGene00007799
	WBGene00016422	WBGene00016598	WBGene00018352	WBGene00020800	WBGene00007800
	WBGene00008496	WBGene00000039	WBGene00008862	WBGene00012186	WBGene00007806
	WBGene00021519	WBGene00002067	WBGene00006538	WBGene00020130	WBGene00007835
	WBGene00010285	WBGene00001123	WBGene00022612	WBGene00006954	WBGene00007856
	WBGene00015660	WBGene00003516	WBGene00018468	WBGene00021963	WBGene00007885
	WBGene00011261	WBGene00008076	WBGene00004233	WBGene00009304	WBGene00007890
	WBGene00008851	WBGene00016619	WBGene00008301	WBGene00011495	WBGene00007899
	WBGene00017838	WBGene00016625	WBGene00007885	WBGene00004328	WBGene00007900
	WBGene00008519	WBGene00016657	WBGene00018755	WBGene00016204	WBGene00007908
	WBGene00010647	WBGene00000070	WBGene00022274	WBGene00044724	WBGene00007913
	WBGene00010470	WBGene00008093	WBGene00020130	WBGene00009042	WBGene00007919
	WBGene00011495	WBGene00002282	WBGene00010705	WBGene00000188	WBGene00007925
	WBGene00012592	WBGene00006366	WBGene00011495	WBGene00016840	WBGene00007931
	WBGene00022612	WBGene00008102	WBGene00011548	WBGene00003778	WBGene00007932
	WBGene00007899	WBGene00045379	WBGene00015694	WBGene00018730	WBGene00007949
	WBGene00018755	WBGene00004219	WBGene00022283	WBGene00019818	WBGene00007950
	WBGene00009724	WBGene00016663	WBGene00011517	WBGene00007229	WBGene00007957
	WBGene00001707	WBGene00000402	WBGene00022789	WBGene00017721	WBGene00007958
	WBGene00011763	WBGene00016684	WBGene00009094	WBGene00010898	WBGene00007981
	WBGene00009926	WBGene00016698	WBGene00006970	WBGene00003968	WBGene00007983
	WBGene00011081	WBGene00016700	WBGene00006981	WBGene00017838	WBGene00007996
	WBGene00000907	WBGene00008110	WBGene00004104	WBGene00007479	WBGene00008010
	WBGene00011362	WBGene00001556	WBGene00018861	WBGene00008760	WBGene00008014
	WBGene00018345	WBGene00016716	WBGene00015660	WBGene00018971	WBGene00008032
	WBGene00012027	WBGene00016734	WBGene00021963	WBGene00016841	WBGene00008040
	WBGene00020281	WBGene00016735	WBGene00018645	WBGene00018468	WBGene00008043
	WBGene00011692	WBGene00016732	WBGene00020774	WBGene00044631	WBGene00008047
	WBGene00004104	WBGene00016733	WBGene00012939	WBGene00015660	WBGene00008093
	WBGene00013897	WBGene00004003	WBGene00002987	WBGene00021002	WBGene00008102
	WBGene00000401	WBGene00008127	WBGene00018803	WBGene00004998	WBGene00008110
	WBGene00022024	WBGene00000950	WBGene00018730	WBGene00017716	WBGene00008127
	WBGene00007404	WBGene00008137	WBGene00019968	WBGene00015694	WBGene00008229
	WBGene00003778	WBGene00002184	WBGene00000928	WBGene00021525	WBGene00008233
	WBGene00015523	WBGene00008150	WBGene00017154	WBGene00011763	WBGene00008296
	WBGene00021525	WBGene00001187	WBGene00011104	WBGene00019070	WBGene00008298
	WBGene00022224	WBGene00004401	WBGene00019355	WBGene00011443	WBGene00008366
	WBGene00003968	WBGene00008168	WBGene00019906	WBGene00013897	WBGene00008372
	WBGene00007885	WBGene00016744	WBGene00018655	WBGene00022504	WBGene00008401
	WBGene00012635	WBGene00003605	WBGene00007397	WBGene00019906	WBGene00008477
	WBGene00009949	WBGene00005000	WBGene00018300	WBGene00022789	WBGene00008496
	WBGene00019818	WBGene00000583	WBGene00009503	WBGene00007404	WBGene00008512
	WBGene00000705	WBGene00016751	WBGene00007908	WBGene00012939	WBGene00008519
	WBGene00022180	WBGene00016757	WBGene00001707	WBGene00012878	WBGene00008538
	WBGene00007506	WBGene00016762	WBGene00007191	WBGene00020276	WBGene00008563
	WBGene00000490	WBGene00016769	WBGene00012961	WBGene00013653	WBGene00008571
	WBGene00012518	WBGene00008213	WBGene00011763	WBGene00018304	WBGene00008577
	WBGene00004281	WBGene00008215	WBGene00009304	WBGene00013960	WBGene00008602
	WBGene00003888	WBGene00008226	WBGene00022504	WBGene00010705	WBGene00008605
	WBGene00006970	WBGene00006772	WBGene00012688	WBGene00007885	WBGene00008655
	WBGene00018418	WBGene00016805	WBGene00000401	WBGene00007506	WBGene00008666
	WBGene00020276	WBGene00016806	WBGene00000907	WBGene00008496	WBGene00008677
	WBGene00018750	WBGene00016841	WBGene00010876	WBGene00021519	WBGene00008681
	WBGene00001072	WBGene00008229	WBGene00012635	WBGene00010039	WBGene00008732
	WBGene00006363	WBGene00008233	WBGene00020281	WBGene00011517	WBGene00008743
	WBGene00010705	WBGene00016848	WBGene00000490	WBGene00004048	WBGene00008760
	WBGene00001570	WBGene00016845	WBGene00000399	WBGene00012824	WBGene00008776
	WBGene00004048	WBGene00001172	WBGene00021519	WBGene00000906	WBGene00008779
	WBGene00044349	WBGene00016866	WBGene00009926	WBGene00194717	WBGene00008803
	WBGene00012101	WBGene00006831	WBGene00007479	WBGene00014173	WBGene00008810
	WBGene00001117	WBGene00016883	WBGene00012626	WBGene00010175	WBGene00008850
	WBGene00020325	WBGene00016884	WBGene00007994	WBGene00008862	WBGene00008851
	WBGene00006628	WBGene00008277	WBGene00007552	WBGene00009724	WBGene00008862
	WBGene00012814	WBGene00016893	WBGene00010904	WBGene00000241	WBGene00008875
	WBGene00006956	WBGene00000210	WBGene00017721	WBGene00013180	WBGene00008886
	WBGene00018608	WBGene00004220	WBGene00022180	WBGene00008519	WBGene00008905
	WBGene00009503	WBGene00044770	WBGene00138721	WBGene00018352	WBGene00008922
	WBGene00021121	WBGene00014294	WBGene00008519	WBGene00019885	WBGene00008923
	WBGene00010175	WBGene00016903	WBGene00022696	WBGene00009094	WBGene00008929
	WBGene00009304	WBGene00006852	WBGene00021204	WBGene00022696	WBGene00008944
	WBGene00018304	WBGene00004221	WBGene00006628	WBGene00011548	WBGene00008963
	WBGene00017133	WBGene00008292	WBGene00019515	WBGene00001754	WBGene00008964
	WBGene00012399	WBGene00004004	WBGene00018418	WBGene00016422	WBGene00008971
	WBGene00021002	WBGene00002163	WBGene00011692	WBGene00021121	WBGene00008977
	WBGene00022696	WBGene00016914	WBGene00017838	WBGene00006628	WBGene00008988
	WBGene00016204	WBGene00008296	WBGene00008014	WBGene00012635	WBGene00008992
	WBGene00017983	WBGene00008298	WBGene00015135	WBGene00009926	WBGene00009032
	WBGene00000242	WBGene00008301	WBGene00002085	WBGene00012518	WBGene00009038
	WBGene00007994	WBGene00008306	WBGene00019885	WBGene00007393	WBGene00009041
	WBGene00000399	WBGene00008309	WBGene00001754	WBGene00012398	WBGene00009042
	WBGene00013898	WBGene00016919	WBGene00013180	WBGene00013404	WBGene00009049
	WBGene00019885	WBGene00016920	WBGene00000618	WBGene00008010	WBGene00009061
	WBGene00001724	WBGene00001500	WBGene00021121	WBGene00006363	WBGene00009094
	WBGene00044068	WBGene00008314	WBGene00003778	WBGene00001707	WBGene00009102
	WBGene00017721	WBGene00002983	WBGene00001570	WBGene00000401	WBGene00009133
	WBGene00012346	WBGene00008332	WBGene00003091	WBGene00020774	WBGene00009142
	WBGene00018971	WBGene00008336	WBGene00010019	WBGene00011081	WBGene00009157
	WBGene00008047	WBGene00000006	WBGene00004048	WBGene00022274	WBGene00009215
	WBGene00008862	WBGene00016958	WBGene00008496	WBGene00008851	WBGene00009218
	WBGene00011800	WBGene00016962	WBGene00007899	WBGene00006970	WBGene00009221
	WBGene00011665	WBGene00016975	WBGene00000242	WBGene00011692	WBGene00009226
	WBGene00007365	WBGene00003727	WBGene00021525	WBGene00021204	WBGene00009243
	WBGene00001564	WBGene00016974	WBGene00019272	WBGene00011261	WBGene00009261
	WBGene00012626	WBGene00016979	WBGene00020590	WBGene00020281	WBGene00009291
	WBGene00000445	WBGene00003753	WBGene00016146	WBGene00000399	WBGene00009292
	WBGene00011190	WBGene00016996	WBGene00010175	WBGene00022215	WBGene00009304
	WBGene00020613	WBGene00016997	WBGene00021002	WBGene00008047	WBGene00009311
	WBGene00022504	WBGene00017013	WBGene00006363	WBGene00006627	WBGene00009331
	WBGene00010189	WBGene00017018	WBGene00006743	WBGene00017294	WBGene00009337
	WBGene00010738	WBGene00008356	WBGene00012399	WBGene00019232	WBGene00009347
	WBGene00003879	WBGene00008360	WBGene00016422	WBGene00017303	WBGene00009393
	WBGene00017303	WBGene00017028	WBGene00006272	WBGene00007552	WBGene00009394
	WBGene00008776	WBGene00004114	WBGene00044068	WBGene00018300	WBGene00009396
	WBGene00006459	WBGene00008366	WBGene00011190	WBGene00001724	WBGene00009397
	WBGene00004229	WBGene00008372	WBGene00016633	WBGene00018418	WBGene00009405
	WBGene00011517	WBGene00000778	WBGene00015139	WBGene00013898	WBGene00009433
	WBGene00010742	WBGene00017039	WBGene00012826	WBGene00003091	WBGene00009453
	WBGene00019300	WBGene00008388	WBGene00019232	WBGene00017127	WBGene00009503
	WBGene00019832	WBGene00044082	WBGene00019212	WBGene00012826	WBGene00009511
	WBGene00007397	WBGene00008401	WBGene00022215	WBGene00011104	WBGene00009512
	WBGene00000039	WBGene00000084	WBGene00004998	WBGene00017133	WBGene00009541
	WBGene00000469	WBGene00044301	WBGene00018304	WBGene00003888	WBGene00009573
	WBGene00018300	WBGene00017060	WBGene00013079	WBGene00009503	WBGene00009595
	WBGene00019232	WBGene00017073	WBGene00013898	WBGene00012346	WBGene00009617
	WBGene00020579	WBGene00017082	WBGene00016429	WBGene00011190	WBGene00009653
	WBGene00000906	WBGene00008438	WBGene00021043	WBGene00001570	WBGene00009692
	WBGene00004998	WBGene00004115	WBGene00012814	WBGene00018645	WBGene00009717
	WBGene00007552	WBGene00008439	WBGene00018351	WBGene00022180	WBGene00009723
	WBGene00017127	WBGene00001665	WBGene00019105	WBGene00006459	WBGene00009724
	WBGene00020554	WBGene00017092	WBGene00022727	WBGene00010904	WBGene00009750
	WBGene00021043	WBGene00003618	WBGene00020800	WBGene00018655	WBGene00009773
	WBGene00022727	WBGene00006811	WBGene00044631	WBGene00018251	WBGene00009785
	WBGene00015546	WBGene00008477	WBGene00009101	WBGene00007899	WBGene00009796
	WBGene00019272	WBGene00008476	WBGene00001506	WBGene00001072	WBGene00009797
	WBGene00009773	WBGene00017124	WBGene00006627	WBGene00194915	WBGene00009800
	WBGene00011104	WBGene00017126	WBGene00009724	WBGene00021118	WBGene00009803
	WBGene00019855	WBGene00017127	WBGene00001564	WBGene00010256	WBGene00009804
	WBGene00018803	WBGene00017128	WBGene00019070	WBGene00018803	WBGene00009805
	WBGene00004372	WBGene00017133	WBGene00020954	WBGene00009773	WBGene00009811
	WBGene00001158	WBGene00001065	WBGene00001547	WBGene00020325	WBGene00009835
	WBGene00007758	WBGene00001506	WBGene00020579	WBGene00009101	WBGene00009836
	WBGene00004764	WBGene00008500	WBGene00002282	WBGene00000907	WBGene00009850
	WBGene00022816	WBGene00008496	WBGene00006818	WBGene00020590	WBGene00009926
	WBGene00006743	WBGene00008498	WBGene00013559	WBGene00013079	WBGene00009949
	WBGene00020017	WBGene00017154	WBGene00020017	WBGene00010742	WBGene00009957
	WBGene00015055	WBGene00008512	WBGene00020554	WBGene00006818	WBGene00009958
	WBGene00010019	WBGene00001157	WBGene00008681	WBGene00011799	WBGene00009983
	WBGene00004232	WBGene00001158	WBGene00015546	WBGene00007397	WBGene00010001
	WBGene00011520	WBGene00000910	WBGene00010742	WBGene00012961	WBGene00010010
	WBGene00006818	WBGene00008519	WBGene00010256	WBGene00018351	WBGene00010019
	WBGene00007393	WBGene00003561	WBGene00019300	WBGene00022487	WBGene00010039
	WBGene00008010	WBGene00017184	WBGene00016456	WBGene00019832	WBGene00010047
	WBGene00018351	WBGene00008538	WBGene00011799	WBGene00004104	WBGene00010049
	WBGene00001754	WBGene00008543	WBGene00018223	WBGene00009949	WBGene00010057
	WBGene00020368	WBGene00006306	WBGene00010039	WBGene00007758	WBGene00010059
	WBGene00013079	WBGene00004211	WBGene00009586	WBGene00010189	WBGene00010062
	WBGene00008964	WBGene00017193	WBGene00000469	WBGene00018223	WBGene00010125
	WBGene00010877	WBGene00017199	WBGene00000705	WBGene00021213	WBGene00010127
	WBGene00009572	WBGene00004030	WBGene00004764	WBGene00019272	WBGene00010128
	WBGene00002282	WBGene00017233	WBGene00007530	WBGene00003143	WBGene00010146
	WBGene00010752	WBGene00008563	WBGene00007073	WBGene00019515	WBGene00010175
	WBGene00012961	WBGene00014308	WBGene00007229	WBGene00015055	WBGene00010177
	WBGene00016456	WBGene00014309	WBGene00007365	WBGene00006272	WBGene00010189
	WBGene00016903	WBGene00008570	WBGene00006459	WBGene00001506	WBGene00010215
	WBGene00018965	WBGene00006923	WBGene00016022	WBGene00021043	WBGene00010222
	WBGene00003091	WBGene00008571	WBGene00006956	WBGene00006956	WBGene00010238
	WBGene00021213	WBGene00008572	WBGene00012101	WBGene00044068	WBGene00010256
	WBGene00017814	WBGene00000397	WBGene00002021	WBGene00001117	WBGene00010273
	WBGene00016733	WBGene00006063	WBGene00001724	WBGene00015546	WBGene00010285
	WBGene00012144	WBGene00017244	WBGene00010417	WBGene00018861	WBGene00010288
	WBGene00016329	WBGene00017247	WBGene00010146	WBGene00022314	WBGene00010290
	WBGene00013364	WBGene00004998	WBGene00004054	WBGene00044107	WBGene00010310
	WBGene00008779	WBGene00006649	WBGene00019832	WBGene00016429	WBGene00010320
	WBGene00013124	WBGene00000373	WBGene00000039	WBGene00016456	WBGene00010334
	WBGene00006981	WBGene00002182	WBGene00008776	WBGene00007365	WBGene00010341
	WBGene00017421	WBGene00017271	WBGene00044107	WBGene00020579	WBGene00010345
	WBGene00021389	WBGene00008577	WBGene00045379	WBGene00012144	WBGene00010396
	WBGene00006807	WBGene00008605	WBGene00009958	WBGene00011665	WBGene00010417
	WBGene00007741	WBGene00008602	WBGene00022415	WBGene00015335	WBGene00010442
	WBGene00017039	WBGene00008610	WBGene00018608	WBGene00016005	WBGene00010446
	WBGene00014907	WBGene00017294	WBGene00009157	WBGene00019855	WBGene00010453
	WBGene00016281	WBGene00006650	WBGene00000906	WBGene00003995	WBGene00010461
	WBGene00000558	WBGene00017296	WBGene00007266	WBGene00007266	WBGene00010470
	WBGene00003643	WBGene00017303	WBGene00017133	WBGene00006981	WBGene00010473
	WBGene00000986	WBGene00017307	WBGene00008964	WBGene00002021	WBGene00010505
	WBGene00020421	WBGene00017309	WBGene00000448	WBGene00000039	WBGene00010522
	WBGene00020954	WBGene00017315	WBGene00001072	WBGene00018608	WBGene00010545
	WBGene00007996	WBGene00017322	WBGene00009889	WBGene00012814	WBGene00010558
	WBGene00007958	WBGene00006655	WBGene00004232	WBGene00010738	WBGene00010573
	WBGene00007490	WBGene00002054	WBGene00011305	WBGene00019300	WBGene00010658
	WBGene00018223	WBGene00008652	WBGene00003143	WBGene00010310	WBGene00010659
	WBGene00006985	WBGene00017329	WBGene00004372	WBGene00011305	WBGene00010661
	WBGene00019148	WBGene00017338	WBGene00016329	WBGene00000618	WBGene00010705
	WBGene00000448	WBGene00017350	WBGene00015300	WBGene00011668	WBGene00010714
	WBGene00003143	WBGene00017361	WBGene00018591	WBGene00019105	WBGene00010724
	WBGene00045379	WBGene00003243	WBGene00010738	WBGene00001158	WBGene00010738
	WBGene00002021	WBGene00008655	WBGene00011261	WBGene00020017	WBGene00010742
	WBGene00000476	WBGene00008666	WBGene00019855	WBGene00002085	WBGene00010744
	WBGene00001547	WBGene00001591	WBGene00011668	WBGene00018400	WBGene00010746
	WBGene00010310	WBGene00008673	WBGene00008851	WBGene00004764	WBGene00010752
	WBGene00019699	WBGene00008677	WBGene00044761	WBGene00012399	WBGene00010755
	WBGene00018215	WBGene00002232	WBGene00017814	WBGene00016903	WBGene00010759
	WBGene00009102	WBGene00008681	WBGene00018215	WBGene00001547	WBGene00010790
	WBGene00007266	WBGene00000792	WBGene00016005	WBGene00020554	WBGene00010795
	WBGene00001440	WBGene00017380	WBGene00020276	WBGene00004054	WBGene00010822
	WBGene00018101	WBGene00017381	WBGene00015839	WBGene00016022	WBGene00010830
	WBGene00010904	WBGene00008711	WBGene00021529	WBGene00008776	WBGene00010835
	WBGene00017692	WBGene00003249	WBGene00020368	WBGene00013364	WBGene00010868
	WBGene00021915	WBGene00001754	WBGene00008779	WBGene00012591	WBGene00010870
	WBGene00012013	WBGene00044811	WBGene00012878	WBGene00001564	WBGene00010873
	WBGene00018400	WBGene00001374	WBGene00010752	WBGene00000558	WBGene00010876
	WBGene00019212	WBGene00008727	WBGene00017233	WBGene00000469	WBGene00010877
	WBGene00019759	WBGene00006575	WBGene00003643	WBGene00006743	WBGene00010884
	WBGene00012279	WBGene00008732	WBGene00015355	WBGene00019968	WBGene00010893
	WBGene00019515	WBGene00017421	WBGene00004229	WBGene00000986	WBGene00010898
	WBGene00009957	WBGene00001824	WBGene00020803	WBGene00005092	WBGene00010904
	WBGene00020774	WBGene00017429	WBGene00012144	WBGene00008964	WBGene00010972
	WBGene00002263	WBGene00002262	WBGene00015934	WBGene00017039	WBGene00010998
	WBGene00017294	WBGene00008742	WBGene00022825	WBGene00002282	WBGene00011009
	WBGene00022591	WBGene00008743	WBGene00019146	WBGene00013559	WBGene00011052
	WBGene00013404	WBGene00008760	WBGene00016281	WBGene00020954	WBGene00011060
	WBGene00010062	WBGene00008776	WBGene00015947	WBGene00010457	WBGene00011081
	WBGene00016022	WBGene00008777	WBGene00017983	WBGene00016146	WBGene00011104
	WBGene00013416	WBGene00017430	WBGene00018400	WBGene00011520	WBGene00011107
	WBGene00017361	WBGene00017434	WBGene00013124	WBGene00019146	WBGene00011108
	WBGene00004854	WBGene00017443	WBGene00009453	WBGene00007996	WBGene00011161
	WBGene00006366	WBGene00008779	WBGene00007283	WBGene00006985	WBGene00011168
	WBGene00015356	WBGene00008783	WBGene00017361	WBGene00022816	WBGene00011175
	WBGene00008681	WBGene00017447	WBGene00007174	WBGene00009889	WBGene00011185
	WBGene00003966	WBGene00003166	WBGene00011817	WBGene00022415	WBGene00011190
	WBGene00004096	WBGene00008803	WBGene00008234	WBGene00007191	WBGene00011212
	WBGene00022215	WBGene00008820	WBGene00017127	WBGene00019759	WBGene00011261
	WBGene00194985	WBGene00006870	WBGene00019963	WBGene00007958	WBGene00011278
	WBGene00050927	WBGene00003411	WBGene00021213	WBGene00007073	WBGene00011305
	WBGene00020803	WBGene00008809	WBGene00017421	WBGene00009842	WBGene00011328
	WBGene00003616	WBGene00008810	WBGene00012444	WBGene00022727	WBGene00011330
	WBGene00013899	WBGene00017467	WBGene00016551	WBGene00012626	WBGene00011345
	WBGene00011185	WBGene00000738	WBGene00018334	WBGene00045379	WBGene00011362
	WBGene00000745	WBGene00008830	WBGene00000953	WBGene00000476	WBGene00011383
	WBGene00001135	WBGene00008831	WBGene00018646	WBGene00007283	WBGene00011392
	WBGene00015705	WBGene00004719	WBGene00019761	WBGene00009595	WBGene00011424
	WBGene00008970	WBGene00017478	WBGene00019759	WBGene00018965	WBGene00011427
	WBGene00007174	WBGene00001387	WBGene00003995	WBGene00004096	WBGene00011428
	WBGene00019472	WBGene00008850	WBGene00017039	WBGene00010752	WBGene00011474
	WBGene00007073	WBGene00001475	WBGene00003516	WBGene00004372	WBGene00011486
	WBGene00019146	WBGene00008851	WBGene00017303	WBGene00017692	WBGene00011495
	WBGene00003516	WBGene00001109	WBGene00022816	WBGene00019212	WBGene00011508
	WBGene00000902	WBGene00004773	WBGene00019148	WBGene00008401	WBGene00011517
	WBGene00013135	WBGene00008862	WBGene00009311	WBGene00012101	WBGene00011524
	WBGene00004054	WBGene00017483	WBGene00013574	WBGene00016733	WBGene00011530
	WBGene00010350	WBGene00017489	WBGene00007404	WBGene00008779	WBGene00011564
	WBGene00009311	WBGene00008875	WBGene00007210	WBGene00000448	WBGene00011572
	WBGene00009144	WBGene00001171	WBGene00008093	WBGene00022825	WBGene00011590
	WBGene00022415	WBGene00003707	WBGene00005092	WBGene00010146	WBGene00011594
	WBGene00007919	WBGene00017510	WBGene00014907	WBGene00002983	WBGene00011672
	WBGene00020010	WBGene00008886	WBGene00007454	WBGene00021389	WBGene00011673
	WBGene00044107	WBGene00023415	WBGene00021931	WBGene00019699	WBGene00011674
	WBGene00016005	WBGene00017529	WBGene00011081	WBGene00020368	WBGene00011692
	WBGene00017698	WBGene00017535	WBGene00006075	WBGene00019472	WBGene00011723
	WBGene00015947	WBGene00008905	WBGene00016698	WBGene00009957	WBGene00011733
	WBGene00016551	WBGene00044058	WBGene00021075	WBGene00007174	WBGene00011737
	WBGene00000485	WBGene00008922	WBGene00001777	WBGene00004232	WBGene00011763
	WBGene00019426	WBGene00008923	WBGene00009396	WBGene00016698	WBGene00011786
	WBGene00016783	WBGene00000068	WBGene00002263	WBGene00019963	WBGene00011794
	WBGene00017991	WBGene00017539	WBGene00008047	WBGene00013416	WBGene00011796
	WBGene00013559	WBGene00008927	WBGene00006985	WBGene00021586	WBGene00011798
	WBGene00013518	WBGene00008929	WBGene00007996	WBGene00009453	WBGene00011799
	WBGene00000170	WBGene00017553	WBGene00016783	WBGene00009258	WBGene00011800
	WBGene00019968	WBGene00017557	WBGene00007758	WBGene00017361	WBGene00011817
	WBGene00021343	WBGene00000485	WBGene00016625	WBGene00005000	WBGene00011831
	WBGene00020083	WBGene00017560	WBGene00002983	WBGene00003516	WBGene00011832
	WBGene00018242	WBGene00017567	WBGene00001117	WBGene00013173	WBGene00011833
	WBGene00001772	WBGene00045275	WBGene00004003	WBGene00010877	WBGene00011838
	WBGene00018607	WBGene00045276	WBGene00009102	WBGene00018375	WBGene00011844
	WBGene00013173	WBGene00003745	WBGene00019426	WBGene00007950	WBGene00011894
	WBGene00002983	WBGene00017571	WBGene00021439	WBGene00018540	WBGene00011948
	WBGene00015934	WBGene00017576	WBGene00013404	WBGene00004229	WBGene00011952
	WBGene00010417	WBGene00194713	WBGene00009957	WBGene00002601	WBGene00011957
	WBGene00011817	WBGene00008943	WBGene00004096	WBGene00018215	WBGene00011995
	WBGene00008093	WBGene00008944	WBGene00003966	WBGene00019741	WBGene00012013
	WBGene00008401	WBGene00017600	WBGene00006535	WBGene00010062	WBGene00012027
	WBGene00006683	WBGene00006603	WBGene00006807	WBGene00009102	WBGene00012032
	WBGene00001821	WBGene00008963	WBGene00015705	WBGene00012013	WBGene00012070
	WBGene00022665	WBGene00000188	WBGene00007605	WBGene00010019	WBGene00012100
	WBGene00019661	WBGene00008964	WBGene00000170	WBGene00017814	WBGene00012101
	WBGene00001665	WBGene00017613	WBGene00017698	WBGene00008681	WBGene00012107
	WBGene00007454	WBGene00017618	WBGene00003740	WBGene00003643	WBGene00012113
	WBGene00007283	WBGene00006666	WBGene00019047	WBGene00019148	WBGene00012124
	WBGene00021095	WBGene00003772	WBGene00009258	WBGene00016625	WBGene00012130
	WBGene00019047	WBGene00002222	WBGene00023415	WBGene00021915	WBGene00012131
	WBGene00013574	WBGene00008970	WBGene00020010	WBGene00015947	WBGene00012144
	WBGene00011305	WBGene00008971	WBGene00013518	WBGene00021397	WBGene00012176
	WBGene00015300	WBGene00008977	WBGene00008401	WBGene00021772	WBGene00012185
	WBGene00008929	WBGene00000242	WBGene00016903	WBGene00001772	WBGene00012186
	WBGene00017429	WBGene00017639	WBGene00021178	WBGene00007264	WBGene00012216
	WBGene00013838	WBGene00008987	WBGene00009397	WBGene00018334	WBGene00012226
	WBGene00009958	WBGene00008988	WBGene00006366	WBGene00010795	WBGene00012239
	WBGene00019105	WBGene00008992	WBGene00001523	WBGene00011817	WBGene00012254
	WBGene00006761	WBGene00017659	WBGene00007958	WBGene00007454	WBGene00012255
	WBGene00011733	WBGene00017653	WBGene00014181	WBGene00010884	WBGene00012256
	WBGene00001523	WBGene00017657	WBGene00013135	WBGene00008093	WBGene00012257
	WBGene00019234	WBGene00003620	WBGene00009949	WBGene00001777	WBGene00012261
	WBGene00009157	WBGene00017663	WBGene00013416	WBGene00019233	WBGene00012271
	WBGene00009904	WBGene00017666	WBGene00022223	WBGene00009311	WBGene00012279
	WBGene00015082	WBGene00017671	WBGene00018738	WBGene00017983	WBGene00012306
	WBGene00009453	WBGene00006774	WBGene00007950	WBGene00006761	WBGene00012339
	WBGene00009595	WBGene00009032	WBGene00009595	WBGene00015300	WBGene00012399
	WBGene00017184	WBGene00009033	WBGene00000455	WBGene00006683	WBGene00012404
	WBGene00003995	WBGene00009030	WBGene00001716	WBGene00019426	WBGene00012433
	WBGene00016625	WBGene00009038	WBGene00004854	WBGene00001665	WBGene00012444
	WBGene00000670	WBGene00009041	WBGene00001135	WBGene00001440	WBGene00012448
	WBGene00008226	WBGene00009042	WBGene00001440	WBGene00019538	WBGene00012462
	WBGene00010714	WBGene00017692	WBGene00009773	WBGene00009958	WBGene00012518
	WBGene00011799	WBGene00006662	WBGene00000476	WBGene00015934	WBGene00012538
	WBGene00018297	WBGene00017698	WBGene00002222	WBGene00013135	WBGene00012540
	WBGene00001207	WBGene00006075	WBGene00019234	WBGene00007490	WBGene00012548
	WBGene00016119	WBGene00009049	WBGene00016108	WBGene00003640	WBGene00012554
	WBGene00003089	WBGene00004006	WBGene00012013	WBGene00000455	WBGene00012564
	WBGene00018566	WBGene00001546	WBGene00018965	WBGene00007919	WBGene00012583
	WBGene00019436	WBGene00017716	WBGene00020479	WBGene00004003	WBGene00012592
	WBGene00000858	WBGene00017721	WBGene00001665	WBGene00016329	WBGene00012593
	WBGene00008563	WBGene00017723	WBGene00004719	WBGene00016883	WBGene00012618
	WBGene00022382	WBGene00009061	WBGene00010661	WBGene00002263	WBGene00012626
	WBGene00017576	WBGene00000906	WBGene00008127	WBGene00020010	WBGene00012635
	WBGene00010795	WBGene00001444	WBGene00011185	WBGene00017991	WBGene00012704
	WBGene00005092	WBGene00009087	WBGene00017991	WBGene00018101	WBGene00012783
	WBGene00019963	WBGene00017756	WBGene00017858	WBGene00003966	WBGene00012794
	WBGene00019479	WBGene00017754	WBGene00009835	WBGene00013899	WBGene00012813
	WBGene00012444	WBGene00005018	WBGene00017692	WBGene00017434	WBGene00012814
	WBGene00008963	WBGene00009094	WBGene00011107	WBGene00077443	WBGene00012824
	WBGene00014181	WBGene00009102	WBGene00005000	WBGene00019961	WBGene00012825
	WBGene00016146	WBGene00017772	WBGene00013838	WBGene00015356	WBGene00012826
	WBGene00004017	WBGene00006812	WBGene00021915	WBGene00006366	WBGene00012850
	WBGene00007210	WBGene00003847	WBGene00006761	WBGene00007605	WBGene00012878
	WBGene00007950	WBGene00017781	WBGene00013899	WBGene00019234	WBGene00012891
	WBGene00017659	WBGene00017783	WBGene00018641	WBGene00017698	WBGene00012939
	WBGene00018738	WBGene00017785	WBGene00006683	WBGene00018729	WBGene00012940
	WBGene00007219	WBGene00017787	WBGene00013173	WBGene00009215	WBGene00012961
	WBGene00010146	WBGene00017789	WBGene00009144	WBGene00014907	WBGene00012980
	WBGene00011383	WBGene00009133	WBGene00008929	WBGene00010200	WBGene00013077
	WBGene00002222	WBGene00017807	WBGene00017018	WBGene00020803	WBGene00013079
	WBGene00016265	WBGene00017814	WBGene00006655	WBGene00010931	WBGene00013082
	WBGene00022223	WBGene00009142	WBGene00010320	WBGene00019479	WBGene00013104
	WBGene00009396	WBGene00009144	WBGene00021389	WBGene00021095	WBGene00013111
	WBGene00021171	WBGene00009155	WBGene00007741	WBGene00008929	WBGene00013124
	WBGene00017973	WBGene00000224	WBGene00017973	WBGene00012404	WBGene00013135
	WBGene00010320	WBGene00017823	WBGene00017294	WBGene00013838	WBGene00013145
	WBGene00017381	WBGene00009157	WBGene00002128	WBGene00011185	WBGene00013166
	WBGene00011737	WBGene00009162	WBGene00007366	WBGene00021362	WBGene00013171
	WBGene00001391	WBGene00017834	WBGene00011383	WBGene00000170	WBGene00013173
	WBGene00015335	WBGene00017835	WBGene00021095	WBGene00018646	WBGene00013180
	WBGene00003640	WBGene00044663	WBGene00020571	WBGene00013574	WBGene00013215
	WBGene00021529	WBGene00017838	WBGene00000558	WBGene00020083	WBGene00013216
	WBGene00002243	WBGene00017841	WBGene00004133	WBGene00022591	WBGene00013266
	WBGene00002128	WBGene00017842	WBGene00001391	WBGene00012131	WBGene00013289
	WBGene00010256	WBGene00000002	WBGene00011796	WBGene00018286	WBGene00013312
	WBGene00017018	WBGene00009190	WBGene00010877	WBGene00012279	WBGene00013321
	WBGene00013499	WBGene00017861	WBGene00010822	WBGene00004002	WBGene00013328
	WBGene00020571	WBGene00000992	WBGene00019732	WBGene00009396	WBGene00013331
	WBGene00011452	WBGene00017865	WBGene00011447	WBGene00006807	WBGene00013385
	WBGene00019751	WBGene00017866	WBGene00021583	WBGene00001391	WBGene00013404
	WBGene00006852	WBGene00000478	WBGene00018101	WBGene00010417	WBGene00013416
	WBGene00016180	WBGene00004017	WBGene00003640	WBGene00016568	WBGene00013448
	WBGene00016568	WBGene00017880	WBGene00021157	WBGene00010714	WBGene00013458
	WBGene00016106	WBGene00009215	WBGene00015055	WBGene00016783	WBGene00013480
	WBGene00019830	WBGene00009218	WBGene00000986	WBGene00004719	WBGene00013499
	WBGene00011107	WBGene00017900	WBGene00010830	WBGene00018297	WBGene00013518
	WBGene00004719	WBGene00017901	WBGene00016733	WBGene00017421	WBGene00013543
	WBGene00000455	WBGene00017904	WBGene00003705	WBGene00007210	WBGene00013559
	WBGene00010884	WBGene00009221	WBGene00010189	WBGene00018748	WBGene00013574
	WBGene00007409	WBGene00006970	WBGene00012279	WBGene00003740	WBGene00013585
	WBGene00002039	WBGene00009226	WBGene00019830	WBGene00009835	WBGene00013650
	WBGene00008543	WBGene00000103	WBGene00021772	WBGene00016119	WBGene00013672
	WBGene00018286	WBGene00009231	WBGene00022386	WBGene00000670	WBGene00013802
	WBGene00012404	WBGene00044137	WBGene00000902	WBGene00011383	WBGene00013826
	WBGene00012825	WBGene00000685	WBGene00011737	WBGene00013009	WBGene00013838
	WBGene00007460	WBGene00009247	WBGene00000670	WBGene00017973	WBGene00013846
	WBGene00009835	WBGene00000674	WBGene00004002	WBGene00010674	WBGene00013849
	WBGene00002248	WBGene00009243	WBGene00017271	WBGene00013485	WBGene00013852
	WBGene00008314	WBGene00003071	WBGene00012131	WBGene00020571	WBGene00013856
	WBGene00001105	WBGene00009258	WBGene00003680	WBGene00000451	WBGene00013866
	WBGene00017434	WBGene00009261	WBGene00001158	WBGene00019761	WBGene00013898
	WBGene00015355	WBGene00017937	WBGene00008563	WBGene00013124	WBGene00013899
	WBGene00002232	WBGene00001495	WBGene00019699	WBGene00022382	WBGene00013900
	WBGene00009842	WBGene00009288	WBGene00019113	WBGene00019113	WBGene00013901
	WBGene00013982	WBGene00009291	WBGene00012825	WBGene00015082	WBGene00013955
	WBGene00001960	WBGene00009292	WBGene00009318	WBGene00001135	WBGene00013962
	WBGene00006611	WBGene00006495	WBGene00014213	WBGene00010215	WBGene00013965
	WBGene00007605	WBGene00017950	WBGene00019233	WBGene00021343	WBGene00013969
	WBGene00004002	WBGene00004921	WBGene00007146	WBGene00003089	WBGene00013982
	WBGene00007214	WBGene00009295	WBGene00010714	WBGene00014136	WBGene00014021
	WBGene00000111	WBGene00017961	WBGene00008137	WBGene00018607	WBGene00014051
	WBGene00020722	WBGene00000902	WBGene00021343	WBGene00011452	WBGene00014067
	WBGene00016237	WBGene00003388	WBGene00015537	WBGene00050927	WBGene00014089
	WBGene00010558	WBGene00009311	WBGene00009393	WBGene00021529	WBGene00014094
	WBGene00014213	WBGene00017970	WBGene00016265	WBGene00003680	WBGene00014136
	WBGene00011927	WBGene00000169	WBGene00010310	WBGene00000950	WBGene00014171
	WBGene00013802	WBGene00017973	WBGene00022591	WBGene00013518	WBGene00014173
	WBGene00010642	WBGene00009304	WBGene00013499	WBGene00017539	WBGene00014181
	WBGene00021772	WBGene00006272	WBGene00019751	WBGene00014099	WBGene00014213
	WBGene00022386	WBGene00017976	WBGene00018607	WBGene00010320	WBGene00014252
	WBGene00020891	WBGene00017980	WBGene00019012	WBGene00022665	WBGene00014261
	WBGene00000516	WBGene00044530	WBGene00044767	WBGene00000485	WBGene00014308
	WBGene00018590	WBGene00017983	WBGene00008992	WBGene00017787	WBGene00014793
	WBGene00020153	WBGene00009326	WBGene00015082	WBGene00011737	WBGene00014836
	WBGene00013312	WBGene00009331	WBGene00019605	WBGene00017576	WBGene00014907
	WBGene00010345	WBGene00017991	WBGene00021397	WBGene00002222	WBGene00014977
	WBGene00009393	WBGene00009337	WBGene00000553	WBGene00003634	WBGene00015019
	WBGene00016506	WBGene00006532	WBGene00010238	WBGene00020722	WBGene00015044
	WBGene00006655	WBGene00009347	WBGene00022665	WBGene00004854	WBGene00015048
	WBGene00018729	WBGene00003756	WBGene00002243	WBGene00007741	WBGene00015055
	WBGene00016698	WBGene00000631	WBGene00015356	WBGene00010238	WBGene00015063
	WBGene00018696	WBGene00003607	WBGene00010795	WBGene00009157	WBGene00015067
	WBGene00017539	WBGene00045457	WBGene00003648	WBGene00022386	WBGene00015081
	WBGene00022076	WBGene00009371	WBGene00019488	WBGene00016046	WBGene00015082
	WBGene00003681	WBGene00009387	WBGene00001123	WBGene00019436	WBGene00015085
	WBGene00010396	WBGene00018033	WBGene00000689	WBGene00017381	WBGene00015131
	WBGene00003647	WBGene00009405	WBGene00003681	WBGene00011927	WBGene00015172
	WBGene00014136	WBGene00003569	WBGene00000641	WBGene00000689	WBGene00015197
	WBGene00010755	WBGene00009393	WBGene00018729	WBGene00015705	WBGene00015217
	WBGene00013585	WBGene00009394	WBGene00017429	WBGene00015537	WBGene00015218
	WBGene00021397	WBGene00009396	WBGene00003722	WBGene00021583	WBGene00015223
	WBGene00004133	WBGene00009397	WBGene00009405	WBGene00003104	WBGene00015300
	WBGene00015218	WBGene00004122	WBGene00000950	WBGene00017659	WBGene00015328
	WBGene00003680	WBGene00018040	WBGene00007919	WBGene00007112	WBGene00015332
	WBGene00077531	WBGene00018041	WBGene00000516	WBGene00012444	WBGene00015355
	WBGene00006535	WBGene00018042	WBGene00021876	WBGene00000557	WBGene00015356
	WBGene00016428	WBGene00006363	WBGene00000485	WBGene00011107	WBGene00015369
	WBGene00013955	WBGene00009431	WBGene00014136	WBGene00019830	WBGene00015410
	WBGene00003933	WBGene00009433	WBGene00008963	WBGene00001671	WBGene00015523
	WBGene00018392	WBGene00018052	WBGene00010396	WBGene00008277	WBGene00015541
	WBGene00021439	WBGene00003112	WBGene00017434	WBGene00016265	WBGene00015545
	WBGene00020330	WBGene00004025	WBGene00003633	WBGene00022223	WBGene00015546
	WBGene00020015	WBGene00009438	WBGene00009331	WBGene00020153	WBGene00015573
	WBGene00044396	WBGene00009453	WBGene00009573	WBGene00018566	WBGene00015597
	WBGene00017571	WBGene00018085	WBGene00016097	WBGene00001523	WBGene00015598
	WBGene00002069	WBGene00018092	WBGene00002141	WBGene00002128	WBGene00015599
	WBGene00023415	WBGene00009493	WBGene00019472	WBGene00018392	WBGene00015600
	WBGene00008992	WBGene00018101	WBGene00015776	WBGene00010661	WBGene00015601
	WBGene00009573	WBGene00018102	WBGene00020153	WBGene00044630	WBGene00015602
	WBGene00001517	WBGene00018133	WBGene00017576	WBGene00018931	WBGene00015613
	WBGene00004003	WBGene00003748	WBGene00044728	WBGene00006852	WBGene00015620
	WBGene00003104	WBGene00009503	WBGene00018297	WBGene00010558	WBGene00015660
	WBGene00000641	WBGene00001772	WBGene00002069	WBGene00194985	WBGene00015679
	WBGene00015776	WBGene00001763	WBGene00021156	WBGene00018354	WBGene00015680
	WBGene00013013	WBGene00001766	WBGene00018590	WBGene00004017	WBGene00015705
	WBGene00009804	WBGene00001767	WBGene00019479	WBGene00016094	WBGene00015735
	WBGene00003634	WBGene00009504	WBGene00018206	WBGene00008127	WBGene00015739
	WBGene00016355	WBGene00018144	WBGene00044630	WBGene00018206	WBGene00015740
	WBGene00007856	WBGene00009511	WBGene00003104	WBGene00009512	WBGene00015748
	WBGene00001123	WBGene00009512	WBGene00044530	WBGene00002069	WBGene00015756
	WBGene00003722	WBGene00009514	WBGene00004017	WBGene00017429	WBGene00015776
	WBGene00022181	WBGene00009526	WBGene00001960	WBGene00020015	WBGene00015781
	WBGene00001118	WBGene00004013	WBGene00017894	WBGene00023415	WBGene00015828
	WBGene00007376	WBGene00009528	WBGene00016883	WBGene00003705	WBGene00015841
	WBGene00013385	WBGene00086569	WBGene00017381	WBGene00021178	WBGene00015860
	WBGene00021583	WBGene00009531	WBGene00008543	WBGene00003647	WBGene00015932
	WBGene00007900	WBGene00000745	WBGene00001070	WBGene00009393	WBGene00015934
	WBGene00000397	WBGene00018175	WBGene00017184	WBGene00013585	WBGene00015947
	WBGene00019591	WBGene00009533	WBGene00022382	WBGene00010345	WBGene00015993
	WBGene00008944	WBGene00009541	WBGene00011733	WBGene00008563	WBGene00016005
	WBGene00016135	WBGene00000484	WBGene00007219	WBGene00000858	WBGene00016022
	WBGene00018311	WBGene00009558	WBGene00016417	WBGene00015355	WBGene00016046
	WBGene00008886	WBGene00018200	WBGene00012113	WBGene00002039	WBGene00016063
	WBGene00009371	WBGene00018195	WBGene00020929	WBGene00017184	WBGene00016064
	WBGene00001432	WBGene00018206	WBGene00013802	WBGene00009904	WBGene00016097
	WBGene00045397	WBGene00018210	WBGene00010724	WBGene00009573	WBGene00016106
	WBGene00021917	WBGene00018215	WBGene00003089	WBGene00009397	WBGene00016119
	WBGene00019605	WBGene00018223	WBGene00013982	WBGene00000516	WBGene00016133
	WBGene00012131	WBGene00009572	WBGene00021917	WBGene00007219	WBGene00016135
	WBGene00044630	WBGene00001828	WBGene00008111	WBGene00044396	WBGene00016146
	WBGene00021876	WBGene00004854	WBGene00002232	WBGene00013499	WBGene00016147
	WBGene00003633	WBGene00009573	WBGene00017013	WBGene00017390	WBGene00016204
	WBGene00012462	WBGene00009595	WBGene00003616	WBGene00003710	WBGene00016218
	WBGene00003569	WBGene00002254	WBGene00012404	WBGene00019661	WBGene00016237
	WBGene00013480	WBGene00002255	WBGene00010755	WBGene00008040	WBGene00016242
	WBGene00017028	WBGene00006535	WBGene00007214	WBGene00013455	WBGene00016265
	WBGene00012107	WBGene00018237	WBGene00001207	WBGene00019751	WBGene00016292
	WBGene00010830	WBGene00004096	WBGene00015532	WBGene00018200	WBGene00016329
	WBGene00000689	WBGene00009586	WBGene00008944	WBGene00015776	WBGene00016332
	WBGene00020947	WBGene00006470	WBGene00011278	WBGene00000111	WBGene00016355
	WBGene00008922	WBGene00077531	WBGene00007981	WBGene00014213	WBGene00016397
	WBGene00009717	WBGene00018242	WBGene00018354	WBGene00009405	WBGene00016407
	WBGene00007890	WBGene00018251	WBGene00016237	WBGene00010724	WBGene00016417
	WBGene00008655	WBGene00001440	WBGene00009803	WBGene00019047	WBGene00016422
	WBGene00020479	WBGene00018256	WBGene00008655	WBGene00018590	WBGene00016424
	WBGene00009397	WBGene00018260	WBGene00018286	WBGene00003653	WBGene00016425
	WBGene00009405	WBGene00018267	WBGene00019436	WBGene00008992	WBGene00016428
	WBGene00015044	WBGene00006746	WBGene00009512	WBGene00022076	WBGene00016454
	WBGene00020324	WBGene00018286	WBGene00011474	WBGene00018033	WBGene00016456
	WBGene00001852	WBGene00007055	WBGene00006611	WBGene00020479	WBGene00016505
	WBGene00019730	WBGene00009617	WBGene00013891	WBGene00018311	WBGene00016506
	WBGene00044301	WBGene00018297	WBGene00016997	WBGene00001821	WBGene00016507
	WBGene00018041	WBGene00044533	WBGene00016848	WBGene00017618	WBGene00016511
	WBGene00020672	WBGene00018304	WBGene00014672	WBGene00002243	WBGene00016539
	WBGene00010001	WBGene00018300	WBGene00018392	WBGene00003633	WBGene00016568
	WBGene00015081	WBGene00006067	WBGene00003647	WBGene00001852	WBGene00016619
	WBGene00017639	WBGene00018311	WBGene00010128	WBGene00017018	WBGene00016625
	WBGene00000950	WBGene00018334	WBGene00017950	WBGene00019744	WBGene00016657
	WBGene00006746	WBGene00018345	WBGene00000858	WBGene00016428	WBGene00016663
	WBGene00015063	WBGene00018346	WBGene00002039	WBGene00018738	WBGene00016698
	WBGene00000553	WBGene00009634	WBGene00006852	WBGene00000491	WBGene00016700
	WBGene00001455	WBGene00006979	WBGene00001118	WBGene00002084	WBGene00016716
	WBGene00017484	WBGene00009638	WBGene00020891	WBGene00008963	WBGene00016733
	WBGene00011796	WBGene00009640	WBGene00008886	WBGene00012825	WBGene00016735
	WBGene00016997	WBGene00018351	WBGene00018931	WBGene00009803	WBGene00016744
	WBGene00010215	WBGene00018352	WBGene00021362	WBGene00007856	WBGene00016751
	WBGene00021362	WBGene00018353	WBGene00001763	WBGene00003722	WBGene00016757
	WBGene00018931	WBGene00018354	WBGene00044301	WBGene00010830	WBGene00016769
	WBGene00010661	WBGene00044672	WBGene00010345	WBGene00003648	WBGene00016841
	WBGene00016734	WBGene00018374	WBGene00017659	WBGene00012322	WBGene00016845
	WBGene00016340	WBGene00018384	WBGene00007900	WBGene00001960	WBGene00016848
	WBGene00010822	WBGene00009653	WBGene00016114	WBGene00019605	WBGene00016866
	WBGene00021415	WBGene00018392	WBGene00010290	WBGene00010396	WBGene00016883
	WBGene00006636	WBGene00009660	WBGene00003710	WBGene00019732	WBGene00016893
	WBGene00018334	WBGene00018400	WBGene00019961	WBGene00009804	WBGene00016903
	WBGene00012850	WBGene00018402	WBGene00008277	WBGene00011733	WBGene00016958
	WBGene00000493	WBGene00018405	WBGene00012917	WBGene00015860	WBGene00016974
	WBGene00004221	WBGene00009677	WBGene00019069	WBGene00020799	WBGene00016975
	WBGene00007044	WBGene00001059	WBGene00021304	WBGene00001105	WBGene00016996
	WBGene00001757	WBGene00000784	WBGene00021268	WBGene00007460	WBGene00016997
	WBGene00018206	WBGene00004092	WBGene00021415	WBGene00044756	WBGene00017013
	WBGene00004129	WBGene00003617	WBGene00010215	WBGene00006655	WBGene00017018
	WBGene00016046	WBGene00003693	WBGene00016766	WBGene00021396	WBGene00017028
	WBGene00008127	WBGene00003646	WBGene00001772	WBGene00011099	WBGene00017039
	WBGene00008040	WBGene00018414	WBGene00013216	WBGene00000553	WBGene00017060
	WBGene00009803	WBGene00009679	WBGene00020672	WBGene00010755	WBGene00017082
	WBGene00002181	WBGene00018418	WBGene00001444	WBGene00018041	WBGene00017092
	WBGene00004092	WBGene00009691	WBGene00016119	WBGene00001118	WBGene00017124
	WBGene00007112	WBGene00009692	WBGene00010987	WBGene00008137	WBGene00017126
	WBGene00017478	WBGene00004222	WBGene00012185	WBGene00008886	WBGene00017127
	WBGene00011430	WBGene00009710	WBGene00019744	WBGene00017104	WBGene00017128
	WBGene00019732	WBGene00009706	WBGene00022572	WBGene00077770	WBGene00017133
	WBGene00021396	WBGene00004809	WBGene00021518	WBGene00014181	WBGene00017154
	WBGene00007140	WBGene00009717	WBGene00004115	WBGene00007981	WBGene00017184
	WBGene00044773	WBGene00003909	WBGene00018195	WBGene00018242	WBGene00017199
	WBGene00004115	WBGene00009722	WBGene00000111	WBGene00003681	WBGene00017294
	WBGene00000778	WBGene00009723	WBGene00015172	WBGene00010822	WBGene00017296
	WBGene00016883	WBGene00009724	WBGene00003124	WBGene00008944	WBGene00017303
	WBGene00018646	WBGene00018465	WBGene00010884	WBGene00013013	WBGene00017307
	WBGene00012185	WBGene00001945	WBGene00017028	WBGene00002248	WBGene00017309
	WBGene00044530	WBGene00006788	WBGene00018566	WBGene00012462	WBGene00017315
	WBGene00007275	WBGene00009729	WBGene00021446	WBGene00021518	WBGene00017322
	WBGene00003695	WBGene00018468	WBGene00194985	WBGene00013480	WBGene00017329
	WBGene00009637	WBGene00018472	WBGene00000031	WBGene00006684	WBGene00017350
	WBGene00015613	WBGene00009730	WBGene00013955	WBGene00019488	WBGene00017361
	WBGene00014836	WBGene00009743	WBGene00018033	WBGene00004221	WBGene00017380
	WBGene00006444	WBGene00001559	WBGene00003569	WBGene00002232	WBGene00017381
	WBGene00010873	WBGene00009750	WBGene00017539	WBGene00018603	WBGene00017421
	WBGene00021128	WBGene00009773	WBGene00003578	WBGene00021157	WBGene00017429
	WBGene00018702	WBGene00003970	WBGene00014836	WBGene00021917	WBGene00017434
	WBGene00009512	WBGene00002037	WBGene00016568	WBGene00015218	WBGene00017478
	WBGene00007935	WBGene00009785	WBGene00007112	WBGene00018085	WBGene00017483
	WBGene00007981	WBGene00009781	WBGene00001455	WBGene00019591	WBGene00017510
	WBGene00019069	WBGene00000747	WBGene00017478	WBGene00016106	WBGene00017535
	WBGene00006602	WBGene00001069	WBGene00008372	WBGene00017571	WBGene00017539
	WBGene00001171	WBGene00018487	WBGene00015044	WBGene00016097	WBGene00017553
	WBGene00016463	WBGene00018489	WBGene00007600	WBGene00001123	WBGene00017557
	WBGene00019927	WBGene00018510	WBGene00021396	WBGene00012107	WBGene00017560
	WBGene00021157	WBGene00000449	WBGene00016106	WBGene00007890	WBGene00017571
	WBGene00003071	WBGene00009790	WBGene00045397	WBGene00020672	WBGene00017576
	WBGene00009142	WBGene00009796	WBGene00013585	WBGene00021931	WBGene00017639
	WBGene00044079	WBGene00009797	WBGene00022538	WBGene00019495	WBGene00017659
	WBGene00012113	WBGene00009800	WBGene00002048	WBGene00019014	WBGene00017663
	WBGene00012813	WBGene00009815	WBGene00013215	WBGene00006636	WBGene00017692
	WBGene00000449	WBGene00009811	WBGene00012226	WBGene00006611	WBGene00017698
	WBGene00016097	WBGene00009803	WBGene00001159	WBGene00007409	WBGene00017716
	WBGene00021518	WBGene00009804	WBGene00010558	WBGene00008922	WBGene00017721
	WBGene00021671	WBGene00009805	WBGene00007044	WBGene00020891	WBGene00017723
	WBGene00021446	WBGene00018540	WBGene00000903	WBGene00007957	WBGene00017754
	WBGene00001070	WBGene00018547	WBGene00004129	WBGene00015044	WBGene00017772
	WBGene00003561	WBGene00018566	WBGene00021128	WBGene00008655	WBGene00017781
	WBGene00003705	WBGene00018568	WBGene00003602	WBGene00013982	WBGene00017789
	WBGene00007600	WBGene00018571	WBGene00009804	WBGene00021850	WBGene00017814
	WBGene00016735	WBGene00018572	WBGene00016428	WBGene00020330	WBGene00017834
	WBGene00019944	WBGene00009835	WBGene00009717	WBGene00003075	WBGene00017835
	WBGene00003890	WBGene00009836	WBGene00010001	WBGene00004133	WBGene00017838
	WBGene00009331	WBGene00000497	WBGene00003579	WBGene00013802	WBGene00017861
	WBGene00012124	WBGene00018590	WBGene00021671	WBGene00017028	WBGene00017900
	WBGene00008372	WBGene00003741	WBGene00001817	WBGene00012783	WBGene00017901
	WBGene00015860	WBGene00009842	WBGene00001821	WBGene00021128	WBGene00017937
	WBGene00006652	WBGene00009843	WBGene00017193	WBGene00020560	WBGene00017950
	WBGene00009291	WBGene00018603	WBGene00003720	WBGene00015081	WBGene00017961
	WBGene00006306	WBGene00018607	WBGene00017861	WBGene00016848	WBGene00017973
	WBGene00018195	WBGene00018608	WBGene00012757	WBGene00016135	WBGene00017980
	WBGene00019961	WBGene00006372	WBGene00003933	WBGene00003720	WBGene00017983
	WBGene00016417	WBGene00009849	WBGene00003890	WBGene00010873	WBGene00017991
	WBGene00017950	WBGene00009850	WBGene00001719	WBGene00011424	WBGene00018041
	WBGene00022307	WBGene00018624	WBGene00011330	WBGene00016355	WBGene00018042
	WBGene00018144	WBGene00009876	WBGene00010125	WBGene00006535	WBGene00018052
	WBGene00003710	WBGene00018630	WBGene00017639	WBGene00018195	WBGene00018092
	WBGene00044723	WBGene00001450	WBGene00000397	WBGene00016237	WBGene00018101
	WBGene00016133	WBGene00006424	WBGene00021850	WBGene00021876	WBGene00018133
	WBGene00010724	WBGene00009895	WBGene00016425	WBGene00044767	WBGene00018144
	WBGene00022538	WBGene00009889	WBGene00016133	WBGene00002975	WBGene00018195
	WBGene00006372	WBGene00009904	WBGene00017082	WBGene00007600	WBGene00018200
	WBGene00007525	WBGene00018646	WBGene00000583	WBGene00016417	WBGene00018206
	WBGene00010238	WBGene00018648	WBGene00013385	WBGene00007900	WBGene00018215
	WBGene00000491	WBGene00018655	WBGene00016506	WBGene00044530	WBGene00018223
	WBGene00008831	WBGene00001680	WBGene00015067	WBGene00000397	WBGene00018237
	WBGene00008971	WBGene00009917	WBGene00017504	WBGene00011474	WBGene00018256
	WBGene00012628	WBGene00044303	WBGene00010659	WBGene00017880	WBGene00018260
	WBGene00010759	WBGene00044304	WBGene00016135	WBGene00001207	WBGene00018267
	WBGene00012433	WBGene00009926	WBGene00016046	WBGene00007983	WBGene00018286
	WBGene00016848	WBGene00001253	WBGene00017618	WBGene00004092	WBGene00018297
	WBGene00015545	WBGene00018675	WBGene00000439	WBGene00017950	WBGene00018300
	WBGene00021898	WBGene00044696	WBGene00012107	WBGene00007044	WBGene00018304
	WBGene00044767	WBGene00002021	WBGene00017571	WBGene00000902	WBGene00018334
	WBGene00017834	WBGene00002051	WBGene00044672	WBGene00012113	WBGene00018351
	WBGene00012226	WBGene00018702	WBGene00000402	WBGene00010977	WBGene00018352
	WBGene00002048	WBGene00006948	WBGene00006652	WBGene00014836	WBGene00018353
	WBGene00010047	WBGene00009945	WBGene00001105	WBGene00006695	WBGene00018384
	WBGene00006870	WBGene00009949	WBGene00010873	WBGene00012185	WBGene00018392
	WBGene00021979	WBGene00018729	WBGene00002881	WBGene00017823	WBGene00018400
	WBGene00010870	WBGene00018730	WBGene00010453	WBGene00008332	WBGene00018418
	WBGene00001444	WBGene00018731	WBGene00008922	WBGene00044773	WBGene00018465
	WBGene00008512	WBGene00044621	WBGene00021171	WBGene00011660	WBGene00018468
	WBGene00003112	WBGene00018738	WBGene00015879	WBGene00021171	WBGene00018472
	WBGene00006575	WBGene00009957	WBGene00011530	WBGene00021439	WBGene00018489
	WBGene00003003	WBGene00018742	WBGene00020015	WBGene00000641	WBGene00018510
	WBGene00009895	WBGene00018743	WBGene00014132	WBGene00016997	WBGene00018547
	WBGene00002881	WBGene00018744	WBGene00016735	WBGene00003726	WBGene00018566
	WBGene00012216	WBGene00009958	WBGene00015756	WBGene00000778	WBGene00018572
	WBGene00003726	WBGene00018755	WBGene00011564	WBGene00008314	WBGene00018590
	WBGene00017961	WBGene00018747	WBGene00020592	WBGene00011564	WBGene00018603
	WBGene00015172	WBGene00018749	WBGene00050927	WBGene00009717	WBGene00018607
	WBGene00016071	WBGene00018750	WBGene00008971	WBGene00003933	WBGene00018608
	WBGene00007983	WBGene00009983	WBGene00001171	WBGene00013216	WBGene00018624
	WBGene00012783	WBGene00018763	WBGene00003726	WBGene00017861	WBGene00018630
	WBGene00014132	WBGene00009995	WBGene00021979	WBGene00017128	WBGene00018646
	WBGene00010329	WBGene00009988	WBGene00006575	WBGene00010001	WBGene00018655
	WBGene00012339	WBGene00010001	WBGene00016757	WBGene00008512	WBGene00018675
	WBGene00004910	WBGene00004129	WBGene00016454	WBGene00014672	WBGene00018702
	WBGene00007152	WBGene00010010	WBGene00011424	WBGene00011796	WBGene00018729
	WBGene00019744	WBGene00018787	WBGene00021070	WBGene00012339	WBGene00018730
	WBGene00015740	WBGene00010033	WBGene00006444	WBGene00003569	WBGene00018731
	WBGene00011278	WBGene00010019	WBGene00009839	WBGene00013312	WBGene00018738
	WBGene00018200	WBGene00001117	WBGene00002248	WBGene00009850	WBGene00018743
	WBGene00008215	WBGene00010039	WBGene00007598	WBGene00002181	WBGene00018749
	WBGene00022242	WBGene00010045	WBGene00018986	WBGene00009843	WBGene00018755
	WBGene00000373	WBGene00010047	WBGene00003003	WBGene00010128	WBGene00018763
	WBGene00017013	WBGene00018803	WBGene00013901	WBGene00009331	WBGene00018803
	WBGene00010453	WBGene00010057	WBGene00018603	WBGene00016505	WBGene00018854
	WBGene00016979	WBGene00010049	WBGene00009511	WBGene00018702	WBGene00018861
	WBGene00011486	WBGene00001076	WBGene00016094	WBGene00013845	WBGene00018874
	WBGene00001763	WBGene00018824	WBGene00022307	WBGene00010453	WBGene00018931
	WBGene00016505	WBGene00010059	WBGene00021503	WBGene00006774	WBGene00018946
	WBGene00017128	WBGene00010062	WBGene00016663	WBGene00013859	WBGene00018951
	WBGene00003772	WBGene00044631	WBGene00011486	WBGene00001432	WBGene00018958
	WBGene00019117	WBGene00004131	WBGene00003634	WBGene00007423	WBGene00018965
	WBGene00006365	WBGene00018861	WBGene00015081	WBGene00016133	WBGene00018971
	WBGene00044728	WBGene00018854	WBGene00008233	WBGene00077531	WBGene00018976
	WBGene00001159	WBGene00018874	WBGene00007935	WBGene00003071	WBGene00018986
	WBGene00006367	WBGene00004224	WBGene00019495	WBGene00045488	WBGene00018997
	WBGene00044066	WBGene00018907	WBGene00015860	WBGene00044728	WBGene00019022
	WBGene00000903	WBGene00010125	WBGene00006870	WBGene00000493	WBGene00019047
	WBGene00000497	WBGene00010127	WBGene00003561	WBGene00017082	WBGene00019057
	WBGene00044698	WBGene00010128	WBGene00022623	WBGene00003124	WBGene00019069
	WBGene00021850	WBGene00004933	WBGene00020330	WBGene00045397	WBGene00019070
	WBGene00000557	WBGene00000272	WBGene00021148	WBGene00017478	WBGene00019072
	WBGene00011564	WBGene00010138	WBGene00010522	WBGene00008372	WBGene00019105
	WBGene00020855	WBGene00018931	WBGene00000557	WBGene00000583	WBGene00019116
	WBGene00001458	WBGene00018958	WBGene00004092	WBGene00007351	WBGene00019117
	WBGene00010290	WBGene00018946	WBGene00008040	WBGene00044304	WBGene00019146
	WBGene00003578	WBGene00010146	WBGene00008332	WBGene00020981	WBGene00019148
	WBGene00003124	WBGene00018951	WBGene00019284	WBGene00019780	WBGene00019154
	WBGene00016716	WBGene00000969	WBGene00010977	WBGene00021671	WBGene00019212
	WBGene00008309	WBGene00018965	WBGene00011060	WBGene00001455	WBGene00019232
	WBGene00007414	WBGene00000695	WBGene00006306	WBGene00019927	WBGene00019234
	WBGene00000674	WBGene00018971	WBGene00007856	WBGene00010759	WBGene00019237
	WBGene00007765	WBGene00018976	WBGene00008512	WBGene00008831	WBGene00019272
	WBGene00009729	WBGene00001400	WBGene00015735	WBGene00007376	WBGene00019278
	WBGene00018976	WBGene00018986	WBGene00012554	WBGene00017073	WBGene00019282
	WBGene00003602	WBGene00000493	WBGene00007414	WBGene00001763	WBGene00019284
	WBGene00006705	WBGene00010175	WBGene00006746	WBGene00003166	WBGene00019285
	WBGene00007317	WBGene00001671	WBGene00012339	WBGene00011278	WBGene00019300
	WBGene00007916	WBGene00010177	WBGene00003759	WBGene00009895	WBGene00019310
	WBGene00011474	WBGene00010189	WBGene00001432	WBGene00013955	WBGene00019318
	WBGene00006424	WBGene00045488	WBGene00010759	WBGene00007214	WBGene00019426
	WBGene00020940	WBGene00018997	WBGene00016505	WBGene00013901	WBGene00019436
	WBGene00022951	WBGene00004133	WBGene00003166	WBGene00008215	WBGene00019472
	WBGene00009647	WBGene00019014	WBGene00004114	WBGene00015172	WBGene00019477
	WBGene00007957	WBGene00003407	WBGene00020455	WBGene00000783	WBGene00019479
	WBGene00013543	WBGene00010196	WBGene00006372	WBGene00007932	WBGene00019495
	WBGene00003019	WBGene00010200	WBGene00020854	WBGene00019117	WBGene00019515
	WBGene00013650	WBGene00019012	WBGene00013312	WBGene00010047	WBGene00019520
	WBGene00004145	WBGene00001553	WBGene00011590	WBGene00007203	WBGene00019605
	WBGene00000784	WBGene00010222	WBGene00012783	WBGene00006705	WBGene00019641
	WBGene00001410	WBGene00010206	WBGene00009243	WBGene00020947	WBGene00019644
	WBGene00001461	WBGene00195165	WBGene00006636	WBGene00003170	WBGene00019699
	WBGene00010010	WBGene00010215	WBGene00012433	WBGene00002881	WBGene00019730
	WBGene00013104	WBGene00006761	WBGene00020947	WBGene00021263	WBGene00019732
	WBGene00004216	WBGene00003178	WBGene00019738	WBGene00007414	WBGene00019738
	WBGene00019902	WBGene00001184	WBGene00003170	WBGene00021446	WBGene00019744
	WBGene00022337	WBGene00001570	WBGene00022181	WBGene00009142	WBGene00019751
	WBGene00009800	WBGene00001955	WBGene00018041	WBGene00008309	WBGene00019756
	WBGene00001719	WBGene00019022	WBGene00018763	WBGene00022538	WBGene00019759
	WBGene00018763	WBGene00010238	WBGene00001852	WBGene00022307	WBGene00019780
	WBGene00009526	WBGene00003734	WBGene00004910	WBGene00008233	WBGene00019782
	WBGene00008113	WBGene00019047	WBGene00000526	WBGene00006746	WBGene00019816
	WBGene00018907	WBGene00006778	WBGene00007903	WBGene00002048	WBGene00019818
	WBGene00007750	WBGene00010258	WBGene00009142	WBGene00016735	WBGene00019830
	WBGene00000526	WBGene00077697	WBGene00000493	WBGene00008742	WBGene00019832
	WBGene00016958	WBGene00010256	WBGene00012462	WBGene00000526	WBGene00019839
	WBGene00010288	WBGene00010257	WBGene00020456	WBGene00011530	WBGene00019855
	WBGene00017082	WBGene00044756	WBGene00043983	WBGene00012850	WBGene00019859
	WBGene00008666	WBGene00019057	WBGene00009431	WBGene00009291	WBGene00019866
	WBGene00020326	WBGene00010273	WBGene00004932	WBGene00019069	WBGene00019867
	WBGene00009797	WBGene00010275	WBGene00003388	WBGene00020940	WBGene00019868
	WBGene00018603	WBGene00044107	WBGene00017128	WBGene00016806	WBGene00019885
	WBGene00021927	WBGene00010285	WBGene00019944	WBGene00044301	WBGene00019902
	WBGene00011995	WBGene00010288	WBGene00044079	WBGene00020456	WBGene00019904
	WBGene00013458	WBGene00010290	WBGene00007957	WBGene00006575	WBGene00019906
	WBGene00004830	WBGene00019069	WBGene00018144	WBGene00011100	WBGene00019944
	WBGene00000783	WBGene00019070	WBGene00001410	WBGene00013091	WBGene00019961
	WBGene00006476	WBGene00019072	WBGene00003695	WBGene00015740	WBGene00019963
	WBGene00077770	WBGene00010299	WBGene00022410	WBGene00044672	WBGene00019967
	WBGene00009215	WBGene00010320	WBGene00010262	WBGene00018986	WBGene00019968
	WBGene00000224	WBGene00010313	WBGene00021309	WBGene00003885	WBGene00019994
	WBGene00010125	WBGene00010310	WBGene00007409	WBGene00010411	WBGene00020007
	WBGene00008388	WBGene00000401	WBGene00017322	WBGene00006602	WBGene00020010
	WBGene00000535	WBGene00010328	WBGene00010047	WBGene00000449	WBGene00020015
	WBGene00011424	WBGene00010329	WBGene00011217	WBGene00077525	WBGene00020017
	WBGene00019780	WBGene00019105	WBGene00017489	WBGene00006444	WBGene00020051
	WBGene00010262	WBGene00019108	WBGene00017653	WBGene00001817	WBGene00020104
	WBGene00020981	WBGene00019115	WBGene00017834	WBGene00018144	WBGene00020130
	WBGene00016359	WBGene00019116	WBGene00021909	WBGene00001159	WBGene00020135
	WBGene00010057	WBGene00019117	WBGene00018572	WBGene00001757	WBGene00020153
	WBGene00001433	WBGene00019113	WBGene00001454	WBGene00017338	WBGene00020160
	WBGene00018487	WBGene00010334	WBGene00004023	WBGene00001429	WBGene00020194
	WBGene00012554	WBGene00010341	WBGene00009785	WBGene00016958	WBGene00020196
	WBGene00000973	WBGene00010345	WBGene00019649	WBGene00007765	WBGene00020228
	WBGene00020509	WBGene00019133	WBGene00007460	WBGene00006982	WBGene00020242
	WBGene00019284	WBGene00003602	WBGene00007677	WBGene00021415	WBGene00020250
	WBGene00016866	WBGene00010350	WBGene00018200	WBGene00021611	WBGene00020276
	WBGene00004230	WBGene00019146	WBGene00006602	WBGene00009243	WBGene00020281
	WBGene00007203	WBGene00006459	WBGene00019780	WBGene00044210	WBGene00020301
	WBGene00010788	WBGene00001108	WBGene00000783	WBGene00008388	WBGene00020325
	WBGene00013216	WBGene00019148	WBGene00017483	WBGene00011447	WBGene00020329
	WBGene00016507	WBGene00019154	WBGene00015740	WBGene00016757	WBGene00020330
	WBGene00004013	WBGene00019160	WBGene00007890	WBGene00000784	WBGene00020357
	WBGene00004023	WBGene00019166	WBGene00020566	WBGene00007392	WBGene00020368
	WBGene00010334	WBGene00010374	WBGene00001059	WBGene00012433	WBGene00020384
	WBGene00000086	WBGene00019180	WBGene00001452	WBGene00012554	WBGene00020455
	WBGene00020456	WBGene00019185	WBGene00015218	WBGene00022337	WBGene00020456
	WBGene00009243	WBGene00010396	WBGene00001461	WBGene00019730	WBGene00020479
	WBGene00014171	WBGene00019198	WBGene00012813	WBGene00044620	WBGene00020509
	WBGene00010972	WBGene00006760	WBGene00016958	WBGene00006365	WBGene00020554
	WBGene00003720	WBGene00019212	WBGene00007932	WBGene00011486	WBGene00020571
	WBGene00008803	WBGene00019232	WBGene00007317	WBGene00006470	WBGene00020579
	WBGene00022103	WBGene00019233	WBGene00019904	WBGene00011995	WBGene00020592
	WBGene00019994	WBGene00019234	WBGene00019927	WBGene00017961	WBGene00020626
	WBGene00015735	WBGene00019237	WBGene00010010	WBGene00000431	WBGene00020648
	WBGene00012942	WBGene00010417	WBGene00012124	WBGene00021339	WBGene00020672
	WBGene00007932	WBGene00001075	WBGene00001544	WBGene00008666	WBGene00020735
	WBGene00017861	WBGene00019249	WBGene00015063	WBGene00017484	WBGene00020774
	WBGene00016974	WBGene00003019	WBGene00003756	WBGene00012813	WBGene00020800
	WBGene00010177	WBGene00014793	WBGene00006424	WBGene00008229	WBGene00020801
	WBGene00010659	WBGene00019268	WBGene00020981	WBGene00017653	WBGene00020803
	WBGene00021469	WBGene00019272	WBGene00002181	WBGene00022181	WBGene00020825
	WBGene00003969	WBGene00010442	WBGene00012794	WBGene00006652	WBGene00020846
	WBGene00010128	WBGene00194915	WBGene00007525	WBGene00017834	WBGene00020853
	WBGene00001817	WBGene00010451	WBGene00045461	WBGene00003695	WBGene00020854
	WBGene00008298	WBGene00004976	WBGene00003605	WBGene00003890	WBGene00020865
	WBGene00006470	WBGene00019284	WBGene00007799	WBGene00002178	WBGene00020891
	WBGene00006772	WBGene00019285	WBGene00077770	WBGene00012226	WBGene00020940
	WBGene00007368	WBGene00001391	WBGene00008861	WBGene00021148	WBGene00020947
	WBGene00006467	WBGene00019278	WBGene00012850	WBGene00006367	WBGene00020954
	WBGene00003620	WBGene00019282	WBGene00014074	WBGene00015735	WBGene00020971
	WBGene00013965	WBGene00010446	WBGene00013826	WBGene00013215	WBGene00020973
	WBGene00017483	WBGene00010453	WBGene00018787	WBGene00022951	WBGene00020976
	WBGene00016757	WBGene00010457	WBGene00018085	WBGene00009511	WBGene00020981
	WBGene00017380	WBGene00010461	WBGene00000086	WBGene00008971	WBGene00021002
	WBGene00018743	WBGene00010470	WBGene00019014	WBGene00002182	WBGene00021025
	WBGene00020735	WBGene00010473	WBGene00010870	WBGene00004910	WBGene00021031
	WBGene00013215	WBGene00019289	WBGene00006533	WBGene00044079	WBGene00021043
	WBGene00013331	WBGene00003089	WBGene00018976	WBGene00019944	WBGene00021048
	WBGene00011235	WBGene00010504	WBGene00017380	WBGene00012757	WBGene00021050
	WBGene00015756	WBGene00010505	WBGene00010049	WBGene00003579	WBGene00021070
	WBGene00003759	WBGene00019300	WBGene00000819	WBGene00020326	WBGene00021087
	WBGene00013969	WBGene00019318	WBGene00004145	WBGene00009797	WBGene00021095
	WBGene00008677	WBGene00006365	WBGene00003249	WBGene00001433	WBGene00021121
	WBGene00009850	WBGene00010516	WBGene00016716	WBGene00013385	WBGene00021128
	WBGene00003579	WBGene00001700	WBGene00007745	WBGene00003602	WBGene00021148
	WBGene00011833	WBGene00019306	WBGene00009797	WBGene00021909	WBGene00021157
	WBGene00017842	WBGene00019310	WBGene00004830	WBGene00003715	WBGene00021167
	WBGene00012794	WBGene00019324	WBGene00016974	WBGene00003578	WBGene00021171
	WBGene00021909	WBGene00001454	WBGene00003071	WBGene00016506	WBGene00021213
	WBGene00013826	WBGene00010522	WBGene00001446	WBGene00009796	WBGene00021253
	WBGene00003684	WBGene00019355	WBGene00001433	WBGene00016751	WBGene00021279
	WBGene00016454	WBGene00002181	WBGene00012216	WBGene00017639	WBGene00021343
	WBGene00003617	WBGene00006741	WBGene00044396	WBGene00014793	WBGene00021353
	WBGene00018489	WBGene00010545	WBGene00019117	WBGene00010049	WBGene00021362
	WBGene00017663	WBGene00001089	WBGene00077525	WBGene00010972	WBGene00021389
	WBGene00018854	WBGene00004048	WBGene00000784	WBGene00006747	WBGene00021396
	WBGene00015704	WBGene00010558	WBGene00014171	WBGene00004114	WBGene00021397
	WBGene00020854	WBGene00004764	WBGene00008298	WBGene00007687	WBGene00021415
	WBGene00010269	WBGene00010573	WBGene00003617	WBGene00003112	WBGene00021439
	WBGene00021503	WBGene00010587	WBGene00006365	WBGene00007525	WBGene00021446
	WBGene00017781	WBGene00010585	WBGene00016355	WBGene00015828	WBGene00021469
	WBGene00018986	WBGene00019426	WBGene00007203	WBGene00010334	WBGene00021503
	WBGene00010049	WBGene00019434	WBGene00013331	WBGene00012794	WBGene00021513
	WBGene00003646	WBGene00019436	WBGene00002178	WBGene00015879	WBGene00021518
	WBGene00004025	WBGene00003643	WBGene00007999	WBGene00009785	WBGene00021519
	WBGene00015828	WBGene00010610	WBGene00007765	WBGene00016454	WBGene00021525
	WBGene00006603	WBGene00004226	WBGene00006476	WBGene00021336	WBGene00021528
	WBGene00008233	WBGene00000553	WBGene00017781	WBGene00014171	WBGene00021529
	WBGene00011590	WBGene00019477	WBGene00006705	WBGene00017013	WBGene00021576
	WBGene00001446	WBGene00019478	WBGene00022951	WBGene00015359	WBGene00021583
	WBGene00003618	WBGene00019479	WBGene00013480	WBGene00001410	WBGene00021587
	WBGene00020865	WBGene00019472	WBGene00001448	WBGene00013104	WBGene00021602
	WBGene00012420	WBGene00019487	WBGene00010868	WBGene00019198	WBGene00021643
	WBGene00003590	WBGene00019488	WBGene00016319	WBGene00006372	WBGene00021671
	WBGene00001059	WBGene00006890	WBGene00001559	WBGene00006811	WBGene00021726
	WBGene00019904	WBGene00019495	WBGene00044698	WBGene00006306	WBGene00021772
	WBGene00018874	WBGene00010642	WBGene00011995	WBGene00009247	WBGene00021850
	WBGene00009511	WBGene00003678	WBGene00004221	WBGene00012199	WBGene00021862
	WBGene00013866	WBGene00004949	WBGene00002163	WBGene00014261	WBGene00021872
	WBGene00011530	WBGene00019520	WBGene00007275	WBGene00000373	WBGene00021876
	WBGene00021528	WBGene00019515	WBGene00015332	WBGene00012124	WBGene00021898
	WBGene00013672	WBGene00000535	WBGene00009291	WBGene00009431	WBGene00021909
	WBGene00013082	WBGene00001476	WBGene00020799	WBGene00020455	WBGene00021915
	WBGene00003388	WBGene00001477	WBGene00012891	WBGene00000535	WBGene00021917
	WBGene00015620	WBGene00000641	WBGene00014021	WBGene00017865	WBGene00021927
	WBGene00009640	WBGene00019536	WBGene00013104	WBGene00007677	WBGene00021963
	WBGene00003756	WBGene00019538	WBGene00018702	WBGene00001461	WBGene00021977
	WBGene00017329	WBGene00194926	WBGene00021469	WBGene00006870	WBGene00021979
	WBGene00021148	WBGene00010658	WBGene00010057	WBGene00004932	WBGene00021984
	WBGene00000402	WBGene00010659	WBGene00021602	WBGene00017867	WBGene00022010
	WBGene00003727	WBGene00010661	WBGene00010838	WBGene00010522	WBGene00022026
	WBGene00007913	WBGene00010673	WBGene00015828	WBGene00003707	WBGene00022033
	WBGene00003605	WBGene00003995	WBGene00006367	WBGene00008113	WBGene00022073
	WBGene00016663	WBGene00000220	WBGene00013672	WBGene00006424	WBGene00022076
	WBGene00007745	WBGene00010683	WBGene00007913	WBGene00009640	WBGene00022103
	WBGene00004210	WBGene00002263	WBGene00006747	WBGene00020509	WBGene00022130
	WBGene00015541	WBGene00004827	WBGene00013965	WBGene00007799	WBGene00022142
	WBGene00000082	WBGene00010705	WBGene00000674	WBGene00004230	WBGene00022144
	WBGene00045488	WBGene00010714	WBGene00022076	WBGene00014252	WBGene00022160
	WBGene00006063	WBGene00003943	WBGene00009917	WBGene00018489	WBGene00022180
	WBGene00010522	WBGene00004257	WBGene00009800	WBGene00010744	WBGene00022181
	WBGene00021333	WBGene00004369	WBGene00018237	WBGene00022242	WBGene00022215
	WBGene00016751	WBGene00010724	WBGene00012704	WBGene00009800	WBGene00022223
	WBGene00006777	WBGene00044698	WBGene00012118	WBGene00022329	WBGene00022224
	WBGene00004987	WBGene00045387	WBGene00020324	WBGene00018175	WBGene00022242
	WBGene00006649	WBGene00019605	WBGene00013543	WBGene00006476	WBGene00022274
	WBGene00015067	WBGene00003124	WBGene00021353	WBGene00001719	WBGene00022283
	WBGene00002182	WBGene00000857	WBGene00020865	WBGene00018787	WBGene00022307
	WBGene00019495	WBGene00010746	WBGene00006767	WBGene00021503	WBGene00022382
	WBGene00000792	WBGene00010738	WBGene00016769	WBGene00003019	WBGene00022386
	WBGene00008356	WBGene00010742	WBGene00001374	WBGene00018763	WBGene00022396
	WBGene00004131	WBGene00010744	WBGene00000518	WBGene00021070	WBGene00022410
	WBGene00009723	WBGene00010752	WBGene00003707	WBGene00017483	WBGene00022415
	WBGene00018572	WBGene00019641	WBGene00023408	WBGene00019738	WBGene00022423
	WBGene00022026	WBGene00010755	WBGene00017789	WBGene00013458	WBGene00022441
	WBGene00014252	WBGene00010756	WBGene00008666	WBGene00003561	WBGene00022499
	WBGene00019477	WBGene00010759	WBGene00021894	WBGene00003767	WBGene00022504
	WBGene00000478	WBGene00044535	WBGene00013458	WBGene00003003	WBGene00022517
	WBGene00006811	WBGene00005655	WBGene00011833	WBGene00018976	WBGene00022538
	WBGene00001091	WBGene00019644	WBGene00019742	WBGene00012917	WBGene00022549
	WBGene00000453	WBGene00019649	WBGene00003741	WBGene00012548	WBGene00022562
	WBGene00010868	WBGene00019652	WBGene00016866	WBGene00007750	WBGene00022577
	WBGene00013855	WBGene00001210	WBGene00013111	WBGene00007598	WBGene00022591
	WBGene00021726	WBGene00003473	WBGene00004013	WBGene00010870	WBGene00022611
	WBGene00017322	WBGene00044723	WBGene00018647	WBGene00018874	WBGene00022612
	WBGene00022073	WBGene00019661	WBGene00020051	WBGene00019477	WBGene00022665
	WBGene00016539	WBGene00010788	WBGene00015328	WBGene00003474	WBGene00022674
	WBGene00006533	WBGene00010790	WBGene00022242	WBGene00021602	WBGene00022696
	WBGene00010045	WBGene00000448	WBGene00020509	WBGene00017380	WBGene00022727
	WBGene00004024	WBGene00010795	WBGene00002262	WBGene00000224	WBGene00022789
	WBGene00016104	WBGene00019699	WBGene00001450	WBGene00045461	WBGene00022816
	WBGene00044070	WBGene00001063	WBGene00010998	WBGene00016319	WBGene00022847
	WBGene00021066	WBGene00010822	WBGene00010744	WBGene00013711	WBGene00022848
	WBGene00020605	WBGene00019730	WBGene00019730	WBGene00019284	WBGene00022887
	WBGene00020455	WBGene00019732	WBGene00010673	WBGene00012216	WBGene00022893
	WBGene00010545	WBGene00019738	WBGene00002255	WBGene00002260	WBGene00022951
	WBGene00016893	WBGene00010830	WBGene00019975	WBGene00010057	WBGene00023415
	WBGene00007799	WBGene00010831	WBGene00021237	WBGene00010290	WBGene00023484
	WBGene00013448	WBGene00019741	WBGene00008803	WBGene00000903	WBGene00043983
	WBGene00008570	WBGene00019742	WBGene00016507	WBGene00015085	WBGene00044024
	WBGene00004004	WBGene00019743	WBGene00017126	WBGene00020865	WBGene00044058
	WBGene00009730	WBGene00019744	WBGene00001462	WBGene00016716	WBGene00044068
	WBGene00002259	WBGene00000928	WBGene00017350	WBGene00015216	WBGene00044070
	WBGene00017613	WBGene00077490	WBGene00009394	WBGene00000674	WBGene00044079
	WBGene00000749	WBGene00010835	WBGene00007983	WBGene00016424	WBGene00044082
	WBGene00019057	WBGene00019751	WBGene00006811	WBGene00004222	WBGene00044107
	WBGene00007931	WBGene00019756	WBGene00003618	WBGene00006533	WBGene00044137
	WBGene00010059	WBGene00019759	WBGene00015085	WBGene00003772	WBGene00044206
	WBGene00007282	WBGene00019761	WBGene00010062	WBGene00015756	WBGene00044212
	WBGene00002254	WBGene00010850	WBGene00021898	WBGene00015067	WBGene00044301
	WBGene00004827	WBGene00001121	WBGene00015216	WBGene00004830	WBGene00044383
	WBGene00018568	WBGene00077770	WBGene00006470	WBGene00001544	WBGene00044396
	WBGene00009638	WBGene00010868	WBGene00018743	WBGene00003617	WBGene00044417
	WBGene00011263	WBGene00010870	WBGene00007282	WBGene00010288	WBGene00044468
	WBGene00020449	WBGene00010873	WBGene00003620	WBGene00020854	WBGene00044488
	WBGene00022499	WBGene00010876	WBGene00004025	WBGene00022688	WBGene00044530
	WBGene00007392	WBGene00010877	WBGene00022026	WBGene00017322	WBGene00044533
	WBGene00009133	WBGene00001523	WBGene00009723	WBGene00011833	WBGene00044623
	WBGene00001945	WBGene00000652	WBGene00017663	WBGene00008777	WBGene00044630
	WBGene00000652	WBGene00000853	WBGene00014793	WBGene00001444	WBGene00044631
	WBGene00008229	WBGene00010928	WBGene00004108	WBGene00003590	WBGene00044644
	WBGene00001452	WBGene00010931	WBGene00004949	WBGene00007745	WBGene00044698
	WBGene00015410	WBGene00010945	WBGene00021927	WBGene00004216	WBGene00044728
	WBGene00004809	WBGene00010893	WBGene00022073	WBGene00000286	WBGene00044773
	WBGene00015859	WBGene00010898	WBGene00009850	WBGene00013484	WBGene00044783
	WBGene00019988	WBGene00019780	WBGene00000082	WBGene00016425	WBGene00044811
	WBGene00020846	WBGene00019782	WBGene00007750	WBGene00000478	WBGene00044901
	WBGene00015332	WBGene00010884	WBGene00010756	WBGene00004809	WBGene00045379
	WBGene00013111	WBGene00010904	WBGene00022499	WBGene00020152	WBGene00045397
	WBGene00009337	WBGene00010968	WBGene00019160	WBGene00006760	WBGene00045401
	WBGene00011108	WBGene00000282	WBGene00003693	WBGene00011217	WBGene00045416
	WBGene00012538	WBGene00010972	WBGene00011583	WBGene00011836	WBGene00045457
	WBGene00014261	WBGene00010974	WBGene00017961	WBGene00013826	WBGene00045488
	WBGene00021576	WBGene00019816	WBGene00010334	WBGene00001171	WBGene00050899
	WBGene00008439	WBGene00019818	WBGene00019902	WBGene00011330	WBGene00050927
	WBGene00019434	WBGene00010977	WBGene00011108	WBGene00003620	WBGene00050974
	WBGene00003182	WBGene00019830	WBGene00017900	WBGene00010658	WBGene00077770
	WBGene00011723	WBGene00044724	WBGene00017980	WBGene00001454	WBGene00189995
	WBGene00013882	WBGene00019839	WBGene00020801	WBGene00012538	WBGene00194695
	WBGene00003243	WBGene00019832	WBGene00000529	WBGene00002254	WBGene00194708
	WBGene00008743	WBGene00010987	WBGene00004210	WBGene00001945	WBGene00194926
	WBGene00007925	WBGene00019843	WBGene00022423	WBGene00017613	WBGene00194985
	WBGene00044488	WBGene00010998	WBGene00022144	WBGene00020801	WBGene00195165
	WBGene00009796	WBGene00019855	WBGene00004809	WBGene00022073	WBGene00195176
	WBGene00018958	WBGene00019859	WBGene00010288	WBGene00007913
	WBGene00017789	WBGene00019866	WBGene00022397	WBGene00015332
	WBGene00008366	WBGene00019867	WBGene00015545	WBGene00007152
	WBGene00043983	WBGene00019868	WBGene00044773	WBGene00011212
	WBGene00000518	WBGene00011009	WBGene00014261	WBGene00004025
	WBGene00000992	WBGene00011026	WBGene00013866	WBGene00021079
	WBGene00000969	WBGene00019885	WBGene00019994	WBGene00022324
	WBGene00006582	WBGene00001757	WBGene00009231	WBGene00000086
	WBGene00021493	WBGene00019902	WBGene00022688	WBGene00001070
	WBGene00022887	WBGene00019904	WBGene00002182	WBGene00022130
	WBGene00010673	WBGene00019906	WBGene00018854	WBGene00016974
	WBGene00194651	WBGene00011042	WBGene00000068	WBGene00010125
	WBGene00000006	WBGene00000399	WBGene00006662	WBGene00000992
	WBGene00013077	WBGene00006651	WBGene00004006	WBGene00017841
	WBGene00003096	WBGene00011052	WBGene00017244	WBGene00006772
	WBGene00020135	WBGene00011060	WBGene00000453	WBGene00000973
	WBGene00010744	WBGene00138711	WBGene00007840	WBGene00014308
	WBGene00012548	WBGene00001784	WBGene00009215	WBGene00001452
	WBGene00020160	WBGene00011081	WBGene00021275	WBGene00013077
	WBGene00022130	WBGene00005703	WBGene00000652	WBGene00000497
	WBGene00006747	WBGene00011095	WBGene00000497	WBGene00016114
	WBGene00001476	WBGene00011097	WBGene00011212	WBGene00003759
	WBGene00017900	WBGene00011099	WBGene00000373	WBGene00001450
	WBGene00002262	WBGene00006747	WBGene00045488	WBGene00020592
	WBGene00021984	WBGene00011104	WBGene00008366	WBGene00000082
	WBGene00001680	WBGene00011107	WBGene00000778	WBGene00019988
	WBGene00014308	WBGene00011108	WBGene00008110	WBGene00016507
	WBGene00021353	WBGene00019937	WBGene00016294	WBGene00003646
	WBGene00019116	WBGene00003888	WBGene00010059	WBGene00019816
	WBGene00012891	WBGene00019944	WBGene00008739	WBGene00013448
	WBGene00021977	WBGene00019948	WBGene00022130	WBGene00015286
	WBGene00022549	WBGene00019961	WBGene00004913	WBGene00015063
	WBGene00009698	WBGene00019963	WBGene00017160	WBGene00010868
	WBGene00014793	WBGene00019967	WBGene00004222	WBGene00007275
	WBGene00000070	WBGene00019968	WBGene00044070	WBGene00013969
	WBGene00018260	WBGene00000986	WBGene00020846	WBGene00021469
	WBGene00019022	WBGene00019979	WBGene00019249	WBGene00016893
	WBGene00021050	WBGene00000556	WBGene00012130	WBGene00021156
	WBGene00004169	WBGene00000557	WBGene00016996	WBGene00044350
	WBGene00015048	WBGene00000558	WBGene00015402	WBGene00013672
	WBGene00022423	WBGene00011168	WBGene00011462	WBGene00017350
	WBGene00019816	WBGene00011160	WBGene00013650	WBGene00021898
	WBGene00016657	WBGene00011161	WBGene00003959	WBGene00003249
	WBGene00020801	WBGene00011175	WBGene00017430	WBGene00017842
	WBGene00021253	WBGene00019988	WBGene00001945	WBGene00012118
	WBGene00016295	WBGene00004228	WBGene00021872	WBGene00010659
	WBGene00017901	WBGene00011185	WBGene00011428	WBGene00016866
	WBGene00044082	WBGene00011190	WBGene00014308	WBGene00004004
	WBGene00011831	WBGene00011217	WBGene00016407	WBGene00016657
	WBGene00013008	WBGene00011212	WBGene00022196	WBGene00009049
	WBGene00016975	WBGene00019994	WBGene00015613	WBGene00018568
	WBGene00010658	WBGene00011235	WBGene00020940	WBGene00002233
	WBGene00009743	WBGene00000984	WBGene00003607	WBGene00013543
	WBGene00001495	WBGene00020007	WBGene00008830	WBGene00021353
	WBGene00017350	WBGene00020010	WBGene00015115	WBGene00021984
	WBGene00006788	WBGene00020011	WBGene00015859	WBGene00018052
	WBGene00004222	WBGene00003722	WBGene00011868	WBGene00018951
	WBGene00012704	WBGene00020015	WBGene00015197	WBGene00013965
	WBGene00003847	WBGene00003648	WBGene00010545	WBGene00008923
	WBGene00012306	WBGene00020017	WBGene00006788	WBGene00008803
	WBGene00002163	WBGene00020029	WBGene00001591	WBGene00018415
	WBGene00022562	WBGene00020039	WBGene00008229	WBGene00012446
	WBGene00009347	WBGene00020040	WBGene00010177	WBGene00015052
	WBGene00007592	WBGene00002137	WBGene00008783	WBGene00016104
	WBGene00020051	WBGene00004825	WBGene00016335	WBGene00001559
	WBGene00004114	WBGene00020051	WBGene00004230	WBGene00010177
	WBGene00001559	WBGene00006106	WBGene00019816	WBGene00015620
	WBGene00011330	WBGene00011261	WBGene00006777	WBGene00011756
	WBGene00011060	WBGene00011263	WBGene00016539	WBGene00003741
	WBGene00001006	WBGene00020104	WBGene00018489	WBGene00022017
	WBGene00016088	WBGene00020106	WBGene00007653	WBGene00011794
	WBGene00022010	WBGene00006592	WBGene00004987	WBGene00013855
	WBGene00010341	WBGene00011305	WBGene00016751	WBGene00019867
	WBGene00002260	WBGene00004855	WBGene00006772	WBGene00020051
	WBGene00007139	WBGene00003886	WBGene00009337	WBGene00002259
	WBGene00000463	WBGene00001207	WBGene00008677	WBGene00016147
	WBGene00016996	WBGene00020083	WBGene00003772	WBGene00013866
	WBGene00013266	WBGene00011278	WBGene00009618	WBGene00011583
	WBGene00018951	WBGene00011283	WBGene00003727	WBGene00001476
	WBGene00018510	WBGene00020130	WBGene00001546	WBGene00004210
	WBGene00007055	WBGene00020134	WBGene00004122	WBGene00001059
	WBGene00021369	WBGene00020135	WBGene00003736	WBGene00003756
	WBGene00006745	WBGene00011328	WBGene00004004	WBGene00000792
	WBGene00001577	WBGene00011330	WBGene00002100	WBGene00016996
	WBGene00003753	WBGene00003721	WBGene00000224	WBGene00004013
	WBGene00016425	WBGene00020152	WBGene00018951	WBGene00015328
	WBGene00001621	WBGene00020153	WBGene00009347	WBGene00011263
	WBGene00019738	WBGene00003720	WBGene00003243	WBGene00001446
	WBGene00021070	WBGene00011345	WBGene00015541	WBGene00007931
	WBGene00006570	WBGene00011362	WBGene00017557	WBGene00022848
	WBGene00014159	WBGene00194692	WBGene00012548	WBGene00008366
	WBGene00017557	WBGene00020160	WBGene00006760	WBGene00013266
	WBGene00014051	WBGene00001716	WBGene00010935	WBGene00011590
	WBGene00020007	WBGene00011383	WBGene00016424	WBGene00008298
	WBGene00004949	WBGene00011392	WBGene00012306	WBGene00009723
	WBGene00016407	WBGene00001547	WBGene00004773	WBGene00022847
	WBGene00006809	WBGene00011393	WBGene00012538	WBGene00009729
	WBGene00004108	WBGene00011400	WBGene00001476	WBGene00044073
	WBGene00021602	WBGene00004910	WBGene00044468	WBGene00009347
	WBGene00018237	WBGene00004145	WBGene00022103	WBGene00017557
	WBGene00004122	WBGene00020196	WBGene00020735	WBGene00044698
	WBGene00018384	WBGene00020194	WBGene00020317	WBGene00003605
	WBGene00015085	WBGene00005683	WBGene00044073	WBGene00016663
	WBGene00019867	WBGene00020200	WBGene00010972	WBGene00008830
	WBGene00001253	WBGene00011424	WBGene00044488	WBGene00004129
	WBGene00017980	WBGene00011427	WBGene00020301	WBGene00019902
	WBGene00004363	WBGene00011428	WBGene00000478	WBGene00044535
	WBGene00009617	WBGene00011430	WBGene00003652	WBGene00020605
	WBGene00016147	WBGene00011433	WBGene00004933	WBGene00019994
	WBGene00003970	WBGene00011445	WBGene00006923	WBGene00003969
	WBGene00016424	WBGene00003534	WBGene00015131	WBGene00004949
	WBGene00015328	WBGene00011452	WBGene00018510	WBGene00006649
	WBGene00003411	WBGene00006539	WBGene00004216	WBGene00021977
	WBGene00004369	WBGene00011462	WBGene00000006	WBGene00018237
	WBGene00013334	WBGene00000516	WBGene00015620	WBGene00004987
	WBGene00009049	WBGene00044383	WBGene00013969	WBGene00009917
	WBGene00009558	WBGene00020228	WBGene00014294	WBGene00007282
	WBGene00002827	WBGene00020242	WBGene00011445	WBGene00012704
	WBGene00016038	WBGene00003647	WBGene00010374	WBGene00018743
	WBGene00014206	WBGene00020250	WBGene00001091	WBGene00003727
	WBGene00007694	WBGene00004264	WBGene00007055	WBGene00017663
	WBGene00020592	WBGene00011474	WBGene00001955	WBGene00017781
	WBGene00015779	WBGene00014505	WBGene00022562	WBGene00006467
	WBGene00003678	WBGene00011486	WBGene00004131	WBGene00009447
	WBGene00016218	WBGene00011495	WBGene00021253	WBGene00018384
	WBGene00012564	WBGene00011508	WBGene00010658	WBGene00001091
	WBGene00022410	WBGene00020276	WBGene00011756	WBGene00016539
	WBGene00021048	WBGene00020277	WBGene00007931	WBGene00022423
	WBGene00002255	WBGene00020281	WBGene00012446	WBGene00002163
	WBGene00013901	WBGene00011517	WBGene00003753	WBGene00010010
	WBGene00000068	WBGene00011520	WBGene00008538	WBGene00013331
	WBGene00006752	WBGene00011530	WBGene00006915	WBGene00044070
	WBGene00000857	WBGene00011524	WBGene00003411	WBGene00003388
	WBGene00008538	WBGene00077691	WBGene00021528	WBGene00004024
	WBGene00007653	WBGene00011548	WBGene00009447	WBGene00000453
	WBGene00018465	WBGene00011572	WBGene00020152	WBGene00016769
	WBGene00003655	WBGene00011564	WBGene00019022	WBGene00007368
	WBGene00011212	WBGene00020301	WBGene00016218	WBGene00019742
	WBGene00011428	WBGene00011583	WBGene00018958	WBGene00017126
	WBGene00001454	WBGene00020317	WBGene00022010	WBGene00008711
	WBGene00011977	WBGene00011590	WBGene00003847	WBGene00021253
	WBGene00007372	WBGene00020324	WBGene00011794	WBGene00044488
	WBGene00016500	WBGene00011594	WBGene00014252	WBGene00013650
	WBGene00015494	WBGene00006464	WBGene00015779	WBGene00004790
	WBGene00008032	WBGene00020325	WBGene00016332	WBGene00002255
	WBGene00019282	WBGene00020326	WBGene00003747	WBGene00019022
	WBGene00010998	WBGene00020329	WBGene00019185	WBGene00021979
	WBGene00007599	WBGene00020330	WBGene00016147	WBGene00011235
	WBGene00016769	WBGene00004229	WBGene00000973	WBGene00005655
	WBGene00008927	WBGene00004987	WBGene00021048	WBGene00009337
	WBGene00011794	WBGene00004988	WBGene00009049	WBGene00044082
	WBGene00009218	WBGene00000111	WBGene00013289	WBGene00020449
	WBGene00016292	WBGene00020357	WBGene00013902	WBGene00012420
	WBGene00000237	WBGene00020360	WBGene00000792	WBGene00013882
	WBGene00015217	WBGene00020365	WBGene00011337	WBGene00003618
	WBGene00015131	WBGene00006476	WBGene00022847	WBGene00022499
	WBGene00011868	WBGene00020368	WBGene00021984	WBGene00022562
	WBGene00004257	WBGene00023408	WBGene00009533	WBGene00015410
	WBGene00011095	WBGene00020378	WBGene00003112	WBGene00000518
	WBGene00015608	WBGene00020384	WBGene00009796	WBGene00001495
	WBGene00013321	WBGene00011665	WBGene00011392	WBGene00022026
	WBGene00017126	WBGene00014836	WBGene00022848	WBGene00003243
	WBGene00015739	WBGene00011668	WBGene00004037	WBGene00004913
	WBGene00022848	WBGene00000618	WBGene00018874	WBGene00011060
	WBGene00019294	WBGene00011683	WBGene00003678	WBGene00002262
	WBGene00015369	WBGene00020390	WBGene00018384	WBGene00009840
	WBGene00013181	WBGene00000372	WBGene00002260	WBGene00008335
	WBGene00022847	WBGene00011672	WBGene00006582	WBGene00019057
	WBGene00020301	WBGene00011673	WBGene00008743	WBGene00004023
	WBGene00022160	WBGene00011674	WBGene00004363	WBGene00004145
	WBGene00006780	WBGene00011677	WBGene00017756	WBGene00006063
	WBGene00020867	WBGene00050899	WBGene00007675	WBGene00000402
	WBGene00004921	WBGene00002102	WBGene00006495	WBGene00008927
	WBGene00009945	WBGene00020421	WBGene00007991	WBGene00016979
	WBGene00002037	WBGene00011692	WBGene00008923	WBGene00008571
	WBGene00007103	WBGene00002039	WBGene00015790	WBGene00022103
	WBGene00002024	WBGene00000783	WBGene00000992	WBGene00022887
	WBGene00003652	WBGene00001577	WBGene00003646	WBGene00013082
	WBGene00014000	WBGene00011723	WBGene00006649	WBGene00006745
	WBGene00017772	WBGene00011726	WBGene00020104	WBGene00004108
	WBGene00001187	WBGene00011727	WBGene00004924	WBGene00017600
	WBGene00019979	WBGene00020446	WBGene00016860	WBGene00018260
	WBGene00016099	WBGene00020456	WBGene00020551	WBGene00008677
	WBGene00000169	WBGene00020457	WBGene00020135	WBGene00010788
	WBGene00018052	WBGene00020449	WBGene00017772	WBGene00017772
	WBGene00044468	WBGene00020455	WBGene00006063	WBGene00015613
	WBGene00004855	WBGene00006657	WBGene00008820	WBGene00015197
	WBGene00017124	WBGene00003615	WBGene00014051	WBGene00003411
	WBGene00009433	WBGene00011733	WBGene00022887	WBGene00007317
	WBGene00007520	WBGene00011737	WBGene00020128	WBGene00003607
	WBGene00009518	WBGene00020478	WBGene00001172	WBGene00004037
	WBGene00008571	WBGene00020479	WBGene00009532	WBGene00017789
	WBGene00044696	WBGene00003717	WBGene00019324	WBGene00015739
	WBGene00006923	WBGene00011752	WBGene00010341	WBGene00018958
	WBGene00006890	WBGene00020490	WBGene00017567	WBGene00007694
	WBGene00015752	WBGene00011756	WBGene00004921	WBGene00021493
	WBGene00000832	WBGene00011757	WBGene00003623	WBGene00011445
	WBGene00004825	WBGene00004363	WBGene00018374	WBGene00003669
	WBGene00009514	WBGene00011763	WBGene00015410	WBGene00000006
	WBGene00019748	WBGene00006636	WBGene00017124	WBGene00018854
	WBGene00006812	WBGene00001064	WBGene00004169	WBGene00008032
	WBGene00009785	WBGene00001072	WBGene00006686	WBGene00016407
	WBGene00015647	WBGene00020509	WBGene00004024	WBGene00012306
	WBGene00008510	WBGene00003968	WBGene00001345	WBGene00007055
	WBGene00018374	WBGene00011774	WBGene00003006	WBGene00015369
	WBGene00009394	WBGene00011786	WBGene00045276	WBGene00043983
	WBGene00001089	WBGene00011794	WBGene00013334	WBGene00010610
	WBGene00012100	WBGene00004023	WBGene00001006	WBGene00016379
	WBGene00003607	WBGene00011796	WBGene00012100	WBGene00017467
	WBGene00015680	WBGene00011798	WBGene00011423	WBGene00009558
	WBGene00012085	WBGene00011799	WBGene00000463	WBGene00020895
	WBGene00001591	WBGene00011800	WBGene00011723	WBGene00018462
	WBGene00008923	WBGene00001711	WBGene00015217	WBGene00007324
	WBGene00002137	WBGene00011817	WBGene00007324	WBGene00018572
	WBGene00004933	WBGene00006895	WBGene00044535	WBGene00017160
	WBGene00003623	WBGene00020551	WBGene00016657	WBGene00000068
	WBGene00019237	WBGene00020554	WBGene00019477	WBGene00018465
	WBGene00019268	WBGene00003634	WBGene00002067	WBGene00000070
	WBGene00019478	WBGene00011831	WBGene00017901	WBGene00011831
	WBGene00016332	WBGene00011832	WBGene00012911	WBGene00019282
	WBGene00013289	WBGene00011833	WBGene00020360	WBGene00012891
	WBGene00009162	WBGene00011836	WBGene00016920	WBGene00020301
	WBGene00008572	WBGene00020560	WBGene00022644	WBGene00006890
	WBGene00017430	WBGene00020566	WBGene00014309	WBGene00015545
	WBGene00014021	WBGene00011838	WBGene00017262	WBGene00010516
	WBGene00007991	WBGene00011844	WBGene00022160	WBGene00013542
	WBGene00011392	WBGene00020579	WBGene00009133	WBGene00007653
	WBGene00022893	WBGene00020571	WBGene00000282	WBGene00003096
	WBGene00019280	WBGene00020590	WBGene00019843	WBGene00004131
	WBGene00006815	WBGene00020592	WBGene00010133	WBGene00015608
	WBGene00015197	WBGene00020605	WBGene00018823	WBGene00020846
	WBGene00014294	WBGene00020613	WBGene00021369	WBGene00009617
	WBGene00000984	WBGene00020626	WBGene00000288	WBGene00021048
	WBGene00012130	WBGene00011868	WBGene00003655	WBGene00017329
	WBGene00004234	WBGene00003890	WBGene00001537	WBGene00022410
	WBGene00012585	WBGene00006784	WBGene00006784	WBGene00019743
	WBGene00008110	WBGene00011894	WBGene00009218	WBGene00004827
	WBGene00020446	WBGene00001071	WBGene00021726	WBGene00017567
	WBGene00022144	WBGene00020648	WBGene00019960	WBGene00007925
	WBGene00019060	WBGene00004001	WBGene00001113	WBGene00004933
	WBGene00016511	WBGene00004002	WBGene00008652	WBGene00003182
	WBGene00009781	WBGene00020662	WBGene00012289	WBGene00013334
	WBGene00015163	WBGene00004230	WBGene00023417	WBGene00003847
	WBGene00012289	WBGene00044070	WBGene00013266	WBGene00016975
	WBGene00004924	WBGene00002248	WBGene00016511	WBGene00011108
	WBGene00021872	WBGene00044620	WBGene00019411	WBGene00009638
	WBGene00008426	WBGene00020672	WBGene00012755	WBGene00019904
	WBGene00001157	WBGene00011927	WBGene00012085	WBGene00015541
	WBGene00011090	WBGene00006875	WBGene00007925	WBGene00006662
	WBGene00012980	WBGene00006882	WBGene00008498	WBGene00006436
	WBGene00044294	WBGene00002259	WBGene00004316	WBGene00009730
	WBGene00003723	WBGene00002260	WBGene00000535	WBGene00000002
	WBGene00011832	WBGene00020722	WBGene00013448	WBGene00019478
	WBGene00002123	WBGene00000476	WBGene00000969	WBGene00000463
	WBGene00008739	WBGene00011948	WBGene00020160	WBGene00013111
	WBGene00020104	WBGene00004153	WBGene00018260	WBGene00012130
	WBGene00010850	WBGene00011955	WBGene00008571	WBGene00015131
	WBGene00006592	WBGene00011957	WBGene00015403	WBGene00022893
	WBGene00007336	WBGene00044623	WBGene00018465	WBGene00011832
	WBGene00003674	WBGene00020735	WBGene00015739	WBGene00000652
	WBGene00022653	WBGene00011952	WBGene00007694	WBGene00003736
	WBGene00000084	WBGene00004924	WBGene00006752	WBGene00010998
	WBGene00011283	WBGene00011977	WBGene00022549	WBGene00014021
		WBGene00003740	WBGene00015286	WBGene00007458
		WBGene00020774	WBGene00003716	WBGene00009514
		WBGene00011995	WBGene00011498	WBGene00010545
		WBGene00007041	WBGene00002254	WBGene00003006
		WBGene00012013	WBGene00003182	WBGene00044770
		WBGene00003003	WBGene00007336	WBGene00016218
		WBGene00020799	WBGene00006592	WBGene00019843
		WBGene00020800	WBGene00017671	WBGene00010756
		WBGene00020801	WBGene00018744	WBGene00016499
		WBGene00012027	WBGene00008032	WBGene00021927
		WBGene00012028	WBGene00019057	WBGene00009350
		WBGene00020803	WBGene00011831	WBGene00022010
		WBGene00020806	WBGene00006741	WBGene00003748
		WBGene00000244	WBGene00009617	WBGene00009433
		WBGene00020825	WBGene00020229	WBGene00009394
		WBGene00012032	WBGene00009679	WBGene00018510
		WBGene00003578	WBGene00013082	WBGene00017900
		WBGene00045401	WBGene00018804	WBGene00006788
		WBGene00003669	WBGene00013119	WBGene00013902
		WBGene00044783	WBGene00007480	WBGene00008572
		WBGene00012070	WBGene00017904	WBGene00019329
		WBGene00044206	WBGene00004226	WBGene00019160
		WBGene00020846	WBGene00000219	WBGene00044468
		WBGene00003933	WBGene00015680	WBGene00006609
		WBGene00003649	WBGene00012421	WBGene00001387
		WBGene00003705	WBGene00006570	WBGene00015048
		WBGene00020853	WBGene00009722	WBGene00000084
		WBGene00020854	WBGene00012535	WBGene00016292
		WBGene00020855	WBGene00013181	WBGene00004169
		WBGene00012085	WBGene00003943	WBGene00017443
		WBGene00002019	WBGene00019867	WBGene00008610
		WBGene00020865	WBGene00007725	WBGene00001188
		WBGene00002020	WBGene00012585	WBGene00008110
		WBGene00012100	WBGene00020407	WBGene00001784
		WBGene00012101	WBGene00020426	WBGene00002024
		WBGene00012107	WBGene00006609	WBGene00001157
		WBGene00020886	WBGene00017302	WBGene00007295
		WBGene00012113	WBGene00013321	WBGene00015403
		WBGene00020891	WBGene00004976	WBGene00020735
		WBGene00012118	WBGene00012564	WBGene00000302
		WBGene00006533	WBGene00004257	WBGene00009218
		WBGene00012124	WBGene00004827	WBGene00006915
		WBGene00020895	WBGene00021977	WBGene00017244
		WBGene00000284	WBGene00011433	WBGene00011428
		WBGene00012130	WBGene00004234	WBGene00007121
		WBGene00012131	WBGene00019116	WBGene00019294
		WBGene00012134	WBGene00021050	WBGene00019227
		WBGene00012144	WBGene00008450	WBGene00022653
		WBGene00020908	WBGene00009288	WBGene00001187
		WBGene00006915	WBGene00021020	WBGene00006741
		WBGene00006815	WBGene00019237	WBGene00021726
		WBGene00000858	WBGene00012980	WBGene00008498
		WBGene00012176	WBGene00007260	WBGene00016332
		WBGene00004155	WBGene00002827	WBGene00015163
		WBGene00012185	WBGene00002123	WBGene00000969
		WBGene00012186	WBGene00017292	WBGene00017756
		WBGene00012199	WBGene00020662	WBGene00008743
		WBGene00020929	WBGene00002253	WBGene00008356
		WBGene00002257	WBGene00001253	WBGene00015217
		WBGene00020940	WBGene00013078	WBGene00022144
		WBGene00012216	WBGene00014244	WBGene00044696
		WBGene00020947	WBGene00015048	WBGene00003943
		WBGene00003579	WBGene00006762	WBGene00007041
		WBGene00020954	WBGene00003404	WBGene00013440
		WBGene00020971	WBGene00017970	WBGene00014051
		WBGene00020973	WBGene00016893	WBGene00012100
		WBGene00020976	WBGene00013037	WBGene00016294
		WBGene00020981	WBGene00001577	WBGene00002067
		WBGene00020983	WBGene00017329	WBGene00000237
		WBGene00021002	WBGene00015369	WBGene00017980
		WBGene00012226	WBGene00044082	WBGene00003959
		WBGene00012239	WBGene00019282	WBGene00006777
		WBGene00021025	WBGene00018052	WBGene00006762
		WBGene00012254	WBGene00007395	WBGene00013379
		WBGene00012255	WBGene00009531	WBGene00023408
		WBGene00012256	WBGene00007139	WBGene00021576
		WBGene00012257	WBGene00000218	WBGene00007652
		WBGene00012261	WBGene00009380	WBGene00019213
		WBGene00021031	WBGene00007562	WBGene00001006
		WBGene00012279	WBGene00001163	WBGene00021237
		WBGene00012271	WBGene00006869	WBGene00021872
		WBGene00012272	WBGene00015456	WBGene00007395
		WBGene00000453	WBGene00001680	WBGene00008538
		WBGene00006609	WBGene00011540	WBGene00020886
		WBGene00021043	WBGene00000984	WBGene00022569
		WBGene00012289	WBGene00004825	WBGene00012911
		WBGene00021048	WBGene00013379	WBGene00013119
		WBGene00021050	WBGene00009433	WBGene00012980
		WBGene00021059	WBGene00016975	WBGene00016059
		WBGene00012306	WBGene00020007	WBGene00008739
		WBGene00021070	WBGene00003090	WBGene00013008
		WBGene00001446	WBGene00008570	WBGene00016335
		WBGene00012332	WBGene00004349	WBGene00003652
		WBGene00012339	WBGene00004369	WBGene00004976
		WBGene00021079	WBGene00013415	WBGene00020160
		WBGene00001188	WBGene00007592	WBGene00002827
		WBGene00021087	WBGene00008610	WBGene00010374
		WBGene00021095	WBGene00001184	WBGene00000958
		WBGene00012346	WBGene00021975	WBGene00021050
		WBGene00021121	WBGene00013077	WBGene00019937
		WBGene00021124	WBGene00000910	WBGene00000282
		WBGene00021128	WBGene00006882	WBGene00021635
		WBGene00003182	WBGene00012134	WBGene00007139
		WBGene00021148	WBGene00003694	WBGene00017262
		WBGene00022415	WBGene00021635	WBGene00012225
		WBGene00022423	WBGene00008438	WBGene00004226
		WBGene00013653	WBGene00010221	WBGene00013643
		WBGene00013650	WBGene00021576	WBGene00015680
		WBGene00013672	WBGene00016292	WBGene00020551
		WBGene00000241	WBGene00003669	WBGene00014206
		WBGene00013704	WBGene00000237	WBGene00003655
		WBGene00013711	WBGene00011832	WBGene00000169
		WBGene00022441	WBGene00001188	WBGene00008368
		WBGene00004210	WBGene00003748	WBGene00006780
		WBGene00013736	WBGene00022893	WBGene00010341
		WBGene00006652	WBGene00016059	WBGene00009493
		WBGene00013757	WBGene00021005	WBGene00009133
		WBGene00013802	WBGene00014300	WBGene00015333
		WBGene00013826	WBGene00008439	WBGene00013289
		WBGene00003959	WBGene00007520	WBGene00007592
		WBGene00022487	WBGene00000103	WBGene00016099
		WBGene00012437	WBGene00003779	WBGene00006752
		WBGene00004281	WBGene00021322	WBGene00016500
		WBGene00012433	WBGene00000070	WBGene00001577
		WBGene00003681	WBGene00004220	WBGene00007336
		WBGene00012443	WBGene00077636	WBGene00004773
		WBGene00012444		WBGene00020229
		WBGene00006743		WBGene00008320
		WBGene00012446		WBGene00007599
		WBGene00003655		WBGene00014309
		WBGene00012448		WBGene00013037
		WBGene00012467		WBGene00020007
		WBGene00012473		WBGene00006923
		WBGene00012462		WBGene00003248
		WBGene00001433		WBGene00013321
		WBGene00004231		WBGene00019346
		WBGene00021213		WBGene00007103
		WBGene00021237		WBGene00016191
		WBGene00021253		WBGene00007840
		WBGene00021263		WBGene00006875
		WBGene00003091		WBGene00017051
		WBGene00003092		WBGene00006582
		WBGene00000832		WBGene00022549
		WBGene00021279		WBGene00019268
		WBGene00194985		WBGene00017901
		WBGene00012381		WBGene00009531
		WBGene00012518		WBGene00016894
		WBGene00021304		WBGene00014159
		WBGene00021309		WBGene00006767
		WBGene00000973		WBGene00009288
		WBGene00021339		WBGene00013633
		WBGene00012533		WBGene00019187
		WBGene00194708		WBGene00001591
		WBGene00012535		WBGene00012750
		WBGene00012538		WBGene00004220
		WBGene00012540		WBGene00011850
		WBGene00021343		WBGene00004921
		WBGene00012554		WBGene00018403
		WBGene00006762		WBGene00020321
		WBGene00012548		WBGene00011095
		WBGene00021362		WBGene00010850
		WBGene00021369		WBGene00021981
		WBGene00021353		WBGene00002137
		WBGene00045416		WBGene00011392
		WBGene00012564		WBGene00021528
		WBGene00021389		WBGene00007725
		WBGene00021396		WBGene00020104
		WBGene00021397		WBGene00008510
		WBGene00004913		WBGene00004257
		WBGene00012591		WBGene00003970
		WBGene00012592		WBGene00022160
		WBGene00012593		WBGene00012134
		WBGene00175028		WBGene00012866
		WBGene00012583		WBGene00016088
		WBGene00012585		WBGene00008652
		WBGene00004232		WBGene00003374
		WBGene00021415		WBGene00077636
		WBGene00012614		WBGene00044294
		WBGene00012626		WBGene00003957
		WBGene00012628		WBGene00017302
		WBGene00012618		WBGene00045276
		WBGene00012635		WBGene00020135
		WBGene00004233		WBGene00011540
		WBGene00021439		WBGene00012564
		WBGene00021446		WBGene00045387
		WBGene00006696		WBGene00014000
		WBGene00012704		WBGene00002037
		WBGene00012721		WBGene00045275
		WBGene00006985		WBGene00015471
		WBGene00021469		WBGene00010045
		WBGene00021463		WBGene00020662
		WBGene00021493		WBGene00000984
		WBGene00044066		WBGene00004225
		WBGene00021503		WBGene00001680
		WBGene00001519		WBGene00013181
		WBGene00012757		WBGene00015087
		WBGene00000670		WBGene00020806
		WBGene00012755		WBGene00016038
		WBGene00001105		WBGene00001253
		WBGene00021518		WBGene00003753
		WBGene00021519		WBGene00016511
		WBGene00021525		WBGene00013418
		WBGene00021513		WBGene00009162
		WBGene00044901		WBGene00020317
		WBGene00021528		WBGene00009663
		WBGene00021529		WBGene00022231
		WBGene00000689		WBGene00050957
		WBGene00012783		WBGene00010059
		WBGene00012791		WBGene00006815
		WBGene00012794		WBGene00017866
		WBGene00012824		WBGene00019116
		WBGene00012813		WBGene00009781
		WBGene00195176		WBGene00015047
		WBGene00012814		WBGene00020446
		WBGene00012825		WBGene00009679
		WBGene00012826		WBGene00007898
		WBGene00012850		WBGene00009562
		WBGene00012857		WBGene00011423
		WBGene00012878		WBGene00010357
		WBGene00012891		WBGene00019237
		WBGene00021576		WBGene00016920
		WBGene00021583		WBGene00003674
		WBGene00021586		WBGene00019280
		WBGene00021587		WBGene00020710
		WBGene00012911		WBGene00043097
		WBGene00012917		WBGene00015753
		WBGene00077636		WBGene00019060
		WBGene00012898		WBGene00011723
		WBGene00012899		WBGene00006784
		WBGene00002018		WBGene00006978
		WBGene00002016		WBGene00020360
		WBGene00021602		WBGene00019781
		WBGene00021611		WBGene00016860
		WBGene00012939		WBGene00017594
		WBGene00003759		WBGene00002257
		WBGene00012940		WBGene00016759
		WBGene00006683		WBGene00003747
		WBGene00012942		WBGene00011102
		WBGene00001714		WBGene00003178
		WBGene00021643		WBGene00004122
		WBGene00021635		WBGene00015752
		WBGene00012961		WBGene00004988
		WBGene00012980		WBGene00011977
		WBGene00000037		WBGene00004855
		WBGene00001461		WBGene00002054
		WBGene00013009		WBGene00007675
		WBGene00000819		WBGene00004316
		WBGene00021671		WBGene00006570
		WBGene00001707		WBGene00020335
		WBGene00021726		WBGene00017124
		WBGene00021156		WBGene00013197
		WBGene00021157		WBGene00003407
		WBGene00001817		WBGene00021886
		WBGene00014907		WBGene00007520
		WBGene00013078		WBGene00004369
		WBGene00013079		WBGene00014148
		WBGene00013082
		WBGene00004830
		WBGene00044210
		WBGene00013077
		WBGene00013091
		WBGene00013111
		WBGene00013119
		WBGene00013104
		WBGene00021772
		WBGene00021790
		WBGene00013124
		WBGene00013135
		WBGene00013145
		WBGene00013166
		WBGene00013171
		WBGene00013173
		WBGene00004234
		WBGene00001777
		WBGene00001787
		WBGene00044728
		WBGene00013180
		WBGene00013197
		WBGene00001410
		WBGene00021850
		WBGene00021865
		WBGene00021861
		WBGene00021862
		WBGene00013215
		WBGene00013216
		WBGene00021876
		WBGene00021886
		WBGene00002243
		WBGene00021894
		WBGene00021898
		WBGene00023484
		WBGene00021870
		WBGene00044488
		WBGene00045397
		WBGene00021872
		WBGene00021909
		WBGene00021915
		WBGene00021917
		WBGene00021927
		WBGene00021931
		WBGene00013263
		WBGene00013266
		WBGene00013273
		WBGene00021963
		WBGene00013289
		WBGene00013312
		WBGene00013321
		WBGene00013328
		WBGene00013331
		WBGene00021977
		WBGene00021979
		WBGene00021981
		WBGene00013352
		WBGene00021984
		WBGene00022010
		WBGene00021167
		WBGene00022017
		WBGene00013379
		WBGene00013385
		WBGene00013404
		WBGene00013415
		WBGene00013416
		WBGene00022024
		WBGene00022026
		WBGene00022033
		WBGene00002393
		WBGene00013448
		WBGene00022047
		WBGene00013458
		WBGene00003652
		WBGene00022073
		WBGene00044212
		WBGene00001705
		WBGene00044468
		WBGene00022076
		WBGene00013480
		WBGene00012398
		WBGene00012399
		WBGene00012404
		WBGene00044207
		WBGene00050974
		WBGene00050904
		WBGene00013499
		WBGene00013511
		WBGene00022103
		WBGene00000237
		WBGene00003006
		WBGene00022130
		WBGene00022142
		WBGene00022160
		WBGene00044349
		WBGene00022144
		WBGene00022180
		WBGene00022181
		WBGene00022194
		WBGene00022196
		WBGene00022214
		WBGene00022215
		WBGene00022223
		WBGene00022224
		WBGene00022242
		WBGene00004169
		WBGene00022274
		WBGene00013518
		WBGene00022283
		WBGene00004037
		WBGene00022284
		WBGene00004923
		WBGene00004024
		WBGene00003892
		WBGene00001724
		WBGene00013559
		WBGene00013542
		WBGene00013543
		WBGene00013574
		WBGene00022307
		WBGene00012420
		WBGene00013585
		WBGene00004236
		WBGene00022329
		WBGene00044761
		WBGene00022337
		WBGene00021171
		WBGene00022382
		WBGene00006705
		WBGene00003548
		WBGene00022391
		WBGene00022386
		WBGene00022396
		WBGene00022397
		WBGene00022410
		WBGene00012421
		WBGene00021178
		WBGene00013852
		WBGene00013855
		WBGene00022517
		WBGene00022503
		WBGene00022504
		WBGene00003104
		WBGene00013832
		WBGene00014977
		WBGene00013856
		WBGene00022538
		WBGene00022549
		WBGene00022562
		WBGene00022572
		WBGene00194717
		WBGene00022569
		WBGene00000893
		WBGene00022577
		WBGene00022591
		WBGene00013866
		WBGene00006663
		WBGene00013882
		WBGene00002188
		WBGene00013891
		WBGene00013897
		WBGene00013898
		WBGene00013899
		WBGene00013900
		WBGene00013901
		WBGene00022611
		WBGene00022612
		WBGene00013902
		WBGene00001429
		WBGene00013838
		WBGene00022623
		WBGene00002987
		WBGene00022499
		WBGene00013846
		WBGene00013849
		WBGene00014181
		WBGene00014198
		WBGene00022845
		WBGene00022847
		WBGene00022848
		WBGene00006367
		WBGene00014213
		WBGene00014233
		WBGene00022861
		WBGene00000650
		WBGene00002090
		WBGene00006947
		WBGene00022893
		WBGene00044396
		WBGene00022887
		WBGene00006956
		WBGene00014244
		WBGene00014245
		WBGene00014252
		WBGene00014261
		WBGene00022665
		WBGene00022674
		WBGene00022688
[truncated: 41 more rows]
