# Supplementary material for: Iron-deplete diet enhances Caenorhabditis elegans lifespan via oxidative stress response pathways
Source: EMBO J. 2025 Nov 10;44(24):7565–89. doi: 10.1038/s44318-025-00634-7 (PMC12706066; doi:10.1038/s44318-025-00634-7)
Supplement: Supplementary file 9 — Source data Fig. 3 [file 44318_2025_634_MOESM9_ESM.zip › Figure 3/Source data_Figure 3D.xlsx]

## Sheet: Sheet1
GO Molecular function	minus log p value
monooxygenase activity	7.02688
heme binding	6.26996
oxidoreductase activity, acting on paired donors, with incorporation or reduction of molecular oxygen	6.12155
UDP-glycosyltransferase activity	5.96665
iron ion binding	5.64189
glucuronosyltransferase activity	5.1321
DNA-binding transcription factor activity	4.8989
sequence-specific DNA binding	4.27102
serine-type endopeptidase inhibitor activity	4.21636
RNA polymerase II cis-regulatory region sequence-specific DNA binding	4.17751
