# Supplementary material for: Iron-deplete diet enhances Caenorhabditis elegans lifespan via oxidative stress response pathways
Source: EMBO J. 2025 Nov 10;44(24):7565–89. doi: 10.1038/s44318-025-00634-7 (PMC12706066; doi:10.1038/s44318-025-00634-7)
Supplement: Supplementary file 9 — Source data Fig. 3 [file 44318_2025_634_MOESM9_ESM.zip › Figure 3/Source data_Figure 3E.xlsx]

## Sheet: nuo-6 up
N2 grown on FAT-7 suppressing diets	nuo-6(qm200) upregulated (obtained from Senchuk et al., 2018)
WBGene00001500	WBGene00009038
WBGene00001665	WBGene00044471
WBGene00001772	WBGene00009572
WBGene00002182	WBGene00011674
WBGene00003722	WBGene00015573
WBGene00007073	WBGene00022674
WBGene00007440	WBGene00016697
WBGene00007605	WBGene00008862
WBGene00007691	WBGene00000551
WBGene00007885	WBGene00011009
WBGene00008127	WBGene00008010
WBGene00008538	WBGene00044646
WBGene00008810	WBGene00010528
WBGene00008905	WBGene00016686
WBGene00010256	WBGene00008477
WBGene00010470	WBGene00017214
WBGene00010759	WBGene00011052
WBGene00010904	WBGene00000756
WBGene00011009	WBGene00008810
WBGene00011474	WBGene00000613
WBGene00011495	WBGene00019178
WBGene00011844	WBGene00015760
WBGene00013899	WBGene00008306
WBGene00016204	WBGene00235090
WBGene00016657	WBGene00044249
WBGene00017303	WBGene00019450
WBGene00017315	WBGene00001781
WBGene00018195	WBGene00001792
WBGene00018206	WBGene00015963
WBGene00018267	WBGene00044113
WBGene00018755	WBGene00001762
WBGene00019232	WBGene00044472
WBGene00019782	WBGene00010216
WBGene00019967	WBGene00006650
WBGene00020135	WBGene00013900
WBGene00020276	WBGene00008678
WBGene00022386	WBGene00008842
WBGene00044107	WBGene00020946
WBGene00044901	WBGene00019451
WBGene00194926	WBGene00015757
WBGene00000006	WBGene00001732
WBGene00000401	WBGene00019449
WBGene00000493	WBGene00022758
WBGene00000518	WBGene00015761
WBGene00000778	WBGene00017465
WBGene00000902	WBGene00000108
WBGene00000903	WBGene00001477
WBGene00001454	WBGene00044193
WBGene00001461	WBGene00009221
WBGene00001570	WBGene00015597
WBGene00001724	WBGene00044900
WBGene00002021	WBGene00044212
WBGene00002048	WBGene00009033
WBGene00002260	WBGene00007992
WBGene00002282	WBGene00020357
WBGene00002827	WBGene00010166
WBGene00003071	WBGene00018267
WBGene00003605	WBGene00009710
WBGene00003617	WBGene00000782
WBGene00003633	WBGene00044644
WBGene00003652	WBGene00021072
WBGene00003710	WBGene00000628
WBGene00003753	WBGene00044292
WBGene00003756	WBGene00045238
WBGene00003888	WBGene00010127
WBGene00003933	WBGene00017294
WBGene00003968	WBGene00008591
WBGene00003995	WBGene00009247
WBGene00004017	WBGene00021979
WBGene00004024	WBGene00008809
WBGene00004048	WBGene00045188
WBGene00004096	WBGene00008592
WBGene00004104	WBGene00007660
WBGene00004114	WBGene00019675
WBGene00004210	WBGene00044479
WBGene00004219	WBGene00016863
WBGene00004221	WBGene00000617
WBGene00004910	WBGene00044256
WBGene00004998	WBGene00235093
WBGene00006366	WBGene00206494
WBGene00006602	WBGene00007867
WBGene00006683	WBGene00011979
WBGene00006705	WBGene00000731
WBGene00006970	WBGene00016063
WBGene00006981	WBGene00021478
WBGene00007044	WBGene00004996
WBGene00007055	WBGene00000670
WBGene00007174	WBGene00008863
WBGene00007219	WBGene00010473
WBGene00007317	WBGene00018223
WBGene00007525	WBGene00010790
WBGene00007552	WBGene00044541
WBGene00007600	WBGene00019832
WBGene00007758	WBGene00010746
WBGene00007900	WBGene00018643
WBGene00007908	WBGene00000013
WBGene00007950	WBGene00019452
WBGene00007958	WBGene00008850
WBGene00008043	WBGene00009061
WBGene00008571	WBGene00018997
WBGene00008577	WBGene00012027
WBGene00008605	WBGene00007283
WBGene00008655	WBGene00007376
WBGene00008732	WBGene00020242
WBGene00008743	WBGene00018624
WBGene00008923	WBGene00000614
WBGene00008929	WBGene00008816
WBGene00008944	WBGene00015762
WBGene00009049	WBGene00002013
WBGene00009218	WBGene00014977
WBGene00009304	WBGene00007132
WBGene00009311	WBGene00015601
WBGene00009331	WBGene00004932
WBGene00009347	WBGene00018345
WBGene00009397	WBGene00022545
WBGene00009453	WBGene00045401
WBGene00009503	WBGene00003473
WBGene00009724	WBGene00011675
WBGene00009785	WBGene00009600
WBGene00009850	WBGene00007873
WBGene00009926	WBGene00015602
WBGene00009983	WBGene00008111
WBGene00010047	WBGene00011539
WBGene00010273	WBGene00010705
WBGene00010320	WBGene00001158
WBGene00010345	WBGene00009963
WBGene00010446	WBGene00043065
WBGene00010522	WBGene00007864
WBGene00010573	WBGene00011305
WBGene00010661	WBGene00011130
WBGene00010714	WBGene00010295
WBGene00010742	WBGene00011712
WBGene00010755	WBGene00000627
WBGene00011081	WBGene00045207
WBGene00011107	WBGene00010212
WBGene00011108	WBGene00008681
WBGene00011278	WBGene00010125
WBGene00011392	WBGene00185116
WBGene00011517	WBGene00018851
WBGene00011524	WBGene00021805
WBGene00011672	WBGene00007989
WBGene00011692	WBGene00019967
WBGene00011737	WBGene00044376
WBGene00011796	WBGene00138721
WBGene00011817	WBGene00044811
WBGene00011838	WBGene00007365
WBGene00012144	WBGene00016551
WBGene00012186	WBGene00018850
WBGene00012255	WBGene00001779
WBGene00012257	WBGene00021519
WBGene00012261	WBGene00022215
WBGene00012462	WBGene00008988
WBGene00012538	WBGene00005228
WBGene00012540	WBGene00023483
WBGene00012593	WBGene00004811
WBGene00013385	WBGene00022546
WBGene00013416	WBGene00010658
WBGene00013838	WBGene00008296
WBGene00013852	WBGene00003651
WBGene00014051	WBGene00206415
WBGene00014793	WBGene00007454
WBGene00014836	WBGene00011672
WBGene00015044	WBGene00021587
WBGene00015332	WBGene00023172
WBGene00015541	WBGene00045338
WBGene00015545	WBGene00045416
WBGene00015740	WBGene00011894
WBGene00015947	WBGene00016923
WBGene00016147	WBGene00019105
WBGene00016292	WBGene00001500
WBGene00016428	WBGene00015223
WBGene00016454	WBGene00044213
WBGene00016625	WBGene00022439
WBGene00016848	WBGene00008301
WBGene00016958	WBGene00044697
WBGene00017535	WBGene00003529
WBGene00017571	WBGene00006539
WBGene00017576	WBGene00194695
WBGene00017716	WBGene00021671
WBGene00017814	WBGene00007366
WBGene00017834	WBGene00050974
WBGene00017838	WBGene00009230
WBGene00017961	WBGene00013480
WBGene00018334	WBGene00017092
WBGene00018572	WBGene00010752
WBGene00018603	WBGene00021731
WBGene00018729	WBGene00021491
WBGene00018803	WBGene00021862
WBGene00018965	WBGene00020276
WBGene00018986	WBGene00189961
WBGene00019022	WBGene00019859
WBGene00019759	WBGene00012898
WBGene00019855	WBGene00018353
WBGene00019867	WBGene00007440
WBGene00019944	WBGene00045411
WBGene00020554	WBGene00012518
WBGene00020592	WBGene00020832
WBGene00020973	WBGene00021183
WBGene00021095	WBGene00010470
WBGene00021876	WBGene00021978
WBGene00021898	WBGene00007328
WBGene00021927	WBGene00044107
WBGene00022517	WBGene00012398
WBGene00022562	WBGene00012729
WBGene00044024	WBGene00014907
WBGene00044068	WBGene00009431
WBGene00044137	WBGene00009805
WBGene00044630	WBGene00020364
WBGene00194708	WBGene00020737
WBGene00000111	WBGene00018647
WBGene00000399	WBGene00044783
WBGene00000670	WBGene00021517
WBGene00001391	WBGene00009804
WBGene00001433	WBGene00015028
WBGene00001477	WBGene00011673
WBGene00001564	WBGene00010209
WBGene00001763	WBGene00017659
WBGene00001852	WBGene00019968
WBGene00003091	WBGene00022572
WBGene00003473	WBGene00045412
WBGene00003569	WBGene00015758
WBGene00003647	WBGene00012028
WBGene00003680	WBGene00008538
WBGene00003705	WBGene00009839
WBGene00003778	WBGene00008891
WBGene00004003	WBGene00016783
WBGene00004092	WBGene00045415
WBGene00007283	WBGene00022142
WBGene00007835	WBGene00014698
WBGene00007919	WBGene00023503
WBGene00008010	WBGene00021081
WBGene00008296	WBGene00077636
WBGene00008519	WBGene00007303
WBGene00008862	WBGene00219686
WBGene00009042	WBGene00194926
WBGene00009221	WBGene00019146
WBGene00009511	WBGene00007694
WBGene00009803	WBGene00012404
WBGene00010001	WBGene00016785
WBGene00010146	WBGene00018543
WBGene00010215	WBGene00011424
WBGene00010238	WBGene00010457
WBGene00010473	WBGene00019885
WBGene00010705	WBGene00018755
WBGene00010724	WBGene00022757
WBGene00010746	WBGene00000675
WBGene00010790	WBGene00009102
WBGene00011305	WBGene00019782
WBGene00011362	WBGene00010985
WBGene00011894	WBGene00007282
WBGene00012404	WBGene00014037
WBGene00012548	WBGene00020613
WBGene00012583	WBGene00012070
WBGene00012783	WBGene00015040
WBGene00013216	WBGene00006627
WBGene00013802	WBGene00017303
WBGene00013898	WBGene00021339
WBGene00014213	WBGene00007459
WBGene00015067	WBGene00008680
WBGene00015085	WBGene00011190
WBGene00015573	WBGene00010904
WBGene00015705	WBGene00021066
WBGene00015828	WBGene00017484
WBGene00016046	WBGene00007835
WBGene00016064	WBGene00044435
WBGene00016097	WBGene00021872
WBGene00016119	WBGene00007675
WBGene00016698	WBGene00020329
WBGene00017082	WBGene00017488
WBGene00017133	WBGene00012399
WBGene00017434	WBGene00005833
WBGene00017698	WBGene00001760
WBGene00017789	WBGene00001752
WBGene00017861	WBGene00018206
WBGene00018052	WBGene00016660
WBGene00018223	WBGene00006561
WBGene00018400	WBGene00000716
WBGene00019047	WBGene00018278
WBGene00019105	WBGene00014046
WBGene00019515	WBGene00010184
WBGene00019738	WBGene00021263
WBGene00019780	WBGene00014836
WBGene00019830	WBGene00010365
WBGene00019961	WBGene00194848
WBGene00019963	WBGene00022597
WBGene00019968	WBGene00007073
WBGene00020015	WBGene00015694
WBGene00020153	WBGene00010589
WBGene00020976	WBGene00015839
WBGene00021043	WBGene00009696
WBGene00021070	WBGene00013832
WBGene00021167	WBGene00000620
WBGene00021772	WBGene00015337
WBGene00022816	WBGene00194821
WBGene00044206	WBGene00018646
WBGene00044212	WBGene00005703
WBGene00044644	WBGene00003702
WBGene00044811	WBGene00019331
WBGene00045488	WBGene00008602
WBGene00194695	WBGene00008794
WBGene00195176	WBGene00007388
WBGene00000986	WBGene00018413
WBGene00001075	WBGene00002188
WBGene00003124	WBGene00011168
WBGene00003655	WBGene00007036
WBGene00004002	WBGene00011362
WBGene00004054	WBGene00019515
WBGene00006464	WBGene00017789
WBGene00006650	WBGene00235133
WBGene00007131	WBGene00007765
WBGene00007454	WBGene00001859
WBGene00007660	WBGene00000986
WBGene00007694	WBGene00012783
WBGene00007899	WBGene00016639
WBGene00008110	WBGene00020135
WBGene00008477	WBGene00015067
WBGene00008681	WBGene00017082
WBGene00008850	WBGene00016506
WBGene00009038	WBGene00014978
WBGene00009061	WBGene00019699
WBGene00009512	WBGene00010659
WBGene00009804	WBGene00017510
WBGene00009835	WBGene00012910
WBGene00010125	WBGene00013226
WBGene00010127	WBGene00000677
WBGene00010128	WBGene00001119
WBGene00010659	WBGene00013955
WBGene00011052	WBGene00021518
WBGene00011168	WBGene00017133
WBGene00011328	WBGene00012113
WBGene00011424	WBGene00000597
WBGene00011673	WBGene00020981
WBGene00011674	WBGene00000673
WBGene00012027	WBGene00013180
WBGene00012070	WBGene00010064
WBGene00012176	WBGene00021865
WBGene00012399	WBGene00008234
WBGene00012564	WBGene00013489
WBGene00012824	WBGene00007875
WBGene00012878	WBGene00003766
WBGene00013180	WBGene00002012
WBGene00013215	WBGene00004054
WBGene00013480	WBGene00013008
WBGene00013826	WBGene00015398
WBGene00014907	WBGene00022696
WBGene00014977	WBGene00017726
WBGene00015223	WBGene00045457
WBGene00015523	WBGene00235114
WBGene00015597	WBGene00007506
WBGene00015601	WBGene00008492
WBGene00015602	WBGene00002118
WBGene00016063	WBGene00019249
WBGene00017092	WBGene00007131
WBGene00017294	WBGene00019290
WBGene00017659	WBGene00006464
WBGene00017721	WBGene00011737
WBGene00018092	WBGene00019232
WBGene00018646	WBGene00007162
WBGene00018971	WBGene00021581
WBGene00018997	WBGene00006628
WBGene00019070	WBGene00016097
WBGene00019818	WBGene00009957
WBGene00019859	WBGene00007691
WBGene00019885	WBGene00020522
WBGene00020325	WBGene00010585
WBGene00020329	WBGene00011844
WBGene00020357	WBGene00009840
WBGene00021576	WBGene00013647
WBGene00021587	WBGene00219423
WBGene00021671	WBGene00000133
WBGene00021872	WBGene00022479
WBGene00022142	WBGene00012750
WBGene00022215	WBGene00235306
WBGene00022674	WBGene00005649
WBGene00044783	WBGene00020873
WBGene00045401	WBGene00018092
WBGene00050974	WBGene00009835
WBGene00189995	WBGene00021586
WBGene00000039	WBGene00017390
WBGene00000082	WBGene00011474
WBGene00000220	WBGene00050945
WBGene00000402	WBGene00015532
WBGene00000516	WBGene00001772
WBGene00000553	WBGene00020015
WBGene00000557	WBGene00020941
WBGene00000558	WBGene00015683
WBGene00000641	WBGene00012212
WBGene00000689	WBGene00008905
WBGene00000893	WBGene00016924
WBGene00000928	WBGene00018602
WBGene00000969	WBGene00009428
WBGene00001059	WBGene00009466
WBGene00001064	WBGene00007716
WBGene00001065	WBGene00005271
WBGene00001069	WBGene00013826
WBGene00001070	WBGene00012444
WBGene00001072	WBGene00017331
WBGene00001159	WBGene00001763
WBGene00001253	WBGene00017504
WBGene00001432	WBGene00016346
WBGene00001444	WBGene00010062
WBGene00001446	WBGene00010215
WBGene00001452	WBGene00014030
WBGene00001455	WBGene00009042
WBGene00001475	WBGene00021011
WBGene00001476	WBGene00044660
WBGene00001523	WBGene00008110
WBGene00001591	WBGene00001753
WBGene00001707	WBGene00008519
WBGene00001719	WBGene00045404
WBGene00001754	WBGene00194651
WBGene00001817	WBGene00017069
WBGene00001945	WBGene00017660
WBGene00002026	WBGene00001852
WBGene00002039	WBGene00010451
WBGene00002222	WBGene00018971
WBGene00002255	WBGene00014884
WBGene00002263	WBGene00007899
WBGene00002393	WBGene00001789
WBGene00002983	WBGene00017698
WBGene00003089	WBGene00016997
WBGene00003104	WBGene00015537
WBGene00003388	WBGene00206418
WBGene00003578	WBGene00014472
WBGene00003579	WBGene00005188
WBGene00003602	WBGene00014173
WBGene00003607	WBGene00019961
WBGene00003620	WBGene00001387
WBGene00003634	WBGene00008677
WBGene00003640	WBGene00021606
WBGene00003643	WBGene00000660
WBGene00003681	WBGene00011046
WBGene00003720	WBGene00008985
WBGene00003727	WBGene00010018
WBGene00003759	WBGene00010320
WBGene00004004	WBGene00021977
WBGene00004025	WBGene00012583
WBGene00004108	WBGene00000618
WBGene00004122	WBGene00010124
WBGene00004133	WBGene00000693
WBGene00004145	WBGene00012374
WBGene00004216	WBGene00011752
WBGene00004230	WBGene00021434
WBGene00004232	WBGene00021178
WBGene00004854	WBGene00012878
WBGene00004933	WBGene00044977
WBGene00005018	WBGene00045297
WBGene00006306	WBGene00003647
WBGene00006367	WBGene00021043
WBGene00006424	WBGene00017654
WBGene00006535	WBGene00016894
WBGene00006539	WBGene00009213
WBGene00006746	WBGene00016281
WBGene00006852	WBGene00019818
WBGene00006923	WBGene00206489
WBGene00006947	WBGene00001564
WBGene00006948	WBGene00044707
WBGene00006956	WBGene00016766
WBGene00007170	WBGene00017361
WBGene00007210	WBGene00019963
WBGene00007214	WBGene00010004
WBGene00007365	WBGene00011957
WBGene00007414	WBGene00017529
WBGene00007479	WBGene00016367
WBGene00007560	WBGene00012961
WBGene00007653	WBGene00003778
WBGene00007741	WBGene00016698
WBGene00007745	WBGene00012448
WBGene00007890	WBGene00044586
WBGene00007931	WBGene00045394
WBGene00007996	WBGene00003722
WBGene00008233	WBGene00021799
WBGene00008366	WBGene00005643
WBGene00008401	WBGene00003680
WBGene00008496	WBGene00019070
WBGene00008512	WBGene00020455
WBGene00008602	WBGene00022386
WBGene00008760	WBGene00219918
WBGene00008803	WBGene00000412
WBGene00008851	WBGene00012216
WBGene00008963	WBGene00021005
WBGene00008964	WBGene00021397
WBGene00009094	WBGene00010700
WBGene00009133	WBGene00022820
WBGene00009226	WBGene00011394
WBGene00009243	WBGene00189949
WBGene00009261	WBGene00013841
WBGene00009573	WBGene00022017
WBGene00009595	WBGene00000752
WBGene00009653	WBGene00020451
WBGene00009800	WBGene00019187
WBGene00009958	WBGene00044649
WBGene00010049	WBGene00022590
WBGene00010175	WBGene00000708
WBGene00010177	WBGene00019439
WBGene00010285	WBGene00219748
WBGene00010290	WBGene00015076
WBGene00010442	WBGene00015829
WBGene00010453	WBGene00001671
WBGene00010505	WBGene00010953
WBGene00010545	WBGene00018260
WBGene00010738	WBGene00000715
WBGene00010752	WBGene00000169
WBGene00010795	WBGene00019909
WBGene00010835	WBGene00010899
WBGene00010873	WBGene00012034
WBGene00011060	WBGene00013867
WBGene00011185	WBGene00022440
WBGene00011428	WBGene00016302
WBGene00011486	WBGene00017291
WBGene00011508	WBGene00014454
WBGene00011530	WBGene00017341
WBGene00011564	WBGene00013898
WBGene00011590	WBGene00016788
WBGene00011733	WBGene00022076
WBGene00011763	WBGene00006965
WBGene00011798	WBGene00235164
WBGene00011799	WBGene00219683
WBGene00011831	WBGene00017473
WBGene00012032	WBGene00023284
WBGene00012107	WBGene00003124
WBGene00012113	WBGene00014213
WBGene00012124	WBGene00018852
WBGene00012130	WBGene00010183
WBGene00012226	WBGene00019047
WBGene00012239	WBGene00011450
WBGene00012256	WBGene00008628
WBGene00012339	WBGene00003705
WBGene00012433	WBGene00018730
WBGene00012444	WBGene00007473
WBGene00012554	WBGene00019048
WBGene00012592	WBGene00044206
WBGene00012635	WBGene00017315
WBGene00012704	WBGene00008494
WBGene00012794	WBGene00011429
WBGene00012814	WBGene00019113
WBGene00012825	WBGene00017722
WBGene00012891	WBGene00016052
WBGene00012939	WBGene00007452
WBGene00013079	WBGene00020080
WBGene00013082	WBGene00012959
WBGene00013104	WBGene00006895
WBGene00013111	WBGene00017764
WBGene00013173	WBGene00007404
WBGene00013331	WBGene00003528
WBGene00013559	WBGene00022275
WBGene00013585	WBGene00017756
WBGene00013672	WBGene00016627
WBGene00014021	WBGene00015605
WBGene00014171	WBGene00016849
WBGene00014252	WBGene00009383
WBGene00015055	WBGene00020153
WBGene00015172	WBGene00001692
WBGene00015218	WBGene00001768
WBGene00015300	WBGene00015052
WBGene00015356	WBGene00012213
WBGene00015546	WBGene00015660
WBGene00015776	WBGene00010740
WBGene00015781	WBGene00012140
WBGene00015841	WBGene00194641
WBGene00016022	WBGene00021772
WBGene00016106	WBGene00015456
WBGene00016133	WBGene00008621
WBGene00016146	WBGene00018101
WBGene00016237	WBGene00017849
WBGene00016265	WBGene00077701
WBGene00016329	WBGene00008462
WBGene00016332	WBGene00022478
WBGene00016407	WBGene00019854
WBGene00016417	WBGene00017718
WBGene00016422	WBGene00004003
WBGene00016456	WBGene00015262
WBGene00016505	WBGene00015370
WBGene00016663	WBGene00011453
WBGene00016716	WBGene00013499
WBGene00016733	WBGene00016046
WBGene00016751	WBGene00044396
WBGene00016757	WBGene00017466
WBGene00016866	WBGene00189956
WBGene00016903	WBGene00000622
WBGene00017028	WBGene00020976
WBGene00017126	WBGene00019865
WBGene00017128	WBGene00007677
WBGene00017307	WBGene00006533
WBGene00017429	WBGene00007288
WBGene00017478	WBGene00011445
WBGene00017483	WBGene00009595
WBGene00017553	WBGene00015227
WBGene00017560	WBGene00249826
WBGene00017663	WBGene00009803
WBGene00017692	WBGene00015947
WBGene00017781	WBGene00006541
WBGene00017835	WBGene00019540
WBGene00017937	WBGene00023069
WBGene00017950	WBGene00011517
WBGene00017980	WBGene00019780
WBGene00017991	WBGene00004509
WBGene00018101	WBGene00014955
WBGene00018144	WBGene00006535
WBGene00018200	WBGene00008792
WBGene00018215	WBGene00007885
WBGene00018297	WBGene00013481
WBGene00018351	WBGene00020373
WBGene00018353	WBGene00044280
WBGene00018418	WBGene00045488
WBGene00018510	WBGene00004096
WBGene00018566	WBGene00007991
WBGene00018590	WBGene00019329
WBGene00018655	WBGene00012449
WBGene00018730	WBGene00022040
WBGene00018731	WBGene00013633
WBGene00018738	WBGene00000713
WBGene00018763	WBGene00013215
WBGene00018854	WBGene00235353
WBGene00018946	WBGene00015059
WBGene00018958	WBGene00003707
WBGene00019148	WBGene00006602
WBGene00019154	WBGene00018384
WBGene00019212	WBGene00009512
WBGene00019234	WBGene00009110
WBGene00019272	WBGene00012624
WBGene00019284	WBGene00008739
WBGene00019285	WBGene00020532
WBGene00019300	WBGene00010998
WBGene00019318	WBGene00008105
WBGene00019436	WBGene00010958
WBGene00019495	WBGene00002270
WBGene00019520	WBGene00013119
WBGene00019839	WBGene00007203
WBGene00019868	WBGene00021083
WBGene00020017	WBGene00012557
WBGene00020104	WBGene00020774
WBGene00020194	WBGene00007913
WBGene00020250	WBGene00009785
WBGene00020301	WBGene00021167
WBGene00020455	WBGene00015012
WBGene00020456	WBGene00019718
WBGene00020479	WBGene00010411
WBGene00020571	WBGene00021157
WBGene00020626	WBGene00000696
WBGene00020672	WBGene00023415
WBGene00020735	WBGene00044535
WBGene00020774	WBGene00011295
WBGene00020801	WBGene00007453
WBGene00020846	WBGene00008394
WBGene00020854	WBGene00016568
WBGene00020865	WBGene00077764
WBGene00021213	WBGene00009838
WBGene00021343	WBGene00013838
WBGene00021415	WBGene00016064
WBGene00021446	WBGene00020325
WBGene00021529	WBGene00016417
WBGene00021583	WBGene00014254
WBGene00021850	WBGene00017226
WBGene00021915	WBGene00015362
WBGene00022026	WBGene00011800
WBGene00022033	WBGene00021673
WBGene00022076	WBGene00007322
WBGene00022103	WBGene00012886
WBGene00022144	WBGene00003644
WBGene00022160	WBGene00020407
WBGene00022180	WBGene00010873
WBGene00022224	WBGene00044166
WBGene00022274	WBGene00000111
WBGene00022283	WBGene00008390
WBGene00022307	WBGene00012589
WBGene00022410	WBGene00003456
WBGene00022415	WBGene00007315
WBGene00022423	WBGene00021664
WBGene00022441	WBGene00044654
WBGene00022499	WBGene00045275
WBGene00022538	WBGene00001761
WBGene00022591	WBGene00018955
WBGene00022612	WBGene00020799
WBGene00022665	WBGene00021886
WBGene00022789	WBGene00018400
WBGene00023415	WBGene00003716
WBGene00043983	WBGene00018052
WBGene00044396	WBGene00000608
WBGene00044530	WBGene00004144
WBGene00044533	WBGene00010747
WBGene00044623	WBGene00007460
WBGene00045397	WBGene00044672
WBGene00000037	WBGene00016703
WBGene00000068	WBGene00010238
WBGene00000070	WBGene00044712
WBGene00000086	WBGene00022329
WBGene00000170	WBGene00015549
WBGene00000188	WBGene00020152
WBGene00000224	WBGene00002262
WBGene00000237	WBGene00001591
WBGene00000272	WBGene00022822
WBGene00000372	WBGene00194674
WBGene00000373	WBGene00010422
WBGene00000397	WBGene00000057
WBGene00000433	WBGene00007919
WBGene00000448	WBGene00010085
WBGene00000453	WBGene00021520
WBGene00000455	WBGene00016452
WBGene00000463	WBGene00012604
WBGene00000469	WBGene00013393
WBGene00000476	WBGene00006923
WBGene00000478	WBGene00001577
WBGene00000484	WBGene00045273
WBGene00000485	WBGene00000698
WBGene00000490	WBGene00011583
WBGene00000497	WBGene00011964
WBGene00000521	WBGene00019476
WBGene00000526	WBGene00016093
WBGene00000535	WBGene00012623
WBGene00000650	WBGene00219985
WBGene00000652	WBGene00000609
WBGene00000674	WBGene00017834
WBGene00000695	WBGene00020448
WBGene00000738	WBGene00010196
WBGene00000783	WBGene00008378
WBGene00000784	WBGene00014954
WBGene00000792	WBGene00000191
WBGene00000853	WBGene00018303
WBGene00000858	WBGene00022307
WBGene00000906	WBGene00015402
WBGene00000907	WBGene00012185
WBGene00000950	WBGene00018354
WBGene00000973	WBGene00012139
WBGene00000979	WBGene00015395
WBGene00000984	WBGene00021379
WBGene00000992	WBGene00019579
WBGene00001006	WBGene00003713
WBGene00001063	WBGene00012446
WBGene00001076	WBGene00001684
WBGene00001091	WBGene00018707
WBGene00001105	WBGene00012548
WBGene00001108	WBGene00007932
WBGene00001117	WBGene00015642
WBGene00001118	WBGene00013364
WBGene00001123	WBGene00019233
WBGene00001135	WBGene00012588
WBGene00001158	WBGene00009533
WBGene00001171	WBGene00016407
WBGene00001207	WBGene00012778
WBGene00001210	WBGene00006047
WBGene00001400	WBGene00000751
WBGene00001410	WBGene00012564
WBGene00001440	WBGene00012491
WBGene00001547	WBGene00000757
WBGene00001559	WBGene00008113
WBGene00001577	WBGene00008377
WBGene00001680	WBGene00044350
WBGene00001705	WBGene00009511
WBGene00001710	WBGene00001544
WBGene00001766	WBGene00011003
WBGene00001821	WBGene00007313
WBGene00001824	WBGene00000680
WBGene00001828	WBGene00009299
WBGene00001858	WBGene00019388
WBGene00002016	WBGene00011495
WBGene00002018	WBGene00014132
WBGene00002051	WBGene00013297
WBGene00002069	WBGene00013763
WBGene00002102	WBGene00003710
WBGene00002128	WBGene00017748
WBGene00002163	WBGene00011462
WBGene00002181	WBGene00008100
WBGene00002232	WBGene00016499
WBGene00002243	WBGene00015805
WBGene00002248	WBGene00008588
WBGene00002254	WBGene00001811
WBGene00002262	WBGene00020363
WBGene00002881	WBGene00008177
WBGene00002987	WBGene00014053
WBGene00003003	WBGene00017434
WBGene00003112	WBGene00010128
WBGene00003143	WBGene00022337
WBGene00003182	WBGene00021543
WBGene00003243	WBGene00016782
WBGene00003411	WBGene00016789
WBGene00003516	WBGene00013702
WBGene00003561	WBGene00000656
WBGene00003618	WBGene00001677
WBGene00003646	WBGene00015332
WBGene00003695	WBGene00018946
WBGene00003717	WBGene00008447
WBGene00003726	WBGene00010788
WBGene00003734	WBGene00010545
WBGene00003772	WBGene00010769
WBGene00003847	WBGene00016507
WBGene00003890	WBGene00001391
WBGene00003892	WBGene00189951
WBGene00003909	WBGene00044901
WBGene00004013	WBGene00013394
WBGene00004023	WBGene00195176
WBGene00004129	WBGene00022825
WBGene00004131	WBGene00017246
WBGene00004155	WBGene00008841
WBGene00004169	WBGene00011060
WBGene00004222	WBGene00020797
WBGene00004224	WBGene00015483
WBGene00004229	WBGene00045418
WBGene00004233	WBGene00017385
WBGene00004236	WBGene00021533
WBGene00004257	WBGene00001757
WBGene00004369	WBGene00005092
WBGene00004372	WBGene00021128
WBGene00004719	WBGene00001663
WBGene00004764	WBGene00219375
WBGene00004809	WBGene00016262
WBGene00004827	WBGene00017823
WBGene00004830	WBGene00013882
WBGene00004921	WBGene00045392
WBGene00004949	WBGene00018804
WBGene00004987	WBGene00017806
WBGene00005092	WBGene00235310
WBGene00005657	WBGene00195084
WBGene00005832	WBGene00003618
WBGene00006063	WBGene00008336
WBGene00006363	WBGene00013244
WBGene00006365	WBGene00000754
WBGene00006372	WBGene00013070
WBGene00006444	WBGene00002253
WBGene00006459	WBGene00015705
WBGene00006470	WBGene00022324
WBGene00006476	WBGene00003693
WBGene00006533	WBGene00015182
WBGene00006538	WBGene00014028
WBGene00006575	WBGene00010514
WBGene00006582	WBGene00021135
WBGene00006611	WBGene00013802
WBGene00006627	WBGene00009490
WBGene00006628	WBGene00018195
WBGene00006636	WBGene00044492
WBGene00006643	WBGene00022951
WBGene00006649	WBGene00007378
WBGene00006651	WBGene00007216
WBGene00006652	WBGene00003643
WBGene00006655	WBGene00017537
WBGene00006666	WBGene00010243
WBGene00006743	WBGene00022821
WBGene00006747	WBGene00021121
WBGene00006752	WBGene00022245
WBGene00006761	WBGene00020609
WBGene00006772	WBGene00017908
WBGene00006777	WBGene00010745
WBGene00006778	WBGene00045516
WBGene00006788	WBGene00044210
WBGene00006807	WBGene00015043
WBGene00006811	WBGene00010049
WBGene00006818	WBGene00044536
WBGene00006870	WBGene00001777
WBGene00006954	WBGene00011070
WBGene00006985	WBGene00020817
WBGene00007112	WBGene00003674
WBGene00007139	WBGene00000190
WBGene00007203	WBGene00003765
WBGene00007229	WBGene00012149
WBGene00007266	WBGene00010967
WBGene00007282	WBGene00010019
WBGene00007336	WBGene00021876
WBGene00007397	WBGene00018465
WBGene00007404	WBGene00003617
WBGene00007409	WBGene00016630
WBGene00007425	WBGene00016860
WBGene00007460	WBGene00015371
WBGene00007506	WBGene00002021
WBGene00007520	WBGene00015476
WBGene00007592	WBGene00019189
WBGene00007750	WBGene00018594
WBGene00007765	WBGene00017779
WBGene00007799	WBGene00011202
WBGene00007800	WBGene00013510
WBGene00007806	WBGene00019108
WBGene00007856	WBGene00013216
WBGene00007913	WBGene00013781
WBGene00007925	WBGene00008317
WBGene00007932	WBGene00019250
WBGene00007949	WBGene00004182
WBGene00007957	WBGene00001425
WBGene00007981	WBGene00077439
WBGene00007983	WBGene00022445
WBGene00008014	WBGene00007931
WBGene00008032	WBGene00018523
WBGene00008040	WBGene00010322
WBGene00008047	WBGene00012824
WBGene00008093	WBGene00010274
WBGene00008102	WBGene00001821
WBGene00008229	WBGene00018269
WBGene00008298	WBGene00021611
WBGene00008372	WBGene00018262
WBGene00008563	WBGene00017787
WBGene00008666	WBGene00022847
WBGene00008677	WBGene00014914
WBGene00008776	WBGene00010094
WBGene00008779	WBGene00008922
WBGene00008875	WBGene00219271
WBGene00008886	WBGene00012217
WBGene00008922	WBGene00006575
WBGene00008971	WBGene00020891
WBGene00008977	WBGene00009729
WBGene00008988	WBGene00016332
WBGene00008992	WBGene00008584
WBGene00009032	WBGene00050914
WBGene00009041	WBGene00020456
WBGene00009102	WBGene00017512
WBGene00009142	WBGene00017436
WBGene00009157	WBGene00002199
WBGene00009215	WBGene00021079
WBGene00009291	WBGene00021619
WBGene00009292	WBGene00000671
WBGene00009337	WBGene00206483
WBGene00009393	WBGene00007480
WBGene00009394	WBGene00010133
WBGene00009396	WBGene00020222
WBGene00009405	WBGene00008599
WBGene00009433	WBGene00011817
WBGene00009541	WBGene00001397
WBGene00009617	WBGene00014492
WBGene00009692	WBGene00008388
WBGene00009717	WBGene00019719
WBGene00009723	WBGene00001685
WBGene00009750	WBGene00019492
WBGene00009773	WBGene00013484
WBGene00009796	WBGene00003655
WBGene00009797	WBGene00022333
WBGene00009805	WBGene00014089
WBGene00009811	WBGene00008971
WBGene00009836	WBGene00009927
WBGene00009949	WBGene00007957
WBGene00009957	WBGene00001433
WBGene00010010	WBGene00007496
WBGene00010019	WBGene00003091
WBGene00010039	WBGene00011522
WBGene00010057	WBGene00020924
WBGene00010059	WBGene00020136
WBGene00010062	WBGene00001796
WBGene00010189	WBGene00010522
WBGene00010222	WBGene00003891
WBGene00010288	WBGene00019090
WBGene00010310	WBGene00008372
WBGene00010334	WBGene00016218
WBGene00010341	WBGene00000783
WBGene00010396	WBGene00194985
WBGene00010417	WBGene00020658
WBGene00010461	WBGene00012131
WBGene00010558	WBGene00017961
WBGene00010658	WBGene00007886
WBGene00010744	WBGene00045038
WBGene00010822	WBGene00007953
WBGene00010830	WBGene00010001
WBGene00010868	WBGene00000904
WBGene00010870	WBGene00008032
WBGene00010876	WBGene00016984
WBGene00010877	WBGene00012825
WBGene00010884	WBGene00219983
WBGene00010893	WBGene00010789
WBGene00010898	WBGene00016066
WBGene00010972	WBGene00001439
WBGene00010998	WBGene00010277
WBGene00011104	WBGene00008726
WBGene00011161	WBGene00017443
WBGene00011175	WBGene00003726
WBGene00011190	WBGene00018184
WBGene00011212	WBGene00017563
WBGene00011261	WBGene00004810
WBGene00011330	WBGene00000374
WBGene00011345	WBGene00018266
WBGene00011383	WBGene00011699
WBGene00011427	WBGene00018645
WBGene00011572	WBGene00021492
WBGene00011594	WBGene00015131
WBGene00011723	WBGene00021055
WBGene00011786	WBGene00018729
WBGene00011794	WBGene00014099
WBGene00011800	WBGene00016556
WBGene00011832	WBGene00010613
WBGene00011833	WBGene00008945
WBGene00011948	WBGene00007458
WBGene00011952	WBGene00003764
WBGene00011957	WBGene00021253
WBGene00011995	WBGene00022246
WBGene00012013	WBGene00013559
WBGene00012100	WBGene00012144
WBGene00012101	WBGene00018731
WBGene00012131	WBGene00206386
WBGene00012185	WBGene00008389
WBGene00012216	WBGene00044728
WBGene00012254	WBGene00016180
WBGene00012271	WBGene00021435
WBGene00012279	WBGene00017840
WBGene00012306	WBGene00010052
WBGene00012448	WBGene00001446
WBGene00012518	WBGene00008044
WBGene00012618	WBGene00003718
WBGene00012626	WBGene00016914
WBGene00012813	WBGene00005647
WBGene00012826	WBGene00003580
WBGene00012850	WBGene00007472
WBGene00012940	WBGene00008335
WBGene00012961	WBGene00011090
WBGene00012980	WBGene00019373
WBGene00013077	WBGene00045291
WBGene00013124	WBGene00012819
WBGene00013135	WBGene00015056
WBGene00013145	WBGene00016315
WBGene00013166	WBGene00003402
WBGene00013171	WBGene00019789
WBGene00013266	WBGene00019664
WBGene00013289	WBGene00007900
WBGene00013312	WBGene00012058
WBGene00013321	WBGene00000302
WBGene00013328	WBGene00008886
WBGene00013404	WBGene00007725
WBGene00013448	WBGene00006705
WBGene00013458	WBGene00004173
WBGene00013499	WBGene00002024
WBGene00013518	WBGene00007908
WBGene00013543	WBGene00013836
WBGene00013574	WBGene00020740
WBGene00013650	WBGene00003652
WBGene00013846	WBGene00008229
WBGene00013849	WBGene00077685
WBGene00013856	WBGene00015560
WBGene00013866	WBGene00016294
WBGene00013900	WBGene00000733
WBGene00013901	WBGene00010456
WBGene00013955	WBGene00045276
WBGene00013962	WBGene00013391
WBGene00013965	WBGene00012381
WBGene00013969	WBGene00019368
WBGene00013982	WBGene00016505
WBGene00014067	WBGene00008980
WBGene00014089	WBGene00000787
WBGene00014094	WBGene00016310
WBGene00014136	WBGene00011328
WBGene00014173	WBGene00012699
WBGene00014181	WBGene00017197
WBGene00014261	WBGene00020593
WBGene00014308	WBGene00023209
WBGene00015019	WBGene00008393
WBGene00015048	WBGene00022569
WBGene00015063	WBGene00017233
WBGene00015081	WBGene00010754
WBGene00015082	WBGene00206354
WBGene00015131	WBGene00003700
WBGene00015197	WBGene00016767
WBGene00015217	WBGene00185005
WBGene00015328	WBGene00003234
WBGene00015355	WBGene00020188
WBGene00015369	WBGene00043995
WBGene00015410	WBGene00016534
WBGene00015598	WBGene00003620
WBGene00015599	WBGene00004002
WBGene00015600	WBGene00016434
WBGene00015613	WBGene00003163
WBGene00015620	WBGene00019744
WBGene00015660	WBGene00014826
WBGene00015679	WBGene00004227
WBGene00015680	WBGene00010822
WBGene00015735	WBGene00011446
WBGene00015739	WBGene00012434
WBGene00015748	WBGene00044488
WBGene00015756	WBGene00016781
WBGene00015860	WBGene00008334
WBGene00015932	WBGene00013046
WBGene00015934	WBGene00009396
WBGene00015993	WBGene00008485
WBGene00016005	WBGene00018351
WBGene00016135	WBGene00010965
WBGene00016218	WBGene00045473
WBGene00016242	WBGene00010957
WBGene00016355	WBGene00010262
WBGene00016397	WBGene00000491
WBGene00016424	WBGene00013643
WBGene00016425	WBGene00001754
WBGene00016506	WBGene00012987
WBGene00016507	WBGene00020311
WBGene00016511	WBGene00019730
WBGene00016539	WBGene00018286
WBGene00016568	WBGene00020075
WBGene00016619	WBGene00000244
WBGene00016700	WBGene00015879
WBGene00016735	WBGene00008975
WBGene00016744	WBGene00008127
WBGene00016769	WBGene00009056
WBGene00016841	WBGene00011561
WBGene00016845	WBGene00017964
WBGene00016883	WBGene00018750
WBGene00016893	WBGene00000767
WBGene00016974	WBGene00009360
WBGene00016975	WBGene00009243
WBGene00016996	WBGene00022181
WBGene00016997	WBGene00045461
WBGene00017013	WBGene00018044
WBGene00017018	WBGene00016197
WBGene00017039	WBGene00077594
WBGene00017060	WBGene00000761
WBGene00017124	WBGene00017861
WBGene00017127	WBGene00012418
WBGene00017154	WBGene00010453
WBGene00017184	WBGene00194769
WBGene00017199	WBGene00019622
WBGene00017296	WBGene00014194
WBGene00017309	WBGene00018085
WBGene00017322	WBGene00017785
WBGene00017329	WBGene00194934
WBGene00017350	WBGene00008709
WBGene00017361	WBGene00235094
WBGene00017380	WBGene00017478
WBGene00017381	WBGene00019001
WBGene00017421	WBGene00008021
WBGene00017510	WBGene00015427
WBGene00017539	WBGene00010851
WBGene00017557	WBGene00011805
WBGene00017639	WBGene00003646
WBGene00017723	WBGene00011124
WBGene00017754	WBGene00012228
WBGene00017772	WBGene00017445
WBGene00017900	WBGene00012525
WBGene00017901	WBGene00017160
WBGene00017973	WBGene00011452
WBGene00017983	WBGene00044665
WBGene00018041	WBGene00007795
WBGene00018042	WBGene00018112
WBGene00018133	WBGene00010724
WBGene00018237	WBGene00012457
WBGene00018256	WBGene00003633
WBGene00018260	WBGene00010539
WBGene00018286	WBGene00003569
WBGene00018300	WBGene00016866
WBGene00018304	WBGene00016425
WBGene00018352	WBGene00001252
WBGene00018384	WBGene00017618
WBGene00018392	WBGene00010148
WBGene00018465	WBGene00002182
WBGene00018468	WBGene00020335
WBGene00018472	WBGene00019207
WBGene00018489	WBGene00010617
WBGene00018547	WBGene00018077
WBGene00018607	WBGene00007072
WBGene00018608	WBGene00050946
WBGene00018624	WBGene00014643
WBGene00018630	WBGene00002088
WBGene00018675	WBGene00017247
WBGene00018702	WBGene00044779
WBGene00018743	WBGene00020445
WBGene00018749	WBGene00016920
WBGene00018861	WBGene00010795
WBGene00018874	WBGene00017507
WBGene00018931	WBGene00044178
WBGene00018951	WBGene00013104
WBGene00018976	WBGene00015027
WBGene00019057	WBGene00008860
WBGene00019069	WBGene00044760
WBGene00019072	WBGene00010251
WBGene00019116	WBGene00021171
WBGene00019117	WBGene00010809
WBGene00019146	WBGene00044922
WBGene00019237	WBGene00016283
WBGene00019278	WBGene00045474
WBGene00019282	WBGene00013878
WBGene00019310	WBGene00008861
WBGene00019426	WBGene00013842
WBGene00019472	WBGene00018084
WBGene00019477	WBGene00015434
WBGene00019479	WBGene00185092
WBGene00019605	WBGene00007547
WBGene00019641	WBGene00019732
WBGene00019644	WBGene00011069
WBGene00019699	WBGene00020011
WBGene00019730	WBGene00010504
WBGene00019732	WBGene00022354
WBGene00019744	WBGene00015828
WBGene00019751	WBGene00015776
WBGene00019756	WBGene00010146
WBGene00019816	WBGene00010362
WBGene00019832	WBGene00001091
WBGene00019866	WBGene00016119
WBGene00019902	WBGene00018430
WBGene00019904	WBGene00001665
WBGene00019906	WBGene00077539
WBGene00019994	WBGene00003434
WBGene00020007	WBGene00012533
WBGene00020010	WBGene00022562
WBGene00020051	WBGene00001445
WBGene00020130	WBGene00022104
WBGene00020160	WBGene00000668
WBGene00020196	WBGene00009623
WBGene00020228	WBGene00219460
WBGene00020242	WBGene00003649
WBGene00020281	WBGene00012668
WBGene00020330	WBGene00016204
WBGene00020368	WBGene00007599
WBGene00020384	WBGene00022455
WBGene00020509	WBGene00001507
WBGene00020579	WBGene00003694
WBGene00020648	WBGene00008576
WBGene00020800	WBGene00044080
WBGene00020803	WBGene00002087
WBGene00020825	WBGene00013079
WBGene00020853	WBGene00021272
WBGene00020891	WBGene00002232
WBGene00020940	WBGene00016219
WBGene00020947	WBGene00015117
WBGene00020954	WBGene00000245
WBGene00020971	WBGene00010945
WBGene00020981	WBGene00018346
WBGene00021002	WBGene00013091
WBGene00021025	WBGene00008707
WBGene00021031	WBGene00013905
WBGene00021048	WBGene00021495
WBGene00021050	WBGene00011799
WBGene00021087	WBGene00045268
WBGene00021121	WBGene00007730
WBGene00021128	WBGene00013899
WBGene00021148	WBGene00011099
WBGene00021157	WBGene00000273
WBGene00021171	WBGene00020501
WBGene00021253	WBGene00018992
WBGene00021279	WBGene00011293
WBGene00021353	WBGene00003688
WBGene00021362	WBGene00044636
WBGene00021389	WBGene00021855
WBGene00021396	WBGene00077521
WBGene00021397	WBGene00002981
WBGene00021439	WBGene00020224
WBGene00021469	WBGene00019304
WBGene00021503	WBGene00011304
WBGene00021513	WBGene00003425
WBGene00021518	WBGene00019022
WBGene00021519	WBGene00010239
WBGene00021525	WBGene00006959
WBGene00021528	WBGene00001786
WBGene00021602	WBGene00021372
WBGene00021643	WBGene00018939
WBGene00021726	WBGene00021048
WBGene00021862	WBGene00007304
WBGene00021909	WBGene00077771
WBGene00021917	WBGene00018333
WBGene00021963	WBGene00021335
WBGene00021977	WBGene00006632
WBGene00021979	WBGene00016585
WBGene00021984	WBGene00002112
WBGene00022010	WBGene00021296
WBGene00022073	WBGene00016442
WBGene00022130	WBGene00021598
WBGene00022181	WBGene00005003
WBGene00022223	WBGene00020218
WBGene00022242	WBGene00003740
WBGene00022382	WBGene00012468
WBGene00022396	WBGene00219589
WBGene00022504	WBGene00017304
WBGene00022549	WBGene00013845
WBGene00022577	WBGene00012666
WBGene00022611	WBGene00016325
WBGene00022696	WBGene00017864
WBGene00022727	WBGene00004735
WBGene00022847	WBGene00016636
WBGene00022848	WBGene00010960
WBGene00022887	WBGene00008849
WBGene00022893	WBGene00219493
WBGene00022951	WBGene00012535
WBGene00023484	WBGene00016958
WBGene00044058	WBGene00015522
WBGene00044070	WBGene00013485
WBGene00044079	WBGene00018265
WBGene00044082	WBGene00020611
WBGene00044301	WBGene00000175
WBGene00044383	WBGene00007099
WBGene00044417	WBGene00013748
WBGene00044468	WBGene00017153
WBGene00044488	WBGene00010296
WBGene00044631	WBGene00044512
WBGene00044698	WBGene00003606
WBGene00044728	WBGene00010084
WBGene00044773	WBGene00001496
WBGene00045379	WBGene00010538
WBGene00045416	WBGene00009809
WBGene00045457	WBGene00009642
WBGene00050899	WBGene00044433
WBGene00050927	WBGene00015802
WBGene00077770	WBGene00003697
WBGene00194985	WBGene00007894
WBGene00195165	WBGene00012085
	WBGene00044767
	WBGene00045271
	WBGene00016769
	WBGene00008412
	WBGene00000536
	WBGene00007486
	WBGene00010744
	WBGene00012923
	WBGene00001398
	WBGene00011884
	WBGene00021400
	WBGene00019092
	WBGene00019597
	WBGene00022191
	WBGene00022564
	WBGene00003374
	WBGene00011868
	WBGene00015608
	WBGene00019750
	WBGene00017786
	WBGene00017338
	WBGene00019580
	WBGene00008831
	WBGene00006629
	WBGene00003235
	WBGene00003602
	WBGene00000910
	WBGene00022814
	WBGene00008515
	WBGene00001345
	WBGene00008857
	WBGene00006622
	WBGene00021239
	WBGene00021817
	WBGene00002200
	WBGene00020358
	WBGene00007302
	WBGene00020610
	WBGene00009618
	WBGene00018765
	WBGene00022060
	WBGene00019864
	WBGene00008226
	WBGene00008415
	WBGene00008439
	WBGene00008099
	WBGene00219758
	WBGene00019160
	WBGene00023036
	WBGene00007357
	WBGene00003756
	WBGene00017770
	WBGene00019965
	WBGene00009485
	WBGene00003727
	WBGene00003856
	WBGene00013947
	WBGene00013949
	WBGene00045390
	WBGene00016530
	WBGene00003758
	WBGene00119204
	WBGene00021531
	WBGene00021654
	WBGene00021881
	WBGene00017340
	WBGene00020449
	WBGene00045387
	WBGene00018069
	WBGene00013822
	WBGene00017126
	WBGene00019525
	WBGene00019261
	WBGene00019156
	WBGene00020219
	WBGene00014697
	WBGene00014294
	WBGene00220165
	WBGene00016638
	WBGene00019203
	WBGene00022110
	WBGene00021336
	WBGene00016435
	WBGene00009629
	WBGene00015735
	WBGene00008020
	WBGene00019656
	WBGene00044167
	WBGene00194717
	WBGene00019738
	WBGene00012211
	WBGene00015167
	WBGene00016456
	WBGene00009324
	WBGene00001955
	WBGene00022485
	WBGene00016364
	WBGene00007929
	WBGene00020854
	WBGene00010440
	WBGene00009942
	WBGene00004986
	WBGene00001463
	WBGene00015756
	WBGene00016677
	WBGene00010334
	WBGene00016500
	WBGene00044495
	WBGene00235352
	WBGene00009578
	WBGene00020262
	WBGene00004933
	WBGene00017078
	WBGene00018931
	WBGene00001493
	WBGene00018310
	WBGene00017582
	WBGene00007969
	WBGene00008915
	WBGene00013805
	WBGene00019863
	WBGene00016658
	WBGene00007824
	WBGene00016511
	WBGene00016005
	WBGene00004993
	WBGene00006981
	WBGene00006372
	WBGene00013392
	WBGene00016862
	WBGene00012821
	WBGene00006061
	WBGene00020786
	WBGene00018605
	WBGene00045397
	WBGene00003684
	WBGene00012279
	WBGene00010686
	WBGene00011334
	WBGene00007368
	WBGene00017979
	WBGene00013334
	WBGene00010348
	WBGene00010472
	WBGene00019593
	WBGene00000714
	WBGene00008830
	WBGene00021094
	WBGene00007898
	WBGene00008421
	WBGene00020007
	WBGene00020446
	WBGene00003724
	WBGene00013964
	WBGene00017541
	WBGene00013577
	WBGene00194861
	WBGene00023408
	WBGene00001008
	WBGene00001788
	WBGene00003605
	WBGene00005000
	WBGene00019734
	WBGene00015355
	WBGene00007391
	WBGene00013896
	WBGene00009087
	WBGene00017041
	WBGene00015740
	WBGene00004005
	WBGene00012158
	WBGene00015716
	WBGene00014226
	WBGene00044761
	WBGene00022797
	WBGene00016116
	WBGene00003954
	WBGene00007881
	WBGene00015128
	WBGene00009531
	WBGene00007619
	WBGene00017489
	WBGene00008270
	WBGene00021268
	WBGene00013866
	WBGene00044413
	WBGene00014081
	WBGene00019435
	WBGene00014252
	WBGene00003759
	WBGene00019837
	WBGene00044296
	WBGene00012440
	WBGene00009503
	WBGene00004201
	WBGene00006861
	WBGene00019327
	WBGene00016438
	WBGene00020090
	WBGene00010610
	WBGene00006220
	WBGene00020260
	WBGene00006495
	WBGene00011397
	WBGene00077690
	WBGene00003745
	WBGene00000518
	WBGene00014152
	WBGene00015295
	WBGene00021909
	WBGene00001028
	WBGene00014058
	WBGene00007533
	WBGene00006652
	WBGene00020677
	WBGene00021497
	WBGene00017653
	WBGene00018701
	WBGene00003031
	WBGene00019592
	WBGene00020450
	WBGene00015057
	WBGene00021503
	WBGene00001790
	WBGene00015778
	WBGene00017648
	WBGene00012810
	WBGene00010041
	WBGene00007521
	WBGene00010897
	WBGene00044773
	WBGene00016848
	WBGene00001460
	WBGene00043743
	WBGene00011089
	WBGene00014021
	WBGene00013671
	WBGene00012462
	WBGene00022870
	WBGene00013654
	WBGene00006620
	WBGene00020913
	WBGene00010884
	WBGene00021340
	WBGene00007114
	WBGene00020324
	WBGene00014022
	WBGene00007133
	WBGene00019444
	WBGene00013847
	WBGene00013708
	WBGene00195183
	WBGene00044686
	WBGene00006670
	WBGene00010087
	WBGene00012005
	WBGene00003750
	WBGene00016266
	WBGene00007340
	WBGene00003686
	WBGene00016492
	WBGene00021260
	WBGene00022194
	WBGene00021374
	WBGene00011430
	WBGene00003960
	WBGene00015172
	WBGene00001813
	WBGene00010244
	WBGene00219304
	WBGene00021461
	WBGene00022131
	WBGene00021262
	WBGene00016812
	WBGene00018217
	WBGene00011398
	WBGene00018590
	WBGene00003539
	WBGene00009947
	WBGene00020301
	WBGene00004825
	WBGene00015280
	WBGene00044795
	WBGene00008493
	WBGene00017952
	WBGene00003378
	WBGene00015085
	WBGene00017243
	WBGene00022712
	WBGene00017051
	WBGene00007818
	WBGene00017244
	WBGene00016561
	WBGene00019176
	WBGene00235315
	WBGene00016131
	WBGene00015857
	WBGene00001444
	WBGene00011292
	WBGene00001751
	WBGene00008211
	WBGene00020722
	WBGene00010964
	WBGene00045400
	WBGene00000712
	WBGene00194864
	WBGene00010966
	WBGene00007927
	WBGene00018492
	WBGene00012013
	WBGene00015014
	WBGene00013562
	WBGene00018672
	WBGene00017765
	WBGene00000801
	WBGene00022331
	WBGene00010632
	WBGene00020046
	WBGene00012130
	WBGene00011132
	WBGene00019301
	WBGene00007849
	WBGene00007574
	WBGene00007525
	WBGene00016722
	WBGene00014140
	WBGene00017901
	WBGene00010962
	WBGene00000973
	WBGene00019069
	WBGene00011866
	WBGene00001803
	WBGene00012290
	WBGene00014000
	WBGene00008880
	WBGene00011330
	WBGene00016123
	WBGene00007878
	WBGene00018622
	WBGene00015410
	WBGene00010858
	WBGene00007649
	WBGene00015354
	WBGene00018981
	WBGene00010223
	WBGene00003594
	WBGene00008582
	WBGene00016406
	WBGene00016379
	WBGene00009813
	WBGene00007363
	WBGene00022353
	WBGene00018213
	WBGene00009405
	WBGene00009394
	WBGene00185014
	WBGene00009823
	WBGene00001455
	WBGene00011095
	WBGene00003632
	WBGene00014246
	WBGene00006890
	WBGene00001520
	WBGene00003640
	WBGene00010605
	WBGene00020359
	WBGene00022736
	WBGene00015823
	WBGene00020139
	WBGene00013548
	WBGene00009246
	WBGene00015936
	WBGene00018334
	WBGene00003731
	WBGene00022089
	WBGene00235270
	WBGene00011520
	WBGene00017569
	WBGene00045058
	WBGene00003678
	WBGene00021745
	WBGene00016365
	WBGene00015859
	WBGene00018164
	WBGene00006636
	WBGene00016368
	WBGene00016865
	WBGene00017744
	WBGene00020247
	WBGene00003749
	WBGene00011110
	WBGene00007841
	WBGene00044650
	WBGene00006686
	WBGene00021879
	WBGene00219216
	WBGene00020229
	WBGene00020486
	WBGene00011428
	WBGene00016628
	WBGene00014202
	WBGene00013806
	WBGene00011639
	WBGene00004310
	WBGene00018025
	WBGene00009796
	WBGene00220049
	WBGene00004108
	WBGene00018153
	WBGene00010947
	WBGene00011540
	WBGene00014309
	WBGene00012376
	WBGene00018772
	WBGene00003715
	WBGene00015787
	WBGene00007546
	WBGene00003458
	WBGene00001770
	WBGene00003696
	WBGene00007958
	WBGene00010940
	WBGene00022419
	WBGene00004024
	WBGene00009560
	WBGene00002010
	WBGene00015041
	WBGene00012439
	WBGene00019648
	WBGene00016883
	WBGene00013218
	WBGene00219571
	WBGene00016513
	WBGene00020962
	WBGene00007680
	WBGene00003744
	WBGene00010086
	WBGene00009397
	WBGene00011248
	WBGene00021161
	WBGene00022867
	WBGene00044251
	WBGene00003610
	WBGene00021647
	WBGene00012362
	WBGene00004751
	WBGene00018188
	WBGene00195233
	WBGene00021743
	WBGene00219207
	WBGene00010901
	WBGene00012530
	WBGene00009436
	WBGene00011660
	WBGene00009918
	WBGene00206419
	WBGene00011333
	WBGene00019652
	WBGene00004135
	WBGene00017322
	WBGene00018342
	WBGene00007200
	WBGene00044640
	WBGene00004129
	WBGene00017127
	WBGene00020339
	WBGene00000287
	WBGene00010110
	WBGene00015101
	WBGene00011891
	WBGene00017850
	WBGene00019006
	WBGene00008320
	WBGene00001787
	WBGene00001755
	WBGene00010936
	WBGene00012152
	WBGene00022576
	WBGene00011608
	WBGene00021371
	WBGene00022802
	WBGene00019777
	WBGene00015678
	WBGene00003746
	WBGene00013176
	WBGene00044643
	WBGene00009917
	WBGene00020200
	WBGene00219859
	WBGene00015948
	WBGene00019131
	WBGene00009450
	WBGene00017651
	WBGene00002272
	WBGene00010368
	WBGene00018475
	WBGene00011083
	WBGene00016150
	WBGene00010878
	WBGene00013752
	WBGene00014793
	WBGene00012760
	WBGene00002274
	WBGene00003752
	WBGene00018519
	WBGene00012084
	WBGene00013853
	WBGene00021635
	WBGene00019774
	WBGene00008667
	WBGene00044414
	WBGene00000073
	WBGene00016114
	WBGene00006660
	WBGene00001262
	WBGene00021396
	WBGene00001208
	WBGene00013515
	WBGene00009453
	WBGene00008311
	WBGene00021275
	WBGene00017302
	WBGene00009992
	WBGene00002980
	WBGene00001172
	WBGene00044078
	WBGene00001251
	WBGene00012142
	WBGene00006570
	WBGene00008601
	WBGene00014033
	WBGene00016716
	WBGene00008194
	WBGene00007590
	WBGene00004168
	WBGene00008134
	WBGene00008366
	WBGene00016634
	WBGene00018257
	WBGene00013103
	WBGene00002163
	WBGene00009518
	WBGene00012330
	WBGene00022330
	WBGene00018989
	WBGene00000210
	WBGene00015729
	WBGene00019633
	WBGene00017091
	WBGene00019436
	WBGene00044485
	WBGene00017089
	WBGene00018874
	WBGene00014052
	WBGene00017310
	WBGene00020511
	WBGene00017198
	WBGene00002222
	WBGene00017032
	WBGene00045410
	WBGene00001036
	WBGene00022139
	WBGene00000277
	WBGene00017108
	WBGene00022868
	WBGene00010614
	WBGene00009670
	WBGene00021344
	WBGene00016645
	WBGene00013029
	WBGene00016099
	WBGene00011217
	WBGene00006680
	WBGene00013532
	WBGene00011252
	WBGene00009562
	WBGene00008354
	WBGene00022893
	WBGene00013425
	WBGene00017054
	WBGene00018532
	WBGene00007338
	WBGene00011849
	WBGene00016366
	WBGene00000103
	WBGene00009231
	WBGene00001122
	WBGene00003907
	WBGene00007349
	WBGene00007792
	WBGene00010977
	WBGene00020690
	WBGene00016594
	WBGene00000703
	WBGene00017600
	WBGene00016333
	WBGene00007728
	WBGene00044556
	WBGene00008505
	WBGene00011854
	WBGene00013623
	WBGene00013588
	WBGene00021331
	WBGene00011072
	WBGene00013597
	WBGene00008224
	WBGene00044680
	WBGene00009400
	WBGene00001454
	WBGene00000207
	WBGene00000835
	WBGene00016061
	WBGene00017121
	WBGene00010272
	WBGene00015285
	WBGene00022008
	WBGene00020901
	WBGene00020317
	WBGene00015251
	WBGene00004809
	WBGene00016504
	WBGene00016795
	WBGene00003720
	WBGene00007058
	WBGene00014207
	WBGene00017428
	WBGene00008969
	WBGene00013136
	WBGene00206487
	WBGene00007421
	WBGene00009142
	WBGene00009192
	WBGene00021965
	WBGene00044544
	WBGene00015391
	WBGene00007689
	WBGene00013111
	WBGene00012476
	WBGene00010666
	WBGene00000841
	WBGene00013560
	WBGene00014200
	WBGene00021564
	WBGene00004356
	WBGene00007983
	WBGene00021487
	WBGene00016719
	WBGene00009678
	WBGene00003719
	WBGene00022380
	WBGene00004346
	WBGene00001503
	WBGene00018951
	WBGene00018151
	WBGene00020842
	WBGene00020852
	WBGene00020416
	WBGene00015865
	WBGene00012866
	WBGene00018226
	WBGene00000181
	WBGene00022199
	WBGene00009624
	WBGene00012885
	WBGene00013839
	WBGene00020784
	WBGene00019117
	WBGene00016657
	WBGene00021532
	WBGene00009468
	WBGene00006983
	WBGene00003634
	WBGene00000819
	WBGene00021020
	WBGene00043097
	WBGene00004804
	WBGene00000115
	WBGene00020710
	WBGene00016749
	WBGene00010477
	WBGene00004004
	WBGene00007772
	WBGene00019488
	WBGene00014259
	WBGene00010972
	WBGene00015460
	WBGene00020417
	WBGene00019686
	WBGene00000833
	WBGene00016095
	WBGene00044699
	WBGene00003524
	WBGene00007121
	WBGene00010943
	WBGene00019957
	WBGene00008333
	WBGene00008284
	WBGene00008352
	WBGene00002990
	WBGene00022491
	WBGene00003698
	WBGene00003767
	WBGene00009820
	WBGene00003584
	WBGene00003635
	WBGene00004145
	WBGene00020850
	WBGene00022475
	WBGene00006662
	WBGene00012759
	WBGene00016207
	WBGene00008040
	WBGene00006696
	WBGene00017852
	WBGene00015322
	WBGene00001562
	WBGene00011392
	WBGene00007652
[truncated: 1,312 more rows]
