# Supplementary material for: Iron-deplete diet enhances Caenorhabditis elegans lifespan via oxidative stress response pathways
Source: EMBO J. 2025 Nov 10;44(24):7565–89. doi: 10.1038/s44318-025-00634-7 (PMC12706066; doi:10.1038/s44318-025-00634-7)
Supplement: Supplementary file 9 — Source data Fig. 3 [file 44318_2025_634_MOESM9_ESM.zip › Figure 3/Source data_Figure 3F.xlsx]

## Sheet: isp-1 UP
N2 grown on FAT-7 suppressing diets	isp-1(qm150) upregulated (obtained from Senchuk et al., 2018)
WBGene00001500	WBGene00009038
WBGene00001665	WBGene00008396
WBGene00001772	WBGene00044113
WBGene00002182	WBGene00044471
WBGene00003722	WBGene00009572
WBGene00007073	WBGene00000551
WBGene00007440	WBGene00015573
WBGene00007605	WBGene00018093
WBGene00007691	WBGene00008010
WBGene00007885	WBGene00000108
WBGene00008127	WBGene00018092
WBGene00008538	WBGene00019451
WBGene00008810	WBGene00044193
WBGene00008905	WBGene00016697
WBGene00010256	WBGene00015398
WBGene00010470	WBGene00010528
WBGene00010759	WBGene00009600
WBGene00010904	WBGene00008862
WBGene00011009	WBGene00015760
WBGene00011474	WBGene00011009
WBGene00011495	WBGene00008477
WBGene00011844	WBGene00008816
WBGene00013899	WBGene00044201
WBGene00016204	WBGene00007328
WBGene00016657	WBGene00015757
WBGene00017303	WBGene00019450
WBGene00017315	WBGene00019449
WBGene00018195	WBGene00022758
WBGene00018206	WBGene00235090
WBGene00018267	WBGene00015761
WBGene00018755	WBGene00010216
WBGene00019232	WBGene00044900
WBGene00019782	WBGene00044646
WBGene00019967	WBGene00016686
WBGene00020135	WBGene00185116
WBGene00020276	WBGene00045207
WBGene00022386	WBGene00008306
WBGene00044107	WBGene00010473
WBGene00044901	WBGene00022439
WBGene00194926	WBGene00011052
WBGene00000006	WBGene00017465
WBGene00000401	WBGene00007036
WBGene00000493	WBGene00008842
WBGene00000518	WBGene00022674
WBGene00000778	WBGene00019452
WBGene00000902	WBGene00001762
WBGene00000903	WBGene00014977
WBGene00001454	WBGene00010166
WBGene00001461	WBGene00011674
WBGene00001570	WBGene00016923
WBGene00001724	WBGene00021478
WBGene00002021	WBGene00018223
WBGene00002048	WBGene00015762
WBGene00002260	WBGene00008592
WBGene00002282	WBGene00006650
WBGene00002827	WBGene00021491
WBGene00003071	WBGene00021183
WBGene00003605	WBGene00009033
WBGene00003617	WBGene00001477
WBGene00003633	WBGene00000749
WBGene00003652	WBGene00009710
WBGene00003710	WBGene00020357
WBGene00003753	WBGene00010127
WBGene00003756	WBGene00007376
WBGene00003888	WBGene00004932
WBGene00003933	WBGene00044644
WBGene00003968	WBGene00015963
WBGene00003995	WBGene00015597
WBGene00004017	WBGene00015605
WBGene00004024	WBGene00019967
WBGene00004048	WBGene00020737
WBGene00004096	WBGene00020976
WBGene00004104	WBGene00018273
WBGene00004114	WBGene00013832
WBGene00004210	WBGene00017061
WBGene00004219	WBGene00010212
WBGene00004221	WBGene00015758
WBGene00004910	WBGene00008591
WBGene00004998	WBGene00007992
WBGene00006366	WBGene00000618
WBGene00006602	WBGene00009247
WBGene00006683	WBGene00044212
WBGene00006705	WBGene00017722
WBGene00006970	WBGene00018267
WBGene00006981	WBGene00009696
WBGene00007044	WBGene00016063
WBGene00007055	WBGene00044256
WBGene00007174	WBGene00009963
WBGene00007219	WBGene00011979
WBGene00007317	WBGene00016924
WBGene00007525	WBGene00001500
WBGene00007552	WBGene00077439
WBGene00007600	WBGene00000731
WBGene00007758	WBGene00010295
WBGene00007900	WBGene00009221
WBGene00007908	WBGene00002012
WBGene00007950	WBGene00007454
WBGene00007958	WBGene00044213
WBGene00008043	WBGene00000670
WBGene00008571	WBGene00008810
WBGene00008577	WBGene00010209
WBGene00008605	WBGene00016789
WBGene00008655	WBGene00050974
WBGene00008732	WBGene00010705
WBGene00008743	WBGene00017294
WBGene00008923	WBGene00003473
WBGene00008929	WBGene00023503
WBGene00008944	WBGene00016551
WBGene00009049	WBGene00010790
WBGene00009218	WBGene00008519
WBGene00009304	WBGene00003651
WBGene00009311	WBGene00007660
WBGene00009331	WBGene00008863
WBGene00009347	WBGene00001075
WBGene00009397	WBGene00012027
WBGene00009453	WBGene00022757
WBGene00009503	WBGene00010256
WBGene00009724	WBGene00017214
WBGene00009785	WBGene00010243
WBGene00009850	WBGene00019331
WBGene00009926	WBGene00017721
WBGene00009983	WBGene00219686
WBGene00010047	WBGene00045401
WBGene00010273	WBGene00044107
WBGene00010320	WBGene00021303
WBGene00010345	WBGene00044697
WBGene00010446	WBGene00005228
WBGene00010522	WBGene00020276
WBGene00010573	WBGene00001387
WBGene00010661	WBGene00022215
WBGene00010714	WBGene00012898
WBGene00010742	WBGene00019421
WBGene00010755	WBGene00010746
WBGene00011081	WBGene00007675
WBGene00011107	WBGene00020873
WBGene00011108	WBGene00077636
WBGene00011278	WBGene00012729
WBGene00011392	WBGene00021671
WBGene00011517	WBGene00015601
WBGene00011524	WBGene00009061
WBGene00011672	WBGene00008891
WBGene00011692	WBGene00021072
WBGene00011737	WBGene00045188
WBGene00011796	WBGene00011046
WBGene00011817	WBGene00000013
WBGene00011838	WBGene00007132
WBGene00012144	WBGene00011362
WBGene00012186	WBGene00010904
WBGene00012255	WBGene00011305
WBGene00012257	WBGene00016064
WBGene00012261	WBGene00008681
WBGene00012462	WBGene00019675
WBGene00012538	WBGene00008538
WBGene00012540	WBGene00235093
WBGene00012593	WBGene00016863
WBGene00013385	WBGene00015602
WBGene00013416	WBGene00007867
WBGene00013838	WBGene00013480
WBGene00013852	WBGene00008809
WBGene00014051	WBGene00016088
WBGene00014793	WBGene00019515
WBGene00014836	WBGene00018643
WBGene00015044	WBGene00014907
WBGene00015332	WBGene00194695
WBGene00015541	WBGene00018345
WBGene00015545	WBGene00013180
WBGene00015740	WBGene00009835
WBGene00015947	WBGene00050945
WBGene00016147	WBGene00007283
WBGene00016292	WBGene00044249
WBGene00016428	WBGene00012398
WBGene00016454	WBGene00008296
WBGene00016625	WBGene00010184
WBGene00016848	WBGene00189995
WBGene00016958	WBGene00012028
WBGene00017535	WBGene00019963
WBGene00017571	WBGene00001763
WBGene00017576	WBGene00021731
WBGene00017716	WBGene00010585
WBGene00017814	WBGene00018997
WBGene00017834	WBGene00003705
WBGene00017838	WBGene00001068
WBGene00017961	WBGene00018647
WBGene00018334	WBGene00003647
WBGene00018572	WBGene00013826
WBGene00018603	WBGene00014954
WBGene00018729	WBGene00011539
WBGene00018803	WBGene00045297
WBGene00018965	WBGene00010589
WBGene00018986	WBGene00014955
WBGene00019022	WBGene00021606
WBGene00019759	WBGene00219423
WBGene00019855	WBGene00019961
WBGene00019867	WBGene00194926
WBGene00019944	WBGene00021576
WBGene00020554	WBGene00008111
WBGene00020592	WBGene00022816
WBGene00020973	WBGene00007073
WBGene00021095	WBGene00004054
WBGene00021876	WBGene00011673
WBGene00021898	WBGene00007989
WBGene00021927	WBGene00045096
WBGene00022517	WBGene00011424
WBGene00022562	WBGene00017660
WBGene00044024	WBGene00044515
WBGene00044068	WBGene00011894
WBGene00044137	WBGene00017133
WBGene00044630	WBGene00012783
WBGene00194708	WBGene00019782
WBGene00000111	WBGene00023172
WBGene00000399	WBGene00013653
WBGene00000670	WBGene00007459
WBGene00001391	WBGene00017082
WBGene00001433	WBGene00015829
WBGene00001477	WBGene00235310
WBGene00001564	WBGene00019885
WBGene00001763	WBGene00001752
WBGene00001852	WBGene00015012
WBGene00003091	WBGene00219918
WBGene00003473	WBGene00014978
WBGene00003569	WBGene00019830
WBGene00003647	WBGene00000399
WBGene00003680	WBGene00018646
WBGene00003705	WBGene00021587
WBGene00003778	WBGene00015223
WBGene00004003	WBGene00004003
WBGene00004092	WBGene00019105
WBGene00007283	WBGene00002118
WBGene00007835	WBGene00004811
WBGene00007919	WBGene00020613
WBGene00008010	WBGene00008497
WBGene00008296	WBGene00009042
WBGene00008519	WBGene00021772
WBGene00008862	WBGene00007303
WBGene00009042	WBGene00010985
WBGene00009221	WBGene00018206
WBGene00009511	WBGene00007691
WBGene00009803	WBGene00138721
WBGene00010001	WBGene00008905
WBGene00010146	WBGene00001779
WBGene00010215	WBGene00019968
WBGene00010238	WBGene00044541
WBGene00010473	WBGene00013887
WBGene00010705	WBGene00010958
WBGene00010724	WBGene00007162
WBGene00010746	WBGene00235133
WBGene00010790	WBGene00022590
WBGene00011305	WBGene00009803
WBGene00011362	WBGene00013216
WBGene00011894	WBGene00019908
WBGene00012404	WBGene00008301
WBGene00012548	WBGene00017303
WBGene00012583	WBGene00007605
WBGene00012783	WBGene00015642
WBGene00013216	WBGene00017315
WBGene00013802	WBGene00003766
WBGene00013898	WBGene00019780
WBGene00014213	WBGene00011074
WBGene00015067	WBGene00014472
WBGene00015085	WBGene00008850
WBGene00015573	WBGene00001119
WBGene00015705	WBGene00012583
WBGene00015828	WBGene00012399
WBGene00016046	WBGene00008044
WBGene00016064	WBGene00010215
WBGene00016097	WBGene00016052
WBGene00016119	WBGene00044712
WBGene00016698	WBGene00012070
WBGene00017082	WBGene00019909
WBGene00017133	WBGene00022546
WBGene00017434	WBGene00019070
WBGene00017698	WBGene00015067
WBGene00017789	WBGene00022440
WBGene00017861	WBGene00018850
WBGene00018052	WBGene00015076
WBGene00018223	WBGene00015879
WBGene00018400	WBGene00020135
WBGene00019047	WBGene00020329
WBGene00019105	WBGene00023284
WBGene00019515	WBGene00044811
WBGene00019738	WBGene00020015
WBGene00019780	WBGene00019859
WBGene00019830	WBGene00017331
WBGene00019961	WBGene00021043
WBGene00019963	WBGene00010411
WBGene00019968	WBGene00020326
WBGene00020015	WBGene00011328
WBGene00020153	WBGene00015337
WBGene00020976	WBGene00018052
WBGene00021043	WBGene00016346
WBGene00021070	WBGene00017092
WBGene00021167	WBGene00022545
WBGene00021772	WBGene00015523
WBGene00022816	WBGene00019738
WBGene00044206	WBGene00044772
WBGene00044212	WBGene00011712
WBGene00044644	WBGene00044707
WBGene00044811	WBGene00010238
WBGene00045488	WBGene00007131
WBGene00194695	WBGene00235114
WBGene00195176	WBGene00003722
WBGene00000986	WBGene00009840
WBGene00001075	WBGene00012404
WBGene00003124	WBGene00021664
WBGene00003655	WBGene00018772
WBGene00004002	WBGene00012878
WBGene00004054	WBGene00021011
WBGene00006464	WBGene00044783
WBGene00006650	WBGene00017789
WBGene00007131	WBGene00017849
WBGene00007454	WBGene00015839
WBGene00007660	WBGene00044649
WBGene00007694	WBGene00235094
WBGene00007899	WBGene00249826
WBGene00008110	WBGene00017529
WBGene00008477	WBGene00010146
WBGene00008681	WBGene00012564
WBGene00008850	WBGene00020364
WBGene00009038	WBGene00010451
WBGene00009061	WBGene00007835
WBGene00009512	WBGene00044352
WBGene00009804	WBGene00010470
WBGene00009835	WBGene00022142
WBGene00010125	WBGene00189951
WBGene00010127	WBGene00005271
WBGene00010128	WBGene00020152
WBGene00010659	WBGene00003740
WBGene00011052	WBGene00019232
WBGene00011168	WBGene00019818
WBGene00011328	WBGene00000986
WBGene00011424	WBGene00019048
WBGene00011673	WBGene00016639
WBGene00011674	WBGene00000133
WBGene00012027	WBGene00011809
WBGene00012070	WBGene00007440
WBGene00012176	WBGene00000673
WBGene00012399	WBGene00235353
WBGene00012564	WBGene00044435
WBGene00012824	WBGene00018602
WBGene00012878	WBGene00021066
WBGene00013180	WBGene00016849
WBGene00013215	WBGene00045058
WBGene00013480	WBGene00045338
WBGene00013826	WBGene00000677
WBGene00014907	WBGene00012750
WBGene00014977	WBGene00019563
WBGene00015223	WBGene00020080
WBGene00015523	WBGene00206415
WBGene00015597	WBGene00002088
WBGene00015601	WBGene00016294
WBGene00015602	WBGene00003778
WBGene00016063	WBGene00018755
WBGene00017092	WBGene00016703
WBGene00017294	WBGene00021178
WBGene00017659	WBGene00021339
WBGene00017721	WBGene00001768
WBGene00018092	WBGene00044206
WBGene00018646	WBGene00009511
WBGene00018971	WBGene00015014
WBGene00018997	WBGene00016698
WBGene00019070	WBGene00000491
WBGene00019818	WBGene00018400
WBGene00019859	WBGene00022017
WBGene00019885	WBGene00050946
WBGene00020325	WBGene00012623
WBGene00020329	WBGene00020325
WBGene00020357	WBGene00003680
WBGene00021576	WBGene00016046
WBGene00021587	WBGene00011293
WBGene00021671	WBGene00001760
WBGene00021872	WBGene00013489
WBGene00022142	WBGene00007818
WBGene00022215	WBGene00011254
WBGene00022674	WBGene00010754
WBGene00044783	WBGene00007694
WBGene00045401	WBGene00044414
WBGene00050974	WBGene00013215
WBGene00189995	WBGene00002182
WBGene00000039	WBGene00015456
WBGene00000082	WBGene00017504
WBGene00000220	WBGene00000972
WBGene00000402	WBGene00011168
WBGene00000516	WBGene00003702
WBGene00000553	WBGene00014884
WBGene00000557	WBGene00011429
WBGene00000558	WBGene00020832
WBGene00000641	WBGene00014213
WBGene00000689	WBGene00018851
WBGene00000893	WBGene00010262
WBGene00000928	WBGene00015117
WBGene00000969	WBGene00008334
WBGene00001059	WBGene00021886
WBGene00001064	WBGene00009395
WBGene00001065	WBGene00019718
WBGene00001069	WBGene00013947
WBGene00001070	WBGene00018971
WBGene00001072	WBGene00045488
WBGene00001159	WBGene00008177
WBGene00001253	WBGene00018852
WBGene00001432	WBGene00008110
WBGene00001444	WBGene00016221
WBGene00001446	WBGene00000675
WBGene00001452	WBGene00007599
WBGene00001455	WBGene00077701
WBGene00001475	WBGene00011450
WBGene00001476	WBGene00019047
WBGene00001523	WBGene00020153
WBGene00001591	WBGene00015560
WBGene00001707	WBGene00022564
WBGene00001719	WBGene00011495
WBGene00001754	WBGene00006464
WBGene00001817	WBGene00014254
WBGene00001945	WBGene00001671
WBGene00002026	WBGene00007991
WBGene00002039	WBGene00012058
WBGene00002222	WBGene00044663
WBGene00002255	WBGene00008388
WBGene00002263	WBGene00010128
WBGene00002393	WBGene00013226
WBGene00002983	WBGene00001859
WBGene00003089	WBGene00001772
WBGene00003104	WBGene00015040
WBGene00003388	WBGene00008794
WBGene00003578	WBGene00008985
WBGene00003579	WBGene00011453
WBGene00003602	WBGene00003644
WBGene00003607	WBGene00010125
WBGene00003620	WBGene00018413
WBGene00003634	WBGene00001564
WBGene00003640	WBGene00010277
WBGene00003643	WBGene00009299
WBGene00003681	WBGene00001677
WBGene00003720	WBGene00016262
WBGene00003727	WBGene00009804
WBGene00003759	WBGene00020532
WBGene00004004	WBGene00011394
WBGene00004025	WBGene00011844
WBGene00004108	WBGene00021167
WBGene00004122	WBGene00007452
WBGene00004133	WBGene00020941
WBGene00004145	WBGene00015532
WBGene00004216	WBGene00010759
WBGene00004230	WBGene00044586
WBGene00004232	WBGene00007473
WBGene00004854	WBGene00011474
WBGene00004933	WBGene00016204
WBGene00005018	WBGene00022825
WBGene00006306	WBGene00012176
WBGene00006367	WBGene00001777
WBGene00006424	WBGene00000284
WBGene00006535	WBGene00022445
WBGene00006539	WBGene00007885
WBGene00006746	WBGene00003713
WBGene00006852	WBGene00000739
WBGene00006923	WBGene00015395
WBGene00006947	WBGene00017069
WBGene00006948	WBGene00010274
WBGene00006956	WBGene00004002
WBGene00007170	WBGene00008178
WBGene00007210	WBGene00001852
WBGene00007214	WBGene00001789
WBGene00007365	WBGene00019622
WBGene00007414	WBGene00016097
WBGene00007479	WBGene00010940
WBGene00007560	WBGene00007919
WBGene00007653	WBGene00018955
WBGene00007741	WBGene00011752
WBGene00007745	WBGene00045291
WBGene00007890	WBGene00017726
WBGene00007931	WBGene00021611
WBGene00007996	WBGene00012969
WBGene00008233	WBGene00012824
WBGene00008366	WBGene00022275
WBGene00008401	WBGene00008127
WBGene00008496	WBGene00014028
WBGene00008512	WBGene00017861
WBGene00008602	WBGene00001544
WBGene00008760	WBGene00018056
WBGene00008803	WBGene00009839
WBGene00008851	WBGene00001391
WBGene00008963	WBGene00015427
WBGene00008964	WBGene00004092
WBGene00009094	WBGene00000716
WBGene00009133	WBGene00021654
WBGene00009226	WBGene00000801
WBGene00009243	WBGene00012548
WBGene00009261	WBGene00022386
WBGene00009573	WBGene00001433
WBGene00009595	WBGene00016435
WBGene00009653	WBGene00014643
WBGene00009800	WBGene00017654
WBGene00009958	WBGene00017785
WBGene00010049	WBGene00021055
WBGene00010175	WBGene00010001
WBGene00010177	WBGene00020373
WBGene00010285	WBGene00011522
WBGene00010290	WBGene00014030
WBGene00010442	WBGene00016766
WBGene00010453	WBGene00013078
WBGene00010505	WBGene00009623
WBGene00010545	WBGene00015435
WBGene00010738	WBGene00015402
WBGene00010752	WBGene00000169
WBGene00010795	WBGene00000715
WBGene00010835	WBGene00019439
WBGene00010873	WBGene00017659
WBGene00011060	WBGene00011095
WBGene00011185	WBGene00013898
WBGene00011428	WBGene00008841
WBGene00011486	WBGene00019187
WBGene00011508	WBGene00003655
WBGene00011530	WBGene00009512
WBGene00011564	WBGene00018278
WBGene00011590	WBGene00015705
WBGene00011733	WBGene00020522
WBGene00011763	WBGene00023069
WBGene00011798	WBGene00010724
WBGene00011799	WBGene00013510
WBGene00011831	WBGene00045418
WBGene00012032	WBGene00010967
WBGene00012107	WBGene00002112
WBGene00012113	WBGene00021070
WBGene00012124	WBGene00010957
WBGene00012130	WBGene00019090
WBGene00012226	WBGene00010966
WBGene00012239	WBGene00003091
WBGene00012256	WBGene00008389
WBGene00012339	WBGene00006561
WBGene00012433	WBGene00010365
WBGene00012444	WBGene00019329
WBGene00012554	WBGene00195176
WBGene00012592	WBGene00045516
WBGene00012635	WBGene00044901
WBGene00012704	WBGene00020183
WBGene00012794	WBGene00010183
WBGene00012814	WBGene00012446
WBGene00012825	WBGene00019290
WBGene00012891	WBGene00012034
WBGene00012939	WBGene00008113
WBGene00013079	WBGene00012910
WBGene00013082	WBGene00044350
WBGene00013104	WBGene00017698
WBGene00013111	WBGene00045404
WBGene00013173	WBGene00016767
WBGene00013331	WBGene00044922
WBGene00013559	WBGene00007899
WBGene00013585	WBGene00001761
WBGene00013672	WBGene00016630
WBGene00014021	WBGene00008335
WBGene00014171	WBGene00012396
WBGene00014252	WBGene00007953
WBGene00015055	WBGene00013220
WBGene00015172	WBGene00011452
WBGene00015218	WBGene00008739
WBGene00015300	WBGene00000714
WBGene00015356	WBGene00016657
WBGene00015546	WBGene00021872
WBGene00015776	WBGene00001692
WBGene00015781	WBGene00013802
WBGene00015841	WBGene00019597
WBGene00016022	WBGene00000374
WBGene00016106	WBGene00012629
WBGene00016133	WBGene00001811
WBGene00016146	WBGene00019789
WBGene00016237	WBGene00003669
WBGene00016265	WBGene00012228
WBGene00016329	WBGene00000761
WBGene00016332	WBGene00018310
WBGene00016407	WBGene00020451
WBGene00016417	WBGene00019734
WBGene00016422	WBGene00015828
WBGene00016456	WBGene00016481
WBGene00016505	WBGene00013647
WBGene00016663	WBGene00007472
WBGene00016716	WBGene00010294
WBGene00016733	WBGene00003528
WBGene00016751	WBGene00018195
WBGene00016757	WBGene00007388
WBGene00016866	WBGene00017434
WBGene00016903	WBGene00001769
WBGene00017028	WBGene00016281
WBGene00017126	WBGene00019854
WBGene00017128	WBGene00077539
WBGene00017307	WBGene00000905
WBGene00017429	WBGene00018543
WBGene00017478	WBGene00019249
WBGene00017483	WBGene00001665
WBGene00017553	WBGene00010659
WBGene00017560	WBGene00016119
WBGene00017663	WBGene00003569
WBGene00017692	WBGene00007716
WBGene00017781	WBGene00007730
WBGene00017835	WBGene00017246
WBGene00017937	WBGene00013882
WBGene00017950	WBGene00019750
WBGene00017980	WBGene00017341
WBGene00017991	WBGene00013899
WBGene00018101	WBGene00194641
WBGene00018144	WBGene00021239
WBGene00018200	WBGene00003124
WBGene00018215	WBGene00020501
WBGene00018297	WBGene00014053
WBGene00018351	WBGene00001751
WBGene00018353	WBGene00000111
WBGene00018418	WBGene00015085
WBGene00018510	WBGene00008028
WBGene00018566	WBGene00009383
WBGene00018590	WBGene00013081
WBGene00018655	WBGene00002270
WBGene00018730	WBGene00015332
WBGene00018731	WBGene00044289
WBGene00018738	WBGene00015370
WBGene00018763	WBGene00022562
WBGene00018854	WBGene00001820
WBGene00018946	WBGene00219748
WBGene00018958	WBGene00002263
WBGene00019148	WBGene00016683
WBGene00019154	WBGene00020407
WBGene00019212	WBGene00021673
WBGene00019234	WBGene00007322
WBGene00019272	WBGene00006949
WBGene00019284	WBGene00022076
WBGene00019285	WBGene00022788
WBGene00019300	WBGene00006602
WBGene00019318	WBGene00007900
WBGene00019436	WBGene00019113
WBGene00019495	WBGene00000597
WBGene00019520	WBGene00044167
WBGene00019839	WBGene00017537
WBGene00019868	WBGene00010666
WBGene00020017	WBGene00020850
WBGene00020104	WBGene00016984
WBGene00020194	WBGene00014027
WBGene00020250	WBGene00006535
WBGene00020301	WBGene00012131
WBGene00020455	WBGene00005649
WBGene00020456	WBGene00008358
WBGene00020479	WBGene00013008
WBGene00020571	WBGene00010619
WBGene00020626	WBGene00014826
WBGene00020672	WBGene00021128
WBGene00020735	WBGene00011295
WBGene00020774	WBGene00007886
WBGene00020801	WBGene00013654
WBGene00020846	WBGene00007894
WBGene00020854	WBGene00013633
WBGene00020865	WBGene00000835
WBGene00021213	WBGene00077771
WBGene00021343	WBGene00016894
WBGene00021415	WBGene00014206
WBGene00021446	WBGene00010965
WBGene00021529	WBGene00016417
WBGene00021583	WBGene00013418
WBGene00021850	WBGene00015262
WBGene00021915	WBGene00013884
WBGene00022026	WBGene00007728
WBGene00022033	WBGene00023414
WBGene00022076	WBGene00012212
WBGene00022103	WBGene00007533
WBGene00022144	WBGene00010453
WBGene00022160	WBGene00019131
WBGene00022180	WBGene00017673
WBGene00022224	WBGene00017304
WBGene00022274	WBGene00001684
WBGene00022283	WBGene00010873
WBGene00022307	WBGene00017507
WBGene00022410	WBGene00019138
WBGene00022415	WBGene00020136
WBGene00022423	WBGene00009396
WBGene00022441	WBGene00009595
WBGene00022499	WBGene00003620
WBGene00022538	WBGene00016914
WBGene00022591	WBGene00018354
WBGene00022612	WBGene00015483
WBGene00022665	WBGene00000660
WBGene00022789	WBGene00008492
WBGene00023415	WBGene00017787
WBGene00043983	WBGene00010018
WBGene00044396	WBGene00019200
WBGene00044530	WBGene00008336
WBGene00044533	WBGene00019022
WBGene00044623	WBGene00009243
WBGene00045397	WBGene00194651
WBGene00000037	WBGene00015948
WBGene00000068	WBGene00007404
WBGene00000070	WBGene00007006
WBGene00000086	WBGene00008415
WBGene00000170	WBGene00017834
WBGene00000188	WBGene00010094
WBGene00000224	WBGene00015371
WBGene00000237	WBGene00044251
WBGene00000272	WBGene00007154
WBGene00000372	WBGene00002262
WBGene00000373	WBGene00022245
WBGene00000397	WBGene00022455
WBGene00000433	WBGene00012431
WBGene00000448	WBGene00003716
WBGene00000453	WBGene00014002
WBGene00000455	WBGene00005000
WBGene00000463	WBGene00012457
WBGene00000469	WBGene00014697
WBGene00000476	WBGene00012130
WBGene00000478	WBGene00022354
WBGene00000484	WBGene00003749
WBGene00000485	WBGene00019139
WBGene00000490	WBGene00016407
WBGene00000497	WBGene00008040
WBGene00000521	WBGene00010936
WBGene00000526	WBGene00018213
WBGene00000535	WBGene00012239
WBGene00000650	WBGene00016499
WBGene00000652	WBGene00020139
WBGene00000674	WBGene00016860
WBGene00000695	WBGene00015735
WBGene00000738	WBGene00011927
WBGene00000783	WBGene00001178
WBGene00000784	WBGene00015434
WBGene00000792	WBGene00018730
WBGene00000853	WBGene00003960
WBGene00000858	WBGene00020852
WBGene00000906	WBGene00015052
WBGene00000907	WBGene00016561
WBGene00000950	WBGene00012886
WBGene00000973	WBGene00009361
WBGene00000979	WBGene00011060
WBGene00000984	WBGene00003726
WBGene00000992	WBGene00021344
WBGene00001006	WBGene00007340
WBGene00001063	WBGene00018153
WBGene00001076	WBGene00020090
WBGene00001091	WBGene00045387
WBGene00001105	WBGene00022696
WBGene00001108	WBGene00007521
WBGene00001117	WBGene00000787
WBGene00001118	WBGene00007099
WBGene00001123	WBGene00021492
WBGene00001135	WBGene00018269
WBGene00001158	WBGene00021799
WBGene00001171	WBGene00008021
WBGene00001207	WBGene00010789
WBGene00001210	WBGene00008667
WBGene00001400	WBGene00008677
WBGene00001410	WBGene00219493
WBGene00001440	WBGene00194682
WBGene00001547	WBGene00015182
WBGene00001559	WBGene00022772
WBGene00001577	WBGene00018992
WBGene00001680	WBGene00003684
WBGene00001705	WBGene00014089
WBGene00001710	WBGene00019001
WBGene00001766	WBGene00015805
WBGene00001821	WBGene00009823
WBGene00001824	WBGene00010740
WBGene00001828	WBGene00008971
WBGene00001858	WBGene00012825
WBGene00002016	WBGene00022194
WBGene00002018	WBGene00021157
WBGene00002051	WBGene00008708
WBGene00002069	WBGene00017153
WBGene00002102	WBGene00044488
WBGene00002128	WBGene00015059
WBGene00002163	WBGene00021533
WBGene00002181	WBGene00021518
WBGene00002232	WBGene00010974
WBGene00002243	WBGene00044921
WBGene00002248	WBGene00003710
WBGene00002254	WBGene00015393
WBGene00002262	WBGene00021400
WBGene00002881	WBGene00219207
WBGene00002987	WBGene00194674
WBGene00003003	WBGene00001252
WBGene00003112	WBGene00019924
WBGene00003143	WBGene00003652
WBGene00003182	WBGene00009335
WBGene00003243	WBGene00017233
WBGene00003411	WBGene00219589
WBGene00003516	WBGene00022814
WBGene00003561	WBGene00010553
WBGene00003618	WBGene00011564
WBGene00003646	WBGene00016452
WBGene00003695	WBGene00012142
WBGene00003717	WBGene00018672
WBGene00003726	WBGene00014166
WBGene00003734	WBGene00001685
WBGene00003772	WBGene00012987
WBGene00003847	WBGene00002107
WBGene00003890	WBGene00119203
WBGene00003892	WBGene00004798
WBGene00003909	WBGene00015359
WBGene00004013	WBGene00021034
WBGene00004023	WBGene00016492
WBGene00004129	WBGene00017952
WBGene00004131	WBGene00006705
WBGene00004155	WBGene00013806
WBGene00004169	WBGene00001461
WBGene00004222	WBGene00003031
WBGene00004224	WBGene00001813
WBGene00004229	WBGene00023415
WBGene00004233	WBGene00007840
WBGene00004236	WBGene00020924
WBGene00004257	WBGene00012624
WBGene00004369	WBGene00008857
WBGene00004372	WBGene00003715
WBGene00004719	WBGene00016364
WBGene00004764	WBGene00017961
WBGene00004809	WBGene00001639
WBGene00004827	WBGene00004182
WBGene00004830	WBGene00018286
WBGene00004921	WBGene00021986
WBGene00004949	WBGene00018894
WBGene00004987	WBGene00007114
WBGene00005092	WBGene00017007
WBGene00005657	WBGene00011274
WBGene00005832	WBGene00018931
WBGene00006063	WBGene00003234
WBGene00006363	WBGene00006061
WBGene00006365	WBGene00003394
WBGene00006372	WBGene00010514
WBGene00006444	WBGene00010049
WBGene00006459	WBGene00016442
WBGene00006470	WBGene00012449
WBGene00006476	WBGene00001955
WBGene00006533	WBGene00008494
WBGene00006538	WBGene00014000
WBGene00006575	WBGene00016782
WBGene00006582	WBGene00021855
WBGene00006611	WBGene00008599
WBGene00006627	WBGene00006533
WBGene00006628	WBGene00015678
WBGene00006636	WBGene00010539
WBGene00006643	WBGene00017126
WBGene00006649	WBGene00016812
WBGene00006651	WBGene00021379
WBGene00006652	WBGene00022592
WBGene00006655	WBGene00019476
WBGene00006666	WBGene00019664
WBGene00006743	WBGene00044082
WBGene00006747	WBGene00019863
WBGene00006752	WBGene00235352
WBGene00006761	WBGene00000485
WBGene00006772	WBGene00017823
WBGene00006777	WBGene00077775
WBGene00006778	WBGene00019108
WBGene00006788	WBGene00008394
WBGene00006807	WBGene00008860
WBGene00006811	WBGene00021928
WBGene00006818	WBGene00017964
WBGene00006870	WBGene00003573
WBGene00006954	WBGene00018044
WBGene00006985	WBGene00018427
WBGene00007112	WBGene00003759
WBGene00007139	WBGene00019492
WBGene00007203	WBGene00021461
WBGene00007229	WBGene00009927
WBGene00007266	WBGene00000287
WBGene00007282	WBGene00013258
WBGene00007336	WBGene00003618
WBGene00007397	WBGene00021296
WBGene00007404	WBGene00001455
WBGene00007409	WBGene00020011
WBGene00007425	WBGene00004227
WBGene00007460	WBGene00011003
WBGene00007506	WBGene00011817
WBGene00007520	WBGene00015172
WBGene00007592	WBGene00022576
WBGene00007750	WBGene00008368
WBGene00007765	WBGene00017864
WBGene00007799	WBGene00021372
WBGene00007800	WBGene00011132
WBGene00007806	WBGene00003617
WBGene00007856	WBGene00019203
WBGene00007913	WBGene00000968
WBGene00007925	WBGene00000057
WBGene00007932	WBGene00021397
WBGene00007949	WBGene00019777
WBGene00007957	WBGene00007950
WBGene00007981	WBGene00003411
WBGene00007983	WBGene00001446
WBGene00008014	WBGene00011242
WBGene00008032	WBGene00019763
WBGene00008040	WBGene00012418
WBGene00008047	WBGene00003718
WBGene00008093	WBGene00007619
WBGene00008102	WBGene00013588
WBGene00008229	WBGene00016511
WBGene00008298	WBGene00020446
WBGene00008372	WBGene00018054
WBGene00008563	WBGene00017512
WBGene00008666	WBGene00013244
WBGene00008677	WBGene00001452
WBGene00008776	WBGene00014074
WBGene00008779	WBGene00007590
WBGene00008875	WBGene00007453
WBGene00008886	WBGene00018303
WBGene00008922	WBGene00014175
WBGene00008971	WBGene00194934
WBGene00008977	WBGene00015433
WBGene00008988	WBGene00014252
WBGene00008992	WBGene00003112
WBGene00009032	WBGene00008980
WBGene00009041	WBGene00012513
WBGene00009102	WBGene00003756
WBGene00009142	WBGene00009942
WBGene00009157	WBGene00003767
WBGene00009215	WBGene00007480
WBGene00009291	WBGene00016757
WBGene00009292	WBGene00016781
WBGene00009337	WBGene00011070
WBGene00009393	WBGene00007931
WBGene00009394	WBGene00001028
WBGene00009396	WBGene00011977
WBGene00009405	WBGene00021430
WBGene00009433	WBGene00010293
WBGene00009541	WBGene00022113
WBGene00009617	WBGene00017244
WBGene00009692	WBGene00001754
WBGene00009717	WBGene00044650
WBGene00009723	WBGene00044640
WBGene00009750	WBGene00010878
WBGene00009773	WBGene00010368
WBGene00009796	WBGene00005642
WBGene00009797	WBGene00009380
WBGene00009805	WBGene00015733
WBGene00009811	WBGene00010348
WBGene00009836	WBGene00019774
WBGene00009949	WBGene00010809
WBGene00009957	WBGene00019006
WBGene00010010	WBGene00003693
WBGene00010019	WBGene00016266
WBGene00010039	WBGene00020450
WBGene00010057	WBGene00016738
WBGene00010059	WBGene00008270
WBGene00010062	WBGene00007927
WBGene00010189	WBGene00009562
WBGene00010222	WBGene00007304
WBGene00010288	WBGene00003580
WBGene00010310	WBGene00001445
WBGene00010334	WBGene00015041
WBGene00010341	WBGene00022307
WBGene00010396	WBGene00023407
WBGene00010417	WBGene00008100
WBGene00010461	WBGene00015885
WBGene00010558	WBGene00018351
WBGene00010658	WBGene00000482
WBGene00010744	WBGene00021152
WBGene00010822	WBGene00013569
WBGene00010830	WBGene00010945
WBGene00010868	WBGene00011540
WBGene00010870	WBGene00009468
WBGene00010876	WBGene00003883
WBGene00010877	WBGene00003613
WBGene00010884	WBGene00021503
WBGene00010893	WBGene00017786
WBGene00010898	WBGene00013515
WBGene00010972	WBGene00009940
WBGene00010998	WBGene00045390
WBGene00011104	WBGene00007585
WBGene00011161	WBGene00019069
WBGene00011175	WBGene00017618
WBGene00011190	WBGene00011805
WBGene00011212	WBGene00003694
WBGene00011261	WBGene00009453
WBGene00011330	WBGene00045461
WBGene00011345	WBGene00017128
WBGene00011383	WBGene00022326
WBGene00011427	WBGene00015131
WBGene00011572	WBGene00010982
WBGene00011594	WBGene00021076
WBGene00011723	WBGene00012356
WBGene00011786	WBGene00015158
WBGene00011794	WBGene00018346
WBGene00011800	WBGene00001608
WBGene00011832	WBGene00044672
WBGene00011833	WBGene00015861
WBGene00011948	WBGene00008372
WBGene00011952	WBGene00009557
WBGene00011957	WBGene00001022
WBGene00011995	WBGene00011292
WBGene00012013	WBGene00002010
WBGene00012100	WBGene00021692
WBGene00012101	WBGene00010865
WBGene00012131	WBGene00004954
WBGene00012185	WBGene00020722
WBGene00012216	WBGene00044544
WBGene00012254	WBGene00011884
WBGene00012271	WBGene00018786
WBGene00012279	WBGene00010842
WBGene00012306	WBGene00006683
WBGene00012448	WBGene00010290
WBGene00012518	WBGene00011832
WBGene00012618	WBGene00016116
WBGene00012626	WBGene00009733
WBGene00012813	WBGene00021315
WBGene00012826	WBGene00013477
WBGene00012850	WBGene00006570
WBGene00012940	WBGene00003739
WBGene00012961	WBGene00019865
WBGene00012980	WBGene00000536
WBGene00013077	WBGene00013364
WBGene00013124	WBGene00012538
WBGene00013135	WBGene00002048
WBGene00013145	WBGene00017291
WBGene00013166	WBGene00021131
WBGene00013171	WBGene00014021
WBGene00013266	WBGene00007055
WBGene00013289	WBGene00012462
WBGene00013312	WBGene00017651
WBGene00013321	WBGene00219271
WBGene00013328	WBGene00015136
WBGene00013404	WBGene00016028
WBGene00013448	WBGene00012439
WBGene00013458	WBGene00000767
WBGene00013499	WBGene00010251
WBGene00013518	WBGene00015740
WBGene00013543	WBGene00010597
WBGene00013574	WBGene00010757
WBGene00013650	WBGene00022329
WBGene00013846	WBGene00016123
WBGene00013849	WBGene00045237
WBGene00013856	WBGene00011868
WBGene00013866	WBGene00194861
WBGene00013900	WBGene00013425
WBGene00013901	WBGene00008709
WBGene00013955	WBGene00017840
WBGene00013962	WBGene00016505
WBGene00013965	WBGene00000041
WBGene00013969	WBGene00021268
WBGene00013982	WBGene00000671
WBGene00014067	WBGene00008233
WBGene00014089	WBGene00017770
WBGene00014094	WBGene00010889
WBGene00014136	WBGene00011428
WBGene00014173	WBGene00003646
WBGene00014181	WBGene00010052
WBGene00014261	WBGene00022110
WBGene00014308	WBGene00011069
WBGene00015019	WBGene00020854
WBGene00015048	WBGene00007958
WBGene00015063	WBGene00015939
WBGene00015081	WBGene00001803
WBGene00015082	WBGene00010805
WBGene00015131	WBGene00000051
WBGene00015197	WBGene00001821
WBGene00015217	WBGene00015350
WBGene00015328	WBGene00013763
WBGene00015355	WBGene00000073
WBGene00015369	WBGene00023408
WBGene00015410	WBGene00001454
WBGene00015598	WBGene00013896
WBGene00015599	WBGene00044509
WBGene00015600	WBGene00020301
WBGene00015613	WBGene00022060
WBGene00015620	WBGene00001393
WBGene00015660	WBGene00021745
WBGene00015679	WBGene00010538
WBGene00015680	WBGene00020025
WBGene00015735	WBGene00017078
WBGene00015739	WBGene00014309
WBGene00015748	WBGene00020658
WBGene00015756	WBGene00019884
WBGene00015860	WBGene00008133
WBGene00015932	WBGene00013708
WBGene00015934	WBGene00019488
WBGene00015993	WBGene00014492
WBGene00016005	WBGene00013509
WBGene00016135	WBGene00001460
WBGene00016218	WBGene00021201
WBGene00016242	WBGene00022491
WBGene00016355	WBGene00020883
WBGene00016397	WBGene00016427
WBGene00016424	WBGene00044423
WBGene00016425	WBGene00019207
WBGene00016506	WBGene00000764
WBGene00016507	WBGene00011201
WBGene00016511	WBGene00013041
WBGene00016539	WBGene00008412
WBGene00016568	WBGene00018903
WBGene00016619	WBGene00011583
WBGene00016700	WBGene00002100
WBGene00016735	WBGene00004201
WBGene00016744	WBGene00011304
WBGene00016769	WBGene00012290
WBGene00016841	WBGene00007760
WBGene00016845	WBGene00018701
WBGene00016883	WBGene00003746
WBGene00016893	WBGene00009106
WBGene00016974	WBGene00013181
WBGene00016975	WBGene00005647
WBGene00016996	WBGene00006448
WBGene00016997	WBGene00044310
WBGene00017013	WBGene00018729
WBGene00017018	WBGene00008198
WBGene00017039	WBGene00017934
WBGene00017060	WBGene00010007
WBGene00017124	WBGene00008885
WBGene00017127	WBGene00020540
WBGene00017154	WBGene00019665
WBGene00017184	WBGene00014226
WBGene00017199	WBGene00011739
WBGene00017296	WBGene00001157
WBGene00017309	WBGene00003752
WBGene00017322	WBGene00010587
WBGene00017329	WBGene00009576
WBGene00017350	WBGene00008481
WBGene00017361	WBGene00043743
WBGene00017380	WBGene00017852
WBGene00017381	WBGene00013127
WBGene00017421	WBGene00008859
WBGene00017510	WBGene00015355
WBGene00017539	WBGene00011055
WBGene00017557	WBGene00007766
WBGene00017639	WBGene00001122
WBGene00017723	WBGene00012013
WBGene00017754	WBGene00001036
WBGene00017772	WBGene00019873
WBGene00017900	WBGene00022868
WBGene00017901	WBGene00022131
WBGene00017973	WBGene00000982
WBGene00017983	WBGene00018986
WBGene00018041	WBGene00015778
WBGene00018042	WBGene00016456
WBGene00018133	WBGene00007988
WBGene00018237	WBGene00008570
WBGene00018256	WBGene00001463
WBGene00018260	WBGene00011956
WBGene00018286	WBGene00006732
WBGene00018300	WBGene00001458
WBGene00018304	WBGene00016114
WBGene00018352	WBGene00018188
WBGene00018384	WBGene00021275
WBGene00018392	WBGene00015460
WBGene00018465	WBGene00022802
WBGene00018468	WBGene00003750
WBGene00018472	WBGene00012640
WBGene00018489	WBGene00019250
WBGene00018547	WBGene00016207
WBGene00018607	WBGene00000540
WBGene00018608	WBGene00014202
WBGene00018624	WBGene00014203
WBGene00018630	WBGene00014058
WBGene00018675	WBGene00045410
WBGene00018702	WBGene00003594
WBGene00018743	WBGene00010011
WBGene00018749	WBGene00011333
WBGene00018861	WBGene00011110
WBGene00018874	WBGene00020865
WBGene00018931	WBGene00001450
WBGene00018951	WBGene00010879
WBGene00018976	WBGene00016500
WBGene00019057	WBGene00009678
WBGene00019069	WBGene00007985
WBGene00019072	WBGene00006616
WBGene00019116	WBGene00001699
WBGene00019117	WBGene00013805
WBGene00019146	WBGene00015505
WBGene00019237	WBGene00018061
WBGene00019278	WBGene00016216
WBGene00019282	WBGene00007849
WBGene00019310	WBGene00045077
WBGene00019426	WBGene00022250
WBGene00019472	WBGene00008147
WBGene00019477	WBGene00043097
WBGene00019479	WBGene00019167
WBGene00019605	WBGene00013643
WBGene00019641	WBGene00001394
WBGene00019644	WBGene00016667
WBGene00019699	WBGene00019180
WBGene00019730	WBGene00007824
WBGene00019732	WBGene00015787
WBGene00019744	WBGene00012317
WBGene00019751	WBGene00016677
WBGene00019756	WBGene00021817
WBGene00019816	WBGene00011392
WBGene00019832	WBGene00009246
WBGene00019866	WBGene00012585
WBGene00019902	WBGene00004889
WBGene00019904	WBGene00013732
WBGene00019906	WBGene00022745
WBGene00019994	WBGene00010726
WBGene00020007	WBGene00000583
WBGene00020010	WBGene00001462
WBGene00020051	WBGene00018590
WBGene00020130	WBGene00007653
WBGene00020160	WBGene00000175
WBGene00020196	WBGene00021544
WBGene00020228	WBGene00007680
WBGene00020242	WBGene00012463
WBGene00020281	WBGene00015647
WBGene00020330	WBGene00008410
WBGene00020368	WBGene00007745
WBGene00020384	WBGene00007449
WBGene00020509	WBGene00012015
WBGene00020579	WBGene00009436
WBGene00020648	WBGene00020457
WBGene00020800	WBGene00000107
WBGene00020803	WBGene00015488
WBGene00020825	WBGene00012148
WBGene00020853	WBGene00006738
WBGene00020891	WBGene00011232
WBGene00020940	WBGene00013532
WBGene00020947	WBGene00020566
WBGene00020954	WBGene00021640
WBGene00020971	WBGene00019142
WBGene00020981	WBGene00017119
WBGene00021002	WBGene00021161
WBGene00021025	WBGene00017164
WBGene00021031	WBGene00022190
WBGene00021048	WBGene00011065
WBGene00021050	WBGene00015608
WBGene00021087	WBGene00022227
WBGene00021121	WBGene00000004
WBGene00021128	WBGene00012666
WBGene00021148	WBGene00004046
WBGene00021157	WBGene00019132
WBGene00021171	WBGene00008032
WBGene00021253	WBGene00021260
WBGene00021279	WBGene00021882
WBGene00021353	WBGene00010959
WBGene00021362	WBGene00018298
WBGene00021389	WBGene00001444
WBGene00021396	WBGene00020842
WBGene00021397	WBGene00002222
WBGene00021439	WBGene00044305
WBGene00021469	WBGene00019111
WBGene00021503	WBGene00010141
WBGene00021513	WBGene00017268
WBGene00021518	WBGene00017776
WBGene00021519	WBGene00011872
WBGene00021525	WBGene00012864
WBGene00021528	WBGene00008170
WBGene00021602	WBGene00009531
WBGene00021643	WBGene00011866
WBGene00021726	WBGene00011089
WBGene00021862	WBGene00013358
WBGene00021909	WBGene00014505
WBGene00021917	WBGene00000286
WBGene00021963	WBGene00019651
WBGene00021977	WBGene00001838
WBGene00021979	WBGene00003584
WBGene00021984	WBGene00017478
WBGene00022010	WBGene00016509
WBGene00022073	WBGene00015303
WBGene00022130	WBGene00002129
WBGene00022181	WBGene00013221
WBGene00022223	WBGene00002255
WBGene00022242	WBGene00019825
WBGene00022382	WBGene00019864
WBGene00022396	WBGene00007736
WBGene00022504	WBGene00003686
WBGene00022549	WBGene00012530
WBGene00022577	WBGene00022554
WBGene00022611	WBGene00020397
WBGene00022696	WBGene00016419
WBGene00022727	WBGene00016325
WBGene00022847	WBGene00000733
WBGene00022848	WBGene00013577
WBGene00022887	WBGene00014246
WBGene00022893	WBGene00004322
WBGene00022951	WBGene00004346
WBGene00023484	WBGene00011813
WBGene00044058	WBGene00018610
WBGene00044070	WBGene00011738
WBGene00044079	WBGene00019867
WBGene00044082	WBGene00009813
WBGene00044301	WBGene00002256
WBGene00044383	WBGene00013612
WBGene00044417	WBGene00012885
WBGene00044468	WBGene00002268
WBGene00044488	WBGene00004053
WBGene00044631	WBGene00013259
WBGene00044698	WBGene00016848
WBGene00044728	WBGene00020091
WBGene00044773	WBGene00010272
WBGene00045379	WBGene00010846
WBGene00045416	WBGene00000833
WBGene00045457	WBGene00001093
WBGene00050899	WBGene00014022
WBGene00050927	WBGene00008379
WBGene00077770	WBGene00016602
WBGene00194985	WBGene00013554
WBGene00195165	WBGene00011451
	WBGene00016592
	WBGene00022867
	WBGene00009367
	WBGene00022150
	WBGene00013239
	WBGene00017160
	WBGene00022718
	WBGene00002200
	WBGene00022144
	WBGene00008443
	WBGene00013758
	WBGene00011639
	WBGene00002267
	WBGene00009461
	WBGene00004202
	WBGene00010810
	WBGene00001253
	WBGene00020402
	WBGene00018996
	WBGene00008298
	WBGene00019074
	WBGene00016101
	WBGene00016965
	WBGene00009245
	WBGene00009137
	WBGene00017979
	WBGene00016438
	WBGene00020088
	WBGene00009735
	WBGene00007983
	WBGene00014118
	WBGene00011526
	WBGene00013111
	WBGene00004803
	WBGene00020284
	WBGene00008766
	WBGene00015204
	WBGene00044636
	WBGene00000765
	WBGene00011334
	WBGene00006495
	WBGene00008395
	WBGene00013733
	WBGene00007000
	WBGene00009442
	WBGene00008364
	WBGene00019130
	WBGene00010369
	WBGene00022051
	WBGene00001537
	WBGene00009776
	WBGene00003724
	WBGene00022199
	WBGene00008370
	WBGene00022089
	WBGene00016019
	WBGene00008927
	WBGene00000762
	WBGene00004978
	WBGene00007363
	WBGene00010481
	WBGene00007825
	WBGene00012158
	WBGene00001338
	WBGene00014172
	WBGene00021748
	WBGene00185079
	WBGene00022787
	WBGene00044795
	WBGene00012806
	WBGene00011226
	WBGene00009663
	WBGene00012860
	WBGene00012674
	WBGene00009924
	WBGene00013176
	WBGene00020886
	WBGene00021936
	WBGene00012362
	WBGene00009736
	WBGene00014256
	WBGene00018151
	WBGene00017121
	WBGene00013017
	WBGene00019008
	WBGene00023417
	WBGene00003235
	WBGene00003385
	WBGene00003111
	WBGene00004787
	WBGene00022773
	WBGene00012319
	WBGene00007586
	WBGene00021202
	WBGene00004015
	WBGene00007357
	WBGene00015021
	WBGene00012867
	WBGene00003907
	WBGene00009140
	WBGene00019353
	WBGene00013029
	WBGene00013077
	WBGene00003687
	WBGene00018217
	WBGene00013224
	WBGene00011664
	WBGene00013597
	WBGene00004014
	WBGene00022054
	WBGene00044609
	WBGene00013694
	WBGene00016654
	WBGene00016283
	WBGene00019158
	WBGene00017166
	WBGene00008169
	WBGene00006066
	WBGene00077500
	WBGene00013462
	WBGene00008148
	WBGene00010418
	WBGene00000095
	WBGene00000189
	WBGene00008714
	WBGene00006519
	WBGene00018518
	WBGene00003407
	WBGene00020089
	WBGene00008225
	WBGene00021057
	WBGene00010551
	WBGene00018475
	WBGene00021646
	WBGene00022721
	WBGene00022139
	WBGene00011054
	WBGene00008419
	WBGene00004931
	WBGene00002996
	WBGene00002254
	WBGene00044233
	WBGene00009992
	WBGene00000227
	WBGene00010827
	WBGene00043060
	WBGene00012524
	WBGene00015974
	WBGene00011348
	WBGene00008819
	WBGene00017274
	WBGene00000109
	WBGene00016608
	WBGene00017374
	WBGene00007090
	WBGene00013792
	WBGene00021210
	WBGene00013680
	WBGene00010042
	WBGene00001021
	WBGene00020099
	WBGene00012376
	WBGene00008345
	WBGene00014215
	WBGene00003044
	WBGene00001095
	WBGene00007922
	WBGene00008504
	WBGene00022618
	WBGene00010259
	WBGene00002185
	WBGene00015208
	WBGene00012100
	WBGene00044321
	WBGene00016701
	WBGene00012244
	WBGene00005009
	WBGene00021812
	WBGene00021476
	WBGene00022025
	WBGene00018519
	WBGene00000834
	WBGene00011969
	WBGene00018674
	WBGene00015404
	WBGene00009204
	WBGene00010891
	WBGene00000900
	WBGene00011482
	WBGene00013464
	WBGene00006596
	WBGene00014095
	WBGene00000547
	WBGene00004995
	WBGene00044025
	WBGene00021839
	WBGene00012895
	WBGene00013011
	WBGene00016810
	WBGene00001527
	WBGene00006735
	WBGene00007386
	WBGene00005662
	WBGene00014307
	WBGene00003636
	WBGene00013001
	WBGene00011271
	WBGene00010279
	WBGene00013242
	WBGene00001983
	WBGene00008238
	WBGene00006935
	WBGene00018395
	WBGene00000914
	WBGene00010615
	WBGene00010304
	WBGene00011742
	WBGene00011500
	WBGene00008452
	WBGene00006968
	WBGene00003063
	WBGene00004178
	WBGene00019274
	WBGene00014176
	WBGene00021815
	WBGene00012204
	WBGene00013558
	WBGene00000987
	WBGene00007207
	WBGene00004063
