# Supplementary material for: Iron-deplete diet enhances Caenorhabditis elegans lifespan via oxidative stress response pathways
Source: EMBO J. 2025 Nov 10;44(24):7565–89. doi: 10.1038/s44318-025-00634-7 (PMC12706066; doi:10.1038/s44318-025-00634-7)
Supplement: Supplementary file 9 — Source data Fig. 3 [file 44318_2025_634_MOESM9_ESM.zip › Figure 3/Source data_Figure 3H.xlsx]

## Sheet: Sheet1
	N2
	DCF fluorescence intensity
	BW25113	ΔtktA	ΔyciA	ΔpdeI	ΔallD
	0.86	19.881	4.937	9.963	5.512
	0.702	15.056	7.967	14.831	4.025
	2.088	16.502	7.901	9.968	6.484
	1.008	14.95	7.219	9.973	9.131
	2.547	17.016	3.574	11.79	4.469
	3.28	12.351	3.741	17.605	7.215
	4.173	12.356	3.797	25.551	6.05
	1.375	13.279	3.761	11.524	11.619
	0.521	10.607	7.218	21.871	12.228
	0.316	9.623	18.503	14.558	15.138
	1.218	17.452	16.136	10.634	5.37
	1.234	8.241	20.684	7.468	8.027
	2.337	6.771	14.288	7.635	8.806
	1.679	9.075	17.224	11.594	8.627
	0.426	9.358	16.094	9.577	7.827
	1.295	11.414			10.757
	0.386	11.347
	0.019	12.091
Mean	1.415	12.63	10.2	12.97	8.205
Std. Deviation	1.106	3.559	6.203	5.162	3.047
