# Supplementary material for: Iron-deplete diet enhances Caenorhabditis elegans lifespan via oxidative stress response pathways
Source: EMBO J. 2025 Nov 10;44(24):7565–89. doi: 10.1038/s44318-025-00634-7 (PMC12706066; doi:10.1038/s44318-025-00634-7)
Supplement: Supplementary file 10 — Source data Fig. 4 [file 44318_2025_634_MOESM10_ESM.zip]

Archive with 32 entries (30 files):
- Figure 4/
- Figure 4/Source data_Figure 4A/
- Figure 4/Source data_Figure 4A/BW25113.tif
- Figure 4/Source data_Figure 4A/ΔallD.tif
- Figure 4/Source data_Figure 4A/ΔcpxR.tif
- Figure 4/Source data_Figure 4A/ΔcutC.tif
- Figure 4/Source data_Figure 4A/ΔcyoA.tif
- Figure 4/Source data_Figure 4A/ΔcyoB.tif
- Figure 4/Source data_Figure 4A/ΔcyoC.tif
- Figure 4/Source data_Figure 4A/ΔcyoD.tif
- Figure 4/Source data_Figure 4A/ΔdmsA.tif
- Figure 4/Source data_Figure 4A/ΔfdrA .tif
- Figure 4/Source data_Figure 4A/ΔnarY.tif
- Figure 4/Source data_Figure 4A/ΔpdeI.tif
- Figure 4/Source data_Figure 4A/ΔpliG .tif
- Figure 4/Source data_Figure 4A/ΔrlmL.tif
- Figure 4/Source data_Figure 4A/ΔroxA.tif
- Figure 4/Source data_Figure 4A/ΔsdhB.tif
- Figure 4/Source data_Figure 4A/ΔstfP.tif
- Figure 4/Source data_Figure 4A/ΔtktA.tif
- Figure 4/Source data_Figure 4A/ΔtqsA.tif
- Figure 4/Source data_Figure 4A/ΔybaN.tif
- Figure 4/Source data_Figure 4A/ΔybfB.tif
- Figure 4/Source data_Figure 4A/ΔycbK.tif
- Figure 4/Source data_Figure 4A/ΔyccA.tif
- Figure 4/Source data_Figure 4A/ΔyciA.tif
- Figure 4/Source data_Figure 4A/ΔyejG.tif
- Figure 4/Source data_Figure 4A/ΔyfaT.tif
- Figure 4/Source data_Figure 4A/Δymfm.tif
- Figure 4/Source data_Figure 4B.xlsx
- Figure 4/Source data_Figure 4C.xlsx
- Figure 4/Source data_Figure 4D.xlsx
