# Supplementary material for: Iron-deplete diet enhances Caenorhabditis elegans lifespan via oxidative stress response pathways
Source: EMBO J. 2025 Nov 10;44(24):7565–89. doi: 10.1038/s44318-025-00634-7 (PMC12706066; doi:10.1038/s44318-025-00634-7)
Supplement: Supplementary file 10 — Source data Fig. 4 [file 44318_2025_634_MOESM10_ESM.zip › Figure 4/Source data_Figure 4B.xlsx]

## Sheet: Sheet1
	hsp-6p::GFP
	Fluorescence intensity
	BW25113	ΔpliG	ΔrlmL	ΔybaN	ΔstfP	ΔfdrA	ΔroxA	ΔcyoB	ΔcyoA	ΔcyoD	ΔallD	ΔsdhB	ΔcyoC	ΔcpxR	ΔtqsA	ΔpdeI	ΔycbK	ΔyciA	ΔybfB	ΔtktA	ΔcutC	ΔymfM	ΔyejG	ΔdmsA	ΔyccA	ΔyfaT	ΔnarY
	1.679	21.82	40.704	34.722	42.698	22.773	51.823	54.54	57.363	48.041	25.292	17.926	42.811	35.934	31.148	50.853	49.358	19.29	42.779	37.555	19.337	17.688	18.711	5.609	8.536	4.396	6.51
	2.511	21.887	42.523	39.718	43.193	25.763	48.815	46.819	51.94	60.541	17.072	36.137	50.969	22.832	22.451	57.616	63.844	22.544	54.689	38.224	21.911	22.593	26.266	5.103	7.82	9.467	7.654
	2.453	30.432	31.527	53.775	54.123	23.163	53.765	47.688	46.382	65.962	13.897	34.645	45.858	39.424	49.825	38.251	49.398	27.972	58.871	35.64	7.396	38.15	29.98	10.688	7.254	5.044	5.847
	1.921	20.191	38.658	47.307	55.787	22.69	60.103	55.333	13.531	57.167	30.236	22.244	27.154	38.66	53.949	61.738	49.98	20.74	47.523	52.688	16.552	43.874	17.566	5.657	19.908	5.511	6.147
	2.235	25.626	21.962	51.947	35.469	16.248	66.628	42.179	41.919	57.885	19.142	39.392	52.185	43.362	42.57	48.057	50.717	15.932	60.704	34.382	12.594	53.848	6.979	11.176	12.141	4.962	5.255
	2.207	27.314	10.76	37.332	53.417	25.557	45.593	51.524	36.493	36.607	26.651	19.944	29.941	31.842	41.1	44.633	47.522	32.833	58.642	22.007	12.794	42.993	16.38	8.776	12.194	5.339	3.744
	2.474	19.88	12.471	50.537	49.601	22.237	59.709	59.981	42.175	41.03	18.664	18.483	42.742	48.73	40.018	64.364	41.925	23.789	46.302	51.507	21.111	48.309	21.465	4.347	10.397	7.37	7.312
	3.339	48.243	36.805	42.466	45.879	37.09	56.226	39.425	45.184	53.869	24.625	14.971	52.724	20.356	49.596	44.861	57.884	27.371	50.472	47.99	37.115	40.999	26.154	4.787	14.043	5.496	4.369
	3.225	44.663	24.851	44.141	58.743	45.014	59.721	38.303	24.264	59.003	24.743	12.454	45.74	39.001	39.558	53.386	65.067	28.097	60.196	54.097	27.487	22.85	29.497	6.66	11.009	3.935	6.219
	1.27	19.781	45.933	22.44	25.007	17.616	52.125	35.377	41.359	59.341	15.816	21.414	47.936	39.152	35.985	52.624	39.649	19.538	57.46	52.886	18.342	47.908	33.851	4.572	10.499	2.401	4.696
	1.017	18.538	39.638	28.497	28.663	17.577	41.915	28.779	30.292	36.511	35.906	34.485	35.999	20.467	37.454	28.923	43.971	23.596	23.7	28.043	25.825	14.993	4.648	1.664	2.26	4.984	3.415
	1.423	16.895	32.128	28.516	37.572	22.493	35.088	37.669	18.66	30.993	14.197	33.517	40.545	30.238	28.05	38.538	44.095	26.632	21.998	29.795	22.026	19.908	22.554	1.875	5.787	6.986	2.27
	0.829	20.861	30.694	31.011	36.207	23.226	33.987	32.036	36.972	42.542	35.304	34.548	33.492	37.189	35.123	48.937	44.622	27.074	20.52	36.64	24.92	25.455	17.392	1.83	4.894	8.941	7.198
	0.889	22.068	20.544	30.118	35.655	18.84	38.343	38.049	32.435	43.019	33.768	32.267	34.826	30.371	26.219	42.936	45.321	31.56	14.455	36.933	19.238	20.204	18.123	2.002	6.236	9.852	7.592
	0.954	16.197	33.946	30.648	34.18	31.175	36.371	41.899	35.846	33.008	32.128	18.106	37.421	34.76	33.537	31.385	49.428	33.205	35.009	40.318	22.049	15.362	22.446	1.912	5.15	8.38	6.373
	1.269	17.065	36.262	32.97	35.003	22.996	38.477	40.959	27.598	34.492	32.06	29.192	37.488	28.678	30.627	34.61	45.369	26.201	26.189	37.599	29.828	13.483	15.529	1.999	8.227	7.21	4.331
	0.999	17.952	33.196	31.057	40.721	17.147	35.61	38.046	32.885	40.915	30.451	30.353	34.753	22.408	22.889	46.674	42.427	31.659	11.226	37.706	23.088	16.409	6.712	2.081	4.259	4.158	5.45
	0.923	21.804	32.961	35.337	39.956	27.047	35.984	35.429	29.453	37.282	32.754	31.368	34.767	44.122	32.526	31.369	48.651	28.774	34.25	43.601	23.308	16.79	20.745	1.849	5.978	8.598	5.869
	0.757	30.547	18.052	21.486	35.674	21.015	23.069	36.074	25.337	44.062	34.875	15.822	32.444	27.382	26.469	36.494	42.713	24.516	29.529	32.617	22.984	16.973	17.698	1.839	7.965	6.68	3.878
		18.193	28.396	24.403	39.328	19.719	31.516	30.802	32.348	38.606	27.149	28.208	34.745	23.452	34.64	43.035		26.955	40.736	34.753	26.197	25.173	21.517		6.589	9.103	1.237
			32.455		41.187
Mean	1.704	24	30.69	35.92	41.34	23.97	45.24	41.55	35.12	46.04	26.24	26.27	39.73	32.92	35.69	44.96	48.52	25.91	39.76	39.25	21.71	28.2	19.71	4.443	8.557	6.441	5.268
Std. Deviation	0.8266	8.733	9.539	9.728	8.887	7.008	11.84	8.564	10.83	10.76	7.456	8.346	7.536	8.412	8.81	10.03	6.973	4.715	16.35	8.79	6.521	13.47	7.653	3.073	4.024	2.122	1.764
