# Supplementary material for: Iron-deplete diet enhances Caenorhabditis elegans lifespan via oxidative stress response pathways
Source: EMBO J. 2025 Nov 10;44(24):7565–89. doi: 10.1038/s44318-025-00634-7 (PMC12706066; doi:10.1038/s44318-025-00634-7)
Supplement: Supplementary file 10 — Source data Fig. 4 [file 44318_2025_634_MOESM10_ESM.zip › Figure 4/Source data_Figure 4C.xlsx]

## Sheet: Sheet1
Day	BW25113	ΔtktA	ΔyciA	ΔpdeI	ΔallD
8	1
8	1
9	1
11	1
11	1
11	1
11	1
11	1
12	1
12	1
12	1
12	1
12	1
12	1
12	1
13	1
13	1
13	1
13	1
13	1
13	1
13	1
13	1
14	1
14	1
14	1
14	1
14	1
14	1
14	1
14	1
14	1
14	1
14	1
14	1
14	1
14	1
14	1
14	1
14	1
14	1
14	1
15	1
15	1
15	1
15	1
15	1
15	1
15	1
15	1
15	1
15	1
15	1
15	1
15	1
16	1
16	1
16	1
16	1
16	1
16	1
16	1
16	1
16	1
16	1
16	1
16	1
17	1
17	1
17	1
17	1
17	1
17	1
17	1
17	1
17	1
17	1
17	1
17	1
17	1
18	1
19	1
20	1
8		1
9		1
10		1
10		1
11		1
11		1
11		1
12		1
12		1
12		1
12		1
12		1
12		1
12		1
13		1
13		1
13		1
13		1
13		1
14		1
14		1
14		1
14		1
14		1
14		1
14		1
14		1
15		1
15		1
15		1
15		1
15		1
15		1
15		1
15		1
16		1
16		1
16		1
16		1
16		1
16		1
16		1
16		1
16		1
16		1
17		1
19		1
20		1
22		1
22		1
7			1
9			1
9			1
10			1
10			1
11			1
12			1
12			1
12			1
12			1
12			1
12			1
13			1
13			1
13			1
13			1
13			1
13			1
13			1
14			1
14			1
14			1
14			1
14			1
14			1
14			1
14			1
14			1
15			1
15			1
15			1
15			1
15			1
15			1
15			1
15			1
15			1
15			1
15			1
15			1
15			1
15			1
15			1
15			1
15			1
16			1
16			1
16			1
16			1
16			1
16			1
16			1
16			1
16			1
16			1
16			1
16			1
16			1
16			1
16			1
17			1
17			1
17			1
17			1
17			1
17			1
17			1
17			1
17			1
17			1
17			1
17			1
17			1
17			1
17			1
17			1
17			1
17			1
18			1
18			1
18			1
18			1
18			1
18			1
18			1
19			1
19			1
19			1
19			1
21			1
22			1
22			1
23			1
26			1
7				1
8				1
9				1
9				1
10				1
10				1
10				1
11				1
11				1
11				1
12				1
12				1
12				1
12				1
12				1
12				1
12				1
13				1
13				1
14				1
14				1
14				1
14				1
14				1
14				1
14				1
14				1
14				1
15				1
15				1
15				1
15				1
15				1
15				1
15				1
15				1
15				1
15				1
15				1
15				1
16				1
16				1
16				1
16				1
16				1
16				1
16				1
16				1
17				1
17				1
17				1
17				1
17				1
17				1
17				1
18				1
18				1
18				1
18				1
18				1
18				1
18				1
19				1
19				1
19				1
20				1
20				1
20				1
21				1
21				1
10					1
10					1
10					1
10					1
10					1
11					1
11					1
11					1
11					1
12					1
12					1
12					1
12					1
12					1
13					1
13					1
13					1
13					1
13					1
13					1
13					1
13					1
13					1
13					1
13					1
13					1
13					1
14					1
14					1
14					1
14					1
14					1
14					1
14					1
14					1
14					1
14					1
15					1
15					1
15					1
15					1
15					1
15					1
15					1
15					1
15					1
15					1
15					1
16					1
16					1
16					1
16					1
16					1
16					1
16					1
16					1
16					1
17					1
17					1
17					1
17					1
17					1
17					1
17					1
17					1
17					1
17					1
18					1
18					1
18					1
18					1
18					1
18					1
18					1
18					1
18					1
18					1
20					1
20					1
22					1
22					1
22					1
22					1
22					1
