# Supplementary material for: Iron-deplete diet enhances Caenorhabditis elegans lifespan via oxidative stress response pathways
Source: EMBO J. 2025 Nov 10;44(24):7565–89. doi: 10.1038/s44318-025-00634-7 (PMC12706066; doi:10.1038/s44318-025-00634-7)
Supplement: Supplementary file 10 — Source data Fig. 4 [file 44318_2025_634_MOESM10_ESM.zip › Figure 4/Source data_Figure 4D.xlsx]

## Sheet: Sheet1
Day	BW25113	ΔtktA	ΔyciA	ΔpdeI	ΔallD
11	1
11	1
11	1
11	1
11	1
11	1
11	1
11	1
11	1
12	1
13	1
13	1
13	1
13	1
14	1
15	1
15	1
15	1
16	1
16	1
16	1
17	1
18	1
19	1
19	1
19	1
20	1
20	1
20	1
22	1
22	1
22	1
22	1
22	1
22	1
22	1
23	1
23	1
23	1
23	1
23	1
23	1
23	1
23	1
23	1
23	1
24	1
24	1
24	1
24	1
24	1
24	1
24	1
24	1
24	1
24	1
24	1
25	1
25	1
25	1
25	1
25	1
25	1
25	1
25	1
25	1
25	1
27	1
27	1
27	1
27	1
27	1
27	1
27	1
27	1
27	1
27	1
28	1
28	1
28	1
28	1
28	1
29	1
29	1
29	1
29	1
30	1
30	1
30	1
32	1
33	1
33	1
33	1
33	1
34	1
34	1
34	1
35	1
10		1
10		1
11		1
11		1
13		1
14		1
15		1
15		1
15		1
18		1
18		1
18		1
18		1
19		1
19		1
19		1
19		1
21		1
21		1
21		1
21		1
21		1
21		1
21		1
21		1
21		1
21		1
21		1
21		1
22		1
22		1
22		1
23		1
23		1
23		1
23		1
23		1
24		1
24		1
24		1
26		1
26		1
26		1
26		1
26		1
26		1
27		1
27		1
27		1
27		1
27		1
28		1
28		1
28		1
28		1
28		1
29		1
29		1
29		1
29		1
30		1
30		1
30		1
30		1
31		1
31		1
31		1
31		1
31		1
31		1
31		1
32		1
32		1
34		1
34		1
10			1
10			1
10			1
10			1
10			1
12			1
15			1
16			1
16			1
18			1
18			1
18			1
18			1
18			1
18			1
19			1
21			1
21			1
21			1
21			1
21			1
21			1
21			1
21			1
22			1
22			1
23			1
23			1
24			1
24			1
24			1
26			1
26			1
26			1
26			1
26			1
26			1
26			1
26			1
26			1
27			1
27			1
27			1
27			1
27			1
27			1
27			1
28			1
28			1
28			1
28			1
29			1
29			1
30			1
31			1
31			1
31			1
31			1
31			1
33			1
33			1
33			1
10				1
10				1
10				1
11				1
11				1
11				1
12				1
14				1
14				1
16				1
18				1
18				1
18				1
18				1
18				1
18				1
19				1
19				1
19				1
21				1
21				1
21				1
21				1
21				1
21				1
21				1
21				1
21				1
21				1
21				1
22				1
22				1
22				1
22				1
22				1
22				1
22				1
22				1
22				1
22				1
22				1
23				1
23				1
23				1
23				1
23				1
24				1
24				1
24				1
24				1
24				1
26				1
26				1
26				1
26				1
26				1
26				1
26				1
26				1
26				1
26				1
26				1
27				1
27				1
27				1
27				1
27				1
27				1
27				1
28				1
28				1
28				1
29				1
29				1
30				1
31				1
32				1
32				1
33				1
33				1
33				1
33				1
33				1
36				1
37				1
37				1
38				1
10					1
10					1
10					1
10					1
10					1
11					1
11					1
12					1
12					1
13					1
14					1
14					1
14					1
15					1
18					1
18					1
18					1
18					1
18					1
18					1
18					1
21					1
21					1
21					1
21					1
21					1
21					1
21					1
21					1
21					1
21					1
21					1
22					1
22					1
22					1
22					1
22					1
22					1
22					1
24					1
24					1
26					1
26					1
26					1
26					1
26					1
26					1
26					1
27					1
27					1
27					1
27					1
27					1
27					1
28					1
28					1
28					1
28					1
28					1
28					1
28					1
29					1
29					1
29					1
29					1
29					1
29					1
30					1
30					1
31					1
31					1
31					1
31					1
31					1
31					1
31					1
32					1
32					1
32					1
32					1
32					1
33					1
33					1
33					1
33					1
33					1
34					1
36					1
36					1
37					1
41					1
41					1
41					1
