# Supplementary material for: Iron-deplete diet enhances Caenorhabditis elegans lifespan via oxidative stress response pathways
Source: EMBO J. 2025 Nov 10;44(24):7565–89. doi: 10.1038/s44318-025-00634-7 (PMC12706066; doi:10.1038/s44318-025-00634-7)
Supplement: Supplementary file 11 — Source data Fig. 5 [file 44318_2025_634_MOESM11_ESM.zip]

Archive with 27 entries (24 files):
- Figure 5/
- Figure 5/Source data_Figure 5A.xlsx
- Figure 5/Source data_Figure 5B/
- Figure 5/Source data_Figure 5B/BW25113.tif
- Figure 5/Source data_Figure 5B/NAC BW25113.tif
- Figure 5/Source data_Figure 5B/NAC ΔallD.tif
- Figure 5/Source data_Figure 5B/NAC ΔpdeI.tif
- Figure 5/Source data_Figure 5B/NAC ΔtktA.tif
- Figure 5/Source data_Figure 5B/NAC ΔyciA.tif
- Figure 5/Source data_Figure 5B/ΔallD.tif
- Figure 5/Source data_Figure 5B/ΔpdeI.tif
- Figure 5/Source data_Figure 5B/ΔtktA.tif
- Figure 5/Source data_Figure 5B/ΔyciA.tif
- Figure 5/Source data_Figure 5C.xlsx
- Figure 5/Source data_Figure 5D/
- Figure 5/Source data_Figure 5D/BW25113.tif
- Figure 5/Source data_Figure 5D/NAC BW25113.tif
- Figure 5/Source data_Figure 5D/NAC ΔallD.tif
- Figure 5/Source data_Figure 5D/NAC ΔpdeI.tif
- Figure 5/Source data_Figure 5D/NAC ΔtktA.tif
- Figure 5/Source data_Figure 5D/NAC ΔyciA.tif
- Figure 5/Source data_Figure 5D/ΔallD.tif
- Figure 5/Source data_Figure 5D/ΔpdeI.tif
- Figure 5/Source data_Figure 5D/ΔtktA.tif
- Figure 5/Source data_Figure 5D/ΔyciA.tif
- Figure 5/Source data_Figure 5E.xlsx
- Figure 5/Source data_Figure 5F.xlsx
