# Supplementary material for: Iron-deplete diet enhances Caenorhabditis elegans lifespan via oxidative stress response pathways
Source: EMBO J. 2025 Nov 10;44(24):7565–89. doi: 10.1038/s44318-025-00634-7 (PMC12706066; doi:10.1038/s44318-025-00634-7)
Supplement: Supplementary file 11 — Source data Fig. 5 [file 44318_2025_634_MOESM11_ESM.zip › Figure 5/Source data_Figure 5A.xlsx]

## Sheet: Sheet1
		Adult			Mean	SD		L4			Mean	SD		L3			Mean	SD		L1/L2			Mean	SD
Control	BW25113	0.740741	0.755814	0.736842	0.744466	0.0100194		0.2	0.116279	0.157895	0.158058	0.0418607		0.051852	0.127907	0.105263	0.0950073	0.0390509		0.007407	0	0	0.002469	0.00427643
	ΔtktA	0	0	0	0	0		0.023077	0.109589	0.264151	0.132272	0.122127		0.892308	0.794521	0.660377	0.782402	0.116439		0.084615	0.09589	0.075472	0.0853257	0.0102275
	ΔyciA	0	0	0	0	0		0.076923	0.188679	0.107692	0.124431	0.0577279		0.830769	0.754717	0.876923	0.820803	0.0617095		0.092308	0.056604	0.015385	0.0547657	0.0384944
	ΔpdeI	0	0.034091	0	0.0113637	0.0196824		0.029851	0.170455	0.09434	0.0982153	0.0703821		0.835821	0.795455	0.849057	0.826778	0.0279219		0.134328	0	0.056604	0.063644	0.0674402
	ΔallD	0	0	0	0	0		0.057143	0.219512	0.125	0.133885	0.0815483		0.871429	0.670732	0.875	0.80572	0.116917		0.071429	0.109756	0	0.060395	0.0557037
10 mM NAC	BW25113	0.413793	0.534351	0.481928	0.476691	0.0604494		0.434483	0.343511	0.361446	0.379813	0.0481871		0.124138	0.076336	0.060241	0.086905	0.0332338		0.027586	0.045802	0.096386	0.0565913	0.0356464
	ΔtktA	0.291667	0.585586	0.720721	0.532658	0.219369		0.458333	0.27027	0.09009	0.272898	0.184136		0.166667	0.099099	0.09009	0.118619	0.0418542		0.083333	0.045045	0.099099	0.0758257	0.027798
	ΔyciA	0.52381	0.568182	0.661157	0.584383	0.0700921		0.238095	0.272727	0.099174	0.203332	0.0918505		0.161905	0.090909	0.157025	0.136613	0.039656		0.07619	0.068182	0.082645	0.0756723	0.00724538
	ΔpdeI	0.26087	0.410959	0.571429	0.414419	0.155308		0.565217	0.383562	0.190476	0.379752	0.1874		0.069565	0.109589	0.171429	0.116861	0.0513199		0.104348	0.09589	0.066667	0.0889683	0.0197711
	ΔallD	0.423077	0.421053	0.326087	0.390072	0.0554222		0.361538	0.315789	0.434783	0.370703	0.0600241		0.1	0.157895	0.184783	0.147559	0.0433262		0.115385	0.105263	0.054348	0.0916653	0.0327116
