# Supplementary material for: Iron-deplete diet enhances Caenorhabditis elegans lifespan via oxidative stress response pathways
Source: EMBO J. 2025 Nov 10;44(24):7565–89. doi: 10.1038/s44318-025-00634-7 (PMC12706066; doi:10.1038/s44318-025-00634-7)
Supplement: Supplementary file 11 — Source data Fig. 5 [file 44318_2025_634_MOESM11_ESM.zip › Figure 5/Source data_Figure 5C.xlsx]

## Sheet: Sheet1
				Fluorescence intensity
	fat-7p::fat-7::GFP
	Control					10 mM NAC
	BW25113	ΔtktA	ΔyciA	ΔpdeI	ΔallD	BW25113	ΔtktA	ΔyciA	ΔpdeI	ΔallD
	3.819	-0.483	-0.664	0.338	-0.432	4.301	2.689	6.245	3.955	2.446
	5.495	0.324	0.067	0.995	-0.174	7.512	4.458	4.268	7.075	4.884
	6.17	0.241	0.014	0.455	0.078	8.115	6.011	4.071	5.643	4.937
	2.244	2.455	1.078	1.033	-0.05	6.002	4.495	5.096	6.613	3.78
	3.966	0.922	-0.207	0.292	0.383	9.629	2.92	4.236	8.117	3.224
	4.107	0.116	0.026	1.375	0.126	6.757	4.453	4.876	5.493	3.932
	5.2	1.884	0.493	0.693	0.545	7.501	3.428	5.389	6.569	3.219
	4.126	0.661	0.494	1.02	0.089	5.628	3.381	3.436	8.518	4.056
	3.783	0.453	0.041	0.391	0.89	6.776	4.674	5.386	5.376	4.267
	3.381	-0.197	0.901	0.488	0.252	6.665	4.779	3.617	8.85	3.87
	1.966	-0.616	-0.176	-0.615	-0.618	6.351	2.293	6.45	6.65	4.712
	3.354	0.081	0.365	-0.015	-0.078	9.747	3.543	8.349	1.693	8.254
	3.558	0.055	-0.574	-0.123	-0.173	7.916	4.245	9.635	4.529	6.579
	3.755	0.229	0.391	-0.038	-0.266	9.002	3.808	8.549	4.084	6.28
	4.043	0.054	0.321	-0.243	-0.084	9.337	2.956	9.693	4.235	5.82
	3.326	-0.064	-0.016	0.039	0.206	8.695	3.771	5.577	3.659	6.548
	2.396	0.098	-0.093	-0.366	0.183	9.031	3.27	5.187	3.143	7.756
	2.18	0.363	0.425	0.067	0.214	8.342	3.592	7.218	2.942	7.444
	1.899	-0.027	0.138	-0.292	-0.288	11.577	3.002	7.589	2.965	5.601
	2.506	-0.216	-0.057	0.223	-0.349	9.551	1.825	1.681	5.076	7.901
	3.752	0.803	-0.079	1.062	0.152	8.421	0.373	1.827	2.895	4.32
	5.049	1.813	-0.27	1.062	1.015	4.344	2.422	2.582	0.585	0.335
	3.886	0.305	0.974	2.644	1.251	7.842	2.531	2.962	2.063	1.94
	5.094	1.129	0.471	3.013	1.817	5.53	1.694	2.809	2.494	2.432
	5.375	3.054	0.92	0.767	1.293	7.105	2.303	2.371	3.389	3.012
	4.456	0.922	-0.109	1.005	1.368	5.395	2.66	2.816	2.174	1.852
	5.135	1.328	2.04	1.386	2.935	5.253	2.002	2.302	1.984	2.322
	6.017	1.179	1.23	2.053	1.889	4.255	2.805	1.516	3.106	2.898
	4.258	1.068	1.435	0.786	1.889	6.178	1.493	2.154	2.627	2.517
	3.642	0.387	0.913	1.7	1.938	5.714	2.466		1.966	2.664
	5.365		1.722		1.874	4.949	2.089		2.659	2.826
			0.026			6.166				2.337
Mean	3.978	0.6107	0.3825	0.7065	0.5766	7.175	3.111	4.755	4.23	4.218
Std. Deviation	1.178	0.8487	0.6444	0.8628	0.9045	1.84	1.171	2.413	2.169	2.015
Std. Error of Mean	0.2116	0.1549	0.1139	0.1575	0.1625	0.3253	0.2103	0.448	0.3896	0.3563
