# Supplementary material for: Iron-deplete diet enhances Caenorhabditis elegans lifespan via oxidative stress response pathways
Source: EMBO J. 2025 Nov 10;44(24):7565–89. doi: 10.1038/s44318-025-00634-7 (PMC12706066; doi:10.1038/s44318-025-00634-7)
Supplement: Supplementary file 11 — Source data Fig. 5 [file 44318_2025_634_MOESM11_ESM.zip › Figure 5/Source data_Figure 5E.xlsx]

## Sheet: Sheet1
	Fluorescence intensity
	hsp-6p::GFP
	Control					10 mM NAC
	BW25113	ΔtktA	ΔyciA	ΔpdeI	ΔallD	BW25113	ΔtktA	ΔyciA	ΔpdeI	ΔallD
	0.277	13.912	15.565	18.908	23.034	0.732	0.3	0.428	0.326	0.087
	0.455	18.914	35.728	19.751	22.614	1.099	0.385	0.486	0.81	0.131
	0.359	11.144	31.917	18.306	27.919	0.812	0.56	0.952	0.647	0.561
	1.263	14.192	23.162	28.862	26.544	2.256	0.563	1.328	0.416	0.758
	1.247	10.998	37.159	29.336	45.628	1.818	0.379	0.611	1.136	0.33
	1.704	18.433	37.338	34.05	52.427	1.433	0.944	0.587	0.651	0.166
	1.704	18.124	19.385	28.582	31.414	1.012	0.975	0.798	0.691	0.294
	0.476	12.107	44.46	22.907	19.161	1.531	0.86	0.888	0.652	0.688
	1.121	7.143	32.713	19.586	22.703	1.179	0.578	0.701	0.594	0.72
	0.375	17.047	32.879	16.193	36.675	1.162	0.624	1.483	0.57	0.335
	0.941	9.861	19.666	23.244	8.758	1.236	0.414	2.682	0.405	1.347
	1.507	12.761	14.844	8.482	6.27	0.329	1.217	0.652	2.462	1.78
	0.744	14.313	18.601	12.639	8.017	0.724	3.571	2.042	2.058	1.325
	0.66	14.082	15.521	15.212	9.875	0.875	2.849	2.734	2.146	1.239
	0.671	10.131	17.759	13.651	6.6	0.522	2.14	1.265	2.721	1.36
	0.813	11.488	12.519	22.198	7.259	1.027	1.712	3.122	4.04	2.1
	0.5	16.809	18.985	16.091	16.276	0.57	2.605	1.212	3.252	2.017
	0.502	11.774	21.958	17.187	6.311	0.779	2.351	1.739	5.54	1.601
	0.991	18.263	12.306	18.686	9.701	0.376	4.952	1.7	4.618	1.262
	0.398	12.335	19.581	9.914	8.957	0.387	2.894	2.259	4.283	2.035
	0.486	17.232	9.777	6.843	21.708	0.484	2.715	0.426	3.171	0.138
	1.009	22.706	18.426	11.743	20.232	0.341	1.695	0.203	0.291	1.092
	1.048	23.741	17.532	18.093	15.93	0.072	-0.076	0.965	0.115	0.249
	0.902	20.971	10.063	20.228	19.517	0.128	-0.133	0.592	0.322	0.215
	0.875	22.398	16.84	13.922	20.618	0.163	-0.031	0.367	0.111	0.357
	0.688	18.335	14.058	16.818	20.117	0.387	-0.22	0.268	0.099	0.359
	0.787	18.816	15.269	19.233	15.334	0.283	0.687	0.407	0.128	0.236
	0.711	18.217	20.202	18.689	24.014	0.135	0.093	1.069	0.154	0.269
	0.568	25.595	23.397	14.324	17.415	0.535	0.121	0.611	0.134	0.525
	0.452	24.118	28.75	16.603	15.15	0.251	1.451	0.634	0.286	0.331
		29.268	17.384	29.495		0.348	-0.156		0.107
						0.292
Mean	0.8078	16.62	21.73	18.7	19.54	0.7274	1.194	1.107	1.385	0.7969
Std. Deviation	0.3884	5.256	8.936	6.409	11.23	0.5299	1.269	0.7889	1.585	0.648
Std. Error of Mean	0.07091	0.9441	1.605	1.151	2.051	0.09367	0.2279	0.144	0.2846	0.1183
