# Supplementary material for: Iron-deplete diet enhances Caenorhabditis elegans lifespan via oxidative stress response pathways
Source: EMBO J. 2025 Nov 10;44(24):7565–89. doi: 10.1038/s44318-025-00634-7 (PMC12706066; doi:10.1038/s44318-025-00634-7)
Supplement: Supplementary file 11 — Source data Fig. 5 [file 44318_2025_634_MOESM11_ESM.zip › Figure 5/Source data_Figure 5F.xlsx]

## Sheet: Sheet1
Day	BW25113	ΔtktA	ΔyciA	ΔpdeI	ΔallD	NAC BW25113	NAC ΔtktA	NAC ΔyciA	NAC ΔpdeI	NAC ΔallD
8	1
9	1
9	1
9	1
9	1
10	1
10	1
12	1
12	1
12	1
12	1
12	1
12	1
12	1
12	1
12	1
12	1
12	1
12	1
12	1
12	1
12	1
12	1
12	1
12	1
12	1
12	1
12	1
12	1
12	1
13	1
13	1
13	1
13	1
13	1
13	1
13	1
13	1
13	1
13	1
13	1
13	1
14	1
14	1
14	1
14	1
14	1
14	1
14	1
14	1
14	1
14	1
14	1
14	1
14	1
14	1
14	1
14	1
15	1
15	1
15	1
15	1
15	1
15	1
15	1
15	1
15	1
15	1
16	1
16	1
16	1
16	1
16	1
16	1
16	1
16	1
17	1
17	1
17	1
17	1
17	1
17	1
17	1
17	1
17	1
17	1
17	1
17	1
17	1
18	1
18	1
18	1
18	1
18	1
18	1
20	1
20	1
20	1
20	1
20	1
20	1
20	1
20	1
20	1
20	1
20	1
21	1
21	1
9		1
9		1
11		1
11		1
11		1
12		1
14		1
14		1
15		1
15		1
15		1
15		1
15		1
15		1
15		1
15		1
15		1
17		1
17		1
17		1
17		1
17		1
17		1
17		1
17		1
17		1
18		1
18		1
18		1
18		1
18		1
18		1
18		1
18		1
18		1
18		1
18		1
18		1
20		1
20		1
20		1
20		1
20		1
20		1
20		1
20		1
20		1
20		1
20		1
20		1
20		1
20		1
20		1
20		1
20		1
21		1
21		1
21		1
21		1
21		1
21		1
21		1
21		1
21		1
21		1
21		1
22		1
22		1
22		1
22		1
22		1
22		1
22		1
22		1
22		1
22		1
22		1
22		1
22		1
22		1
22		1
22		1
22		1
23		1
23		1
23		1
23		1
23		1
23		1
23		1
24		1
24		1
24		1
24		1
24		1
25		1
25		1
25		1
25		1
25		1
26		1
27		1
8			1
9			1
9			1
11			1
11			1
12			1
12			1
14			1
14			1
14			1
14			1
15			1
15			1
16			1
16			1
16			1
16			1
16			1
17			1
17			1
17			1
17			1
17			1
17			1
17			1
17			1
18			1
18			1
18			1
18			1
18			1
18			1
18			1
18			1
18			1
18			1
18			1
18			1
18			1
20			1
20			1
20			1
20			1
20			1
20			1
20			1
20			1
20			1
20			1
20			1
20			1
20			1
20			1
20			1
20			1
21			1
21			1
21			1
21			1
21			1
21			1
22			1
22			1
22			1
22			1
22			1
22			1
22			1
22			1
22			1
22			1
22			1
23			1
23			1
23			1
23			1
23			1
23			1
23			1
23			1
24			1
24			1
24			1
24			1
24			1
24			1
24			1
24			1
24			1
25			1
25			1
25			1
25			1
25			1
25			1
25			1
26			1
27			1
11				1
12				1
12				1
12				1
12				1
14				1
15				1
15				1
15				1
15				1
15				1
15				1
15				1
16				1
16				1
17				1
17				1
17				1
17				1
17				1
17				1
17				1
18				1
18				1
18				1
20				1
20				1
20				1
20				1
20				1
20				1
20				1
20				1
20				1
20				1
20				1
20				1
20				1
20				1
20				1
20				1
20				1
20				1
20				1
20				1
21				1
21				1
21				1
21				1
21				1
21				1
21				1
21				1
21				1
21				1
22				1
22				1
22				1
22				1
22				1
22				1
22				1
22				1
22				1
22				1
22				1
22				1
22				1
22				1
22				1
22				1
22				1
22				1
22				1
22				1
22				1
23				1
23				1
23				1
23				1
23				1
23				1
23				1
23				1
24				1
24				1
24				1
25				1
26				1
27				1
8					1
9					1
11					1
13					1
14					1
14					1
14					1
15					1
15					1
15					1
15					1
15					1
15					1
15					1
15					1
15					1
16					1
16					1
16					1
16					1
16					1
16					1
17					1
17					1
17					1
17					1
17					1
17					1
17					1
18					1
18					1
18					1
18					1
18					1
18					1
18					1
18					1
18					1
18					1
18					1
20					1
20					1
20					1
20					1
20					1
20					1
20					1
20					1
20					1
20					1
20					1
20					1
20					1
20					1
20					1
20					1
20					1
20					1
20					1
20					1
20					1
20					1
20					1
20					1
20					1
20					1
20					1
21					1
21					1
21					1
21					1
21					1
21					1
21					1
21					1
21					1
22					1
22					1
22					1
22					1
22					1
22					1
22					1
22					1
22					1
22					1
22					1
22					1
22					1
23					1
23					1
23					1
23					1
23					1
23					1
23					1
23					1
24					1
24					1
25					1
25					1
26					1
8						1
8						1
8						1
8						1
8						1
9						1
9						1
9						1
9						1
9						1
9						1
9						1
10						1
10						1
10						1
10						1
10						1
10						1
10						1
10						1
10						1
12						1
12						1
12						1
12						1
12						1
12						1
12						1
12						1
12						1
12						1
12						1
12						1
12						1
12						1
12						1
12						1
12						1
12						1
12						1
12						1
12						1
12						1
12						1
12						1
12						1
12						1
12						1
12						1
13						1
13						1
13						1
13						1
13						1
13						1
13						1
13						1
13						1
13						1
13						1
13						1
13						1
13						1
13						1
13						1
14						1
14						1
14						1
14						1
14						1
14						1
15						1
15						1
15						1
15						1
15						1
16						1
16						1
16						1
16						1
17						1
17						1
17						1
17						1
17						1
17						1
18						1
18						1
18						1
18						1
18						1
18						1
18						1
18						1
20						1
20						1
20						1
20						1
20						1
20						1
20						1
20						1
20						1
21						1
21						1
21						1
22						1
22						1
22						1
22						1
23						1
24						1
24						1
24						1
25						1
8							1
8							1
9							1
9							1
9							1
9							1
9							1
9							1
9							1
9							1
9							1
10							1
10							1
10							1
10							1
10							1
10							1
10							1
10							1
10							1
10							1
10							1
10							1
10							1
10							1
12							1
12							1
12							1
12							1
12							1
12							1
12							1
12							1
12							1
12							1
12							1
12							1
12							1
12							1
12							1
12							1
12							1
12							1
12							1
12							1
13							1
13							1
13							1
13							1
14							1
14							1
14							1
14							1
14							1
14							1
14							1
14							1
14							1
15							1
15							1
15							1
15							1
15							1
15							1
16							1
16							1
16							1
16							1
16							1
17							1
17							1
17							1
17							1
17							1
17							1
17							1
17							1
17							1
17							1
17							1
18							1
18							1
18							1
18							1
18							1
18							1
18							1
18							1
20							1
20							1
20							1
20							1
20							1
20							1
20							1
20							1
20							1
20							1
20							1
20							1
20							1
20							1
21							1
21							1
21							1
21							1
21							1
21							1
21							1
21							1
21							1
21							1
22							1
22							1
22							1
22							1
22							1
22							1
22							1
23							1
23							1
23							1
23							1
24							1
24							1
24							1
25							1
25							1
8								1
9								1
9								1
10								1
10								1
10								1
10								1
12								1
12								1
12								1
12								1
12								1
12								1
12								1
12								1
12								1
12								1
12								1
12								1
12								1
12								1
12								1
12								1
12								1
12								1
12								1
12								1
12								1
12								1
12								1
12								1
12								1
12								1
12								1
12								1
12								1
12								1
12								1
12								1
12								1
12								1
13								1
13								1
13								1
13								1
13								1
13								1
13								1
13								1
13								1
13								1
14								1
14								1
14								1
14								1
14								1
15								1
16								1
16								1
16								1
16								1
16								1
16								1
16								1
17								1
17								1
17								1
17								1
17								1
17								1
18								1
18								1
18								1
18								1
18								1
18								1
20								1
20								1
20								1
20								1
20								1
21								1
21								1
21								1
21								1
22								1
22								1
22								1
22								1
22								1
23								1
23								1
23								1
23								1
23								1
24								1
24								1
25								1
25								1
25								1
25								1
25								1
27								1
27								1
8									1
8									1
8									1
8									1
9									1
9									1
9									1
9									1
9									1
9									1
9									1
9									1
10									1
10									1
10									1
10									1
10									1
10									1
10									1
12									1
12									1
12									1
12									1
12									1
12									1
12									1
12									1
12									1
12									1
12									1
12									1
12									1
12									1
12									1
12									1
12									1
12									1
12									1
12									1
12									1
12									1
12									1
12									1
12									1
12									1
13									1
13									1
13									1
13									1
13									1
13									1
13									1
14									1
14									1
14									1
14									1
14									1
15									1
15									1
15									1
15									1
15									1
16									1
16									1
16									1
16									1
16									1
17									1
17									1
17									1
17									1
17									1
17									1
17									1
17									1
17									1
17									1
17									1
17									1
18									1
18									1
18									1
18									1
20									1
20									1
20									1
20									1
20									1
20									1
20									1
20									1
20									1
20									1
21									1
21									1
21									1
21									1
21									1
21									1
22									1
22									1
22									1
22									1
22									1
22									1
22									1
22									1
22									1
23									1
23									1
23									1
23									1
23									1
23									1
23									1
23									1
23									1
24									1
24									1
24									1
25									1
25									1
26									1
26									1
8										1
8										1
8										1
9										1
9										1
9										1
9										1
9										1
9										1
9										1
9										1
9										1
10										1
10										1
10										1
10										1
10										1
10										1
12										1
12										1
12										1
12										1
12										1
12										1
12										1
12										1
12										1
12										1
12										1
12										1
12										1
12										1
12										1
12										1
12										1
12										1
13										1
13										1
13										1
13										1
13										1
13										1
13										1
14										1
14										1
14										1
14										1
14										1
14										1
15										1
15										1
15										1
15										1
15										1
15										1
15										1
16										1
16										1
16										1
16										1
16										1
16										1
16										1
16										1
17										1
17										1
17										1
17										1
17										1
18										1
20										1
20										1
20										1
20										1
20										1
20										1
20										1
20										1
20										1
20										1
20										1
20										1
20										1
20										1
20										1
21										1
21										1
21										1
21										1
21										1
21										1
21										1
21										1
21										1
21										1
21										1
21										1
21										1
21										1
21										1
22										1
22										1
22										1
22										1
22										1
22										1
23										1
23										1
23										1
23										1
23										1
23										1
23										1
23										1
24										1
24										1
24										1
24										1
24										1
24										1
24										1
26										1
26										1
