# Supplementary material for: Iron-deplete diet enhances Caenorhabditis elegans lifespan via oxidative stress response pathways
Source: EMBO J. 2025 Nov 10;44(24):7565–89. doi: 10.1038/s44318-025-00634-7 (PMC12706066; doi:10.1038/s44318-025-00634-7)
Supplement: Supplementary file 12 — Source data Fig. 6 [file 44318_2025_634_MOESM12_ESM.zip]

Archive with 27 entries (24 files):
- Figure 6/
- Figure 6/Source data_Figure 6A.xlsx
- Figure 6/Source data_Figure 6B/
- Figure 6/Source data_Figure 6B/BW25113.tif
- Figure 6/Source data_Figure 6B/Fecl3 BW25113.tif
- Figure 6/Source data_Figure 6B/Fecl3 ΔallD.tif
- Figure 6/Source data_Figure 6B/Fecl3 ΔpdeI.tif
- Figure 6/Source data_Figure 6B/Fecl3 ΔtktA.tif
- Figure 6/Source data_Figure 6B/Fecl3 ΔyciA.tif
- Figure 6/Source data_Figure 6B/ΔallD.tif
- Figure 6/Source data_Figure 6B/ΔpdeI.tif
- Figure 6/Source data_Figure 6B/ΔtktA.tif
- Figure 6/Source data_Figure 6B/ΔyciA.tif
- Figure 6/Source data_Figure 6C.xlsx
- Figure 6/Source data_Figure 6D/
- Figure 6/Source data_Figure 6D/BW25113.tif
- Figure 6/Source data_Figure 6D/Fecl3 BW25113.tif
- Figure 6/Source data_Figure 6D/Fecl3 ΔallD.tif
- Figure 6/Source data_Figure 6D/Fecl3 ΔpdeI.tif
- Figure 6/Source data_Figure 6D/Fecl3 ΔtktA.tif
- Figure 6/Source data_Figure 6D/Fecl3 ΔyciA.tif
- Figure 6/Source data_Figure 6D/ΔallD.tif
- Figure 6/Source data_Figure 6D/ΔpdeI.tif
- Figure 6/Source data_Figure 6D/ΔtktA.tif
- Figure 6/Source data_Figure 6D/ΔyciA.tif
- Figure 6/Source data_Figure 6E.xlsx
- Figure 6/Source data_Figure 6F.xlsx
