# Supplementary material for: Iron-deplete diet enhances Caenorhabditis elegans lifespan via oxidative stress response pathways
Source: EMBO J. 2025 Nov 10;44(24):7565–89. doi: 10.1038/s44318-025-00634-7 (PMC12706066; doi:10.1038/s44318-025-00634-7)
Supplement: Supplementary file 12 — Source data Fig. 6 [file 44318_2025_634_MOESM12_ESM.zip › Figure 6/Source data_Figure 6A.xlsx]

## Sheet: Sheet1
		Adult			Mean	SD		L4			Mean	SD		L3			Mean	SD		L1/L2			Mean	SD
Control	BW25113	0.928144	0.804348	0.931507	0.888	0.072464		0.02994	0.130435	0.027397	0.0625907	0.0587687		0.023952	0.043478	0.041096	0.0361753	0.0106525		0.017964	0.021739	0	0.0132343	0.0116157
	ΔtktA	0	0	0	0	0		0.070588	0	0.203704	0.0914307	0.103439		0.664706	0.72	0.592593	0.6591	0.0638883		0.264706	0.28	0.203704	0.24947	0.0403655
	ΔyciA	0.064935	0	0	0.021645	0.0374902		0.116883	0.02381	0.25	0.130231	0.113684		0.701299	0.761905	0.625	0.696068	0.0686022		0.116883	0.214286	0.125	0.152056	0.0540451
	ΔpdeI	0	0	0	0	0		0.121951	0	0.089744	0.070565	0.0631972		0.731707	0.512821	0.730769	0.658432	0.126104		0.146341	0.487179	0.179487	0.271002	0.187947
	ΔallD	0	0	0	0	0		0.08	0.145833	0.04	0.088611	0.0534394		0.896	0.6875	0.8	0.7945	0.104359		0.024	0.166667	0.16	0.116889	0.0805133
4 mM FeCl3	BW25113	0.83871	0.942857	0.980392	0.920653	0.0734044		0.096774	0.014286	0.019608	0.043556	0.0461649		0.064516	0.042857	0	0.035791	0.0328333		0	0	0	0	0
	ΔtktA	0.876623	0.783133	0.805243	0.821666	0.0488609		0.064935	0.072289	0.11236	0.0831947	0.0255242		0	0.108434	0.05618	0.0548713	0.0542288		0.058442	0.036145	0.026217	0.040268	0.0165034
	ΔyciA	0.867257	0.918367	0.792453	0.859359	0.0633275		0.115044	0.061224	0.09434	0.0902027	0.0271475		0.017699	0.020408	0.056604	0.0315703	0.0217221		0	0	0.056604	0.018868	0.0326803
	ΔpdeI	0.797101	0.865385	0.894309	0.852265	0.0499144		0.166667	0.134615	0.04065	0.113977	0.0654943		0	0	0.020325	0.006775	0.0117346		0.036232	0	0.044715	0.0269823	0.0237492
	ΔallD	0.927928	0.825397	0.956938	0.903421	0.0691101		0.036036	0.031746	0.043062	0.036948	0.00571286		0.036036	0.047619	0	0.027885	0.0248339		0	0.095238	0	0.031746	0.0549857
