# Supplementary material for: Iron-deplete diet enhances Caenorhabditis elegans lifespan via oxidative stress response pathways
Source: EMBO J. 2025 Nov 10;44(24):7565–89. doi: 10.1038/s44318-025-00634-7 (PMC12706066; doi:10.1038/s44318-025-00634-7)
Supplement: Supplementary file 12 — Source data Fig. 6 [file 44318_2025_634_MOESM12_ESM.zip › Figure 6/Source data_Figure 6C.xlsx]

## Sheet: Sheet1
	hsp-6p::GFP
	Control					4 mM FeCl3
	BW25113	ΔtktA	ΔyciA	ΔpdeI	ΔallD	BW25113	ΔtktA	ΔyciA	ΔpdeI	ΔallD
	0.265	16.17	12.008	20.793	11.413	0.629	0.71	0.504	0.143	0.143
	0.608	21.699	17.204	17.146	18.29	1.28	1.111	0.766	0.261	0.143
	0.819	17.974	20.992	14.458	12.11	1.473	0.928	0.65	0.363	1.04
	0.962	8.21	15.436	8.879	11.792	0.87	0.444	0.956	0.399	0.188
	0.822	12.969	17.103	14.24	19.579	1.044	0.457	0.475	0.406	0.4
	0.743	10.511	20.46	16.751	16.54	0.685	0.838	0.611	1.125	0.322
	0.997	16.499	30.736	12.222	11.66	1.102	0.808	1.273	0.619	0.455
	1.276	10.733	24.242	18.791	19.744	1.735	0.736	0.358	0.423	0.422
	2.34	15.802	19.948	12.921	11.694	0.688	1.286	1.07	0.316	0.664
	0.866	13.237	25.325	10.733	19.046	0.272	0.882	0.266	0.404	0.489
	0.728	11.517	11.852	11.438	7.239	0.237	0.33	0.092	0.031	0.237
	0.885	16.828	7.96	6.411	6.323	0.407	0.897	0.396	0.238	0.524
	1.203	10.698	13.978	14.13	8.945	0.278	0.34	0.371	0.484	1.894
	0.777	7.513	11.559	9.28	11.789	0.393	0.196	0.61	0.487	0.607
	0.549	9.386	8.983	12.533	10.825	0.652	0.647	0.637	0.286	0.533
	0.71	9.52	13.97	12.467	14.397	0.523	0.499	0.518	0.216	0.696
	1.152	11.174	15.344	9.256	5.27	0.296	0.253	0.378	0.221	0.495
	0.549	11.056	9.095	9.192	10.861	0.418	0.328	1.297	0.407	0.416
	0.499	13.223	13.602	17.748	15.817	0.455	0.543	0.309	0.543	0.25
	0.698	12.3	21.981	12.765	10.334	0.464	0.236	-0.041	0.352	0.285
	0.947	37.683	13.886	16.02	9.86	0.003	0.282	-0.064	0.167	1.054
	0.655	17.798	15.066	26.649	16.861	0.388	0.109	-0.003	-0.012	0.005
	0.236	27.941	11.484	20.586	13.33	0.108	0.373	0.087	0.167	0.028
	0.181	26.321	16.467	18.33	26.25	0.191	0.082	0.141	0.235	0.029
	0.513	28.438	19.588	26.089	26.264	0.143	0.238	-0.002	1.365	0.057
	0.391	16.834	25.1	15.652	24.405	0.204	0.084	0.069	0.18	0.021
	0.372	29.615	29.467	18.267	30.877	0.702	0.309	0.147	0.334	0.3
	0.323	37.576	21.903	14.579	22.6	0.376	0.223	0.091	0.252	0.027
	0.293	27.482	24.952	37.197	25.693	0.138	0.039	0.056	0.086	0.117
	0.25	18.473	18.295		14.836	0.319		0.007	0.411	0.22
	0.301	18.163	20.368		20.02				0.501	0.134
			17.086
			13.31
Mean	0.7068	17.53	17.54	15.71	15.63	0.5491	0.4899	0.4008	0.3681	0.3934
Std. Deviation	0.4271	8.26	5.79	6.345	6.513	0.4193	0.3316	0.3833	0.279	0.3913
Std. Error of Mean	0.07671	1.484	1.008	1.178	1.17	0.07656	0.06157	0.06999	0.05011	0.07028
