# Supplementary material for: Iron-deplete diet enhances Caenorhabditis elegans lifespan via oxidative stress response pathways
Source: EMBO J. 2025 Nov 10;44(24):7565–89. doi: 10.1038/s44318-025-00634-7 (PMC12706066; doi:10.1038/s44318-025-00634-7)
Supplement: Supplementary file 12 — Source data Fig. 6 [file 44318_2025_634_MOESM12_ESM.zip › Figure 6/Source data_Figure 6E.xlsx]

## Sheet: Sheet1
	fat-7p::fat-7::GFP
	Control					4 mM FeCl3
	BW25113	ΔtktA	ΔyciA	ΔpdeI	ΔallD	BW25113	ΔtktA	ΔyciA	ΔpdeI	ΔallD
	4.621	1.002	0.464	0.77	0.465	5	3.378	1.685	4.439	4.896
	8.085	1.469	0.705	0.528	1.272	4.254	6.073	5.039	9.723	6.481
	5.837	1.847	0.815	0.948	2.735	3.233	8.1	5.712	9.489	5.031
	7.124	1.217	0.513	1.39	2.153	6.366	7.251	4.522	8.059	5.832
	8.697	0.972	1.113	0.985	1.546	5.547	7.291	4.077	7.513	8.041
	6.648	0.9	0.61	1.033	1.061	3.241	5.855	5.859	5.945	7.942
	6.588	1.261	0.241	1.127	1.87	3.902	6.012	5.612	6.896	5.857
	6.691	0.837	0.731	1.07	2.571	4.265	6.578	7.443	10.39	4.354
	6.672	1.485	0.556	0.12	2.532	4.181	5.642	4.471	7.768	7.237
	5.596	1.054	0.232	0.678	1.052	4.175	6.009	5.645	6.947	8.336
	7.805	-0.296	-0.887	0.226	0.027	5.404	7.954	3.725	6.32	4.807
	11.408	0.331	-0.054	-0.459	0.308	7.311	8.47	7.104	7.567	5.57
	9.346	0.106	0.289	1.346	0.436	10.195	7.78	7.263	10.589	6.335
	12.308	0.883	0.952	0.649	1.27	7.852	6.398	4.963	6.546	5.128
	10.737	0.195	0.326	1.282	1.448	9.703	5.235	7.911	7.62	5.426
	11.892	1.472	1.091	1.497	1.339	8.324	5.727	7.103	9.662	5.841
	10.317	0.771	0.401	1.672	2.209	9.587	6.435	6.845	8.712	6.062
	8.715	0.774	-0.028	1.01	-0.386	8.611	7.966	5.381	7.777	4.273
	13.862	0.331	0.845	1.591	0.095	8.363	8.518	7.956	5.718	5.792
	8.842	0.1	0.474	-0.408	-0.471	10.937	8.436	5.328	9.484	4.89
	9.92	0.443	-0.041	-0.12	0.525	9.835	5.705	6.002	6.876	4.479
	12.353	2.447	-0.149	0.978	3.418	8.776	5.153	9.279	8.721	7.827
	11.618	2.116	0.695	0.633	4.955	13.81	7.521	9.337	9.051	7.908
	14.635	6.219	1.151	3.248	1.806	8.257	6.859	6.992	12.39	6.208
	10.875	2.837	1.049	2.456	2.033	8.85	8.679	9.372	12.398	6.432
	12.331	1.481	2.508	2.016	2.138	10.396	9.593	11.91	11.307	5.869
	13.912	2.092	1.093	2.283	1.98	9.685	7.632	7.098	11.362	7.468
	12.622	4.49	1.309	2.145	2.481	10.283	9.16	7.689	9.376	7.194
	8.966	2.577	1.91	3.319	2.041	10.763	7.379	7.304	10.431	7.94
		0.172	1.302	3.172	2.663	11.85	9.332	6.822	10.113	6.979
			2.35	1.678	1.8	6.473	7.495			8.997
			1.336		2.979
Mean	9.621	1.386	0.7469	1.254	1.636	7.724	7.084	6.515	8.64	6.304
Std. Deviation	2.763	1.353	0.7028	0.9751	1.17	2.819	1.421	2.01	2.007	1.305
Std. Error of Mean	0.5132	0.247	0.1242	0.1751	0.2068	0.5064	0.2553	0.367	0.3665	0.2345
