# Supplementary material for: Iron-deplete diet enhances Caenorhabditis elegans lifespan via oxidative stress response pathways
Source: EMBO J. 2025 Nov 10;44(24):7565–89. doi: 10.1038/s44318-025-00634-7 (PMC12706066; doi:10.1038/s44318-025-00634-7)
Supplement: Supplementary file 12 — Source data Fig. 6 [file 44318_2025_634_MOESM12_ESM.zip › Figure 6/Source data_Figure 6F.xlsx]

## Sheet: Sheet1
Day	BW25113	ΔtktA	ΔyciA	ΔpdeI	ΔallD	FeCl3BW25113	FeCl3 ΔtktA	FeCl3 ΔyciA	FeCl3 ΔpdeI	FeCl3 ΔallD
9						1
9						1
9						1
9						1
9						1
9						1
9						1
9						1
9						1
9						1
9						1
9						1
10						1
10						1
10						1
10						1
10						1
10						1
10						1
12						1
12						1
12						1
12						1
12						1
12						1
12						1
12						1
12						1
12						1
12						1
12						1
12						1
12						1
12						1
12						1
12						1
12						1
13						1
13						1
13						1
13						1
13						1
13						1
13						1
13						1
13						1
14						1
14						1
14						1
14						1
14						1
14						1
14						1
14						1
14						1
14						1
14						1
14						1
14						1
14						1
15						1
15						1
15						1
15						1
15						1
15						1
15						1
15						1
16						1
16						1
16						1
16						1
16						1
16						1
16						1
17						1
17						1
17						1
17						1
17						1
17						1
18						1
18						1
20						1
20						1
20						1
20						1
20						1
20						1
20						1
20						1
20						1
20						1
21						1
21						1
21						1
21						1
22						1
23						1
9							1
9							1
9							1
9							1
9							1
9							1
9							1
9							1
9							1
9							1
10							1
10							1
10							1
10							1
10							1
10							1
10							1
10							1
10							1
10							1
10							1
10							1
10							1
10							1
12							1
12							1
12							1
12							1
12							1
12							1
12							1
12							1
12							1
12							1
12							1
12							1
12							1
12							1
12							1
12							1
12							1
13							1
13							1
13							1
13							1
13							1
13							1
13							1
13							1
13							1
13							1
13							1
13							1
13							1
14							1
14							1
14							1
14							1
14							1
14							1
14							1
14							1
14							1
14							1
14							1
14							1
14							1
14							1
15							1
15							1
15							1
15							1
15							1
15							1
15							1
15							1
15							1
15							1
16							1
16							1
16							1
16							1
16							1
16							1
16							1
16							1
17							1
17							1
17							1
17							1
18							1
20							1
20							1
20							1
20							1
20							1
21							1
22							1
22							1
23							1
24							1
24							1
9								1
9								1
9								1
9								1
9								1
9								1
9								1
9								1
9								1
9								1
9								1
9								1
9								1
9								1
10								1
10								1
10								1
10								1
10								1
10								1
10								1
10								1
10								1
10								1
10								1
10								1
10								1
10								1
10								1
12								1
12								1
12								1
12								1
12								1
12								1
12								1
12								1
12								1
12								1
12								1
12								1
12								1
12								1
12								1
12								1
12								1
13								1
13								1
13								1
13								1
13								1
13								1
13								1
13								1
14								1
14								1
14								1
14								1
14								1
14								1
14								1
14								1
14								1
14								1
14								1
14								1
14								1
15								1
15								1
15								1
15								1
15								1
15								1
15								1
15								1
16								1
16								1
17								1
17								1
17								1
17								1
17								1
17								1
18								1
18								1
20								1
20								1
21								1
21								1
22								1
22								1
22								1
23								1
9									1
9									1
9									1
9									1
9									1
9									1
9									1
9									1
9									1
9									1
9									1
9									1
9									1
9									1
9									1
9									1
9									1
10									1
10									1
10									1
10									1
10									1
10									1
10									1
10									1
10									1
10									1
10									1
10									1
10									1
10									1
10									1
10									1
10									1
10									1
12									1
12									1
12									1
12									1
12									1
12									1
12									1
12									1
12									1
12									1
12									1
12									1
12									1
12									1
12									1
12									1
12									1
12									1
12									1
13									1
13									1
13									1
13									1
13									1
13									1
13									1
13									1
13									1
13									1
13									1
14									1
14									1
14									1
14									1
14									1
14									1
14									1
14									1
14									1
14									1
14									1
15									1
15									1
15									1
16									1
16									1
16									1
16									1
16									1
16									1
16									1
17									1
17									1
17									1
18									1
18									1
18									1
18									1
20									1
20									1
20									1
21									1
9										1
9										1
9										1
9										1
9										1
9										1
9										1
9										1
9										1
9										1
9										1
10										1
10										1
10										1
10										1
10										1
10										1
10										1
10										1
12										1
12										1
12										1
12										1
12										1
12										1
12										1
12										1
12										1
12										1
12										1
12										1
13										1
13										1
13										1
13										1
13										1
13										1
13										1
13										1
14										1
14										1
14										1
14										1
14										1
14										1
14										1
14										1
14										1
14										1
14										1
14										1
14										1
15										1
15										1
15										1
15										1
15										1
15										1
15										1
15										1
15										1
15										1
15										1
16										1
16										1
16										1
16										1
16										1
16										1
16										1
16										1
16										1
17										1
17										1
17										1
17										1
17										1
17										1
17										1
18										1
18										1
18										1
20										1
20										1
20										1
20										1
20										1
20										1
20										1
20										1
20										1
21										1
21										1
21										1
22										1
22										1
22										1
22										1
22										1
22										1
22										1
22										1
22										1
22										1
23										1
23										1
9	1
9	1
9	1
10	1
10	1
10	1
10	1
10	1
12	1
12	1
12	1
12	1
12	1
12	1
12	1
12	1
12	1
12	1
12	1
12	1
13	1
13	1
13	1
13	1
13	1
13	1
13	1
13	1
13	1
13	1
14	1
14	1
14	1
14	1
14	1
14	1
14	1
14	1
14	1
14	1
14	1
15	1
15	1
15	1
15	1
15	1
15	1
15	1
15	1
15	1
15	1
15	1
15	1
15	1
15	1
15	1
16	1
16	1
16	1
16	1
16	1
16	1
16	1
16	1
16	1
16	1
16	1
16	1
16	1
16	1
16	1
16	1
16	1
16	1
16	1
17	1
17	1
17	1
17	1
17	1
17	1
17	1
17	1
17	1
17	1
17	1
18	1
18	1
18	1
18	1
18	1
18	1
20	1
20	1
20	1
20	1
20	1
20	1
20	1
21	1
12		1
16		1
16		1
16		1
16		1
16		1
16		1
16		1
16		1
17		1
17		1
17		1
17		1
17		1
17		1
17		1
17		1
17		1
17		1
17		1
17		1
17		1
17		1
17		1
17		1
18		1
18		1
18		1
18		1
18		1
18		1
18		1
18		1
18		1
18		1
18		1
18		1
18		1
18		1
18		1
18		1
18		1
18		1
18		1
18		1
18		1
18		1
18		1
18		1
19		1
19		1
19		1
19		1
19		1
19		1
19		1
19		1
19		1
19		1
19		1
19		1
19		1
19		1
19		1
19		1
19		1
20		1
20		1
20		1
20		1
20		1
20		1
20		1
20		1
20		1
20		1
20		1
20		1
20		1
21		1
21		1
21		1
21		1
21		1
21		1
21		1
21		1
21		1
21		1
21		1
22		1
22		1
22		1
22		1
8			1
12			1
12			1
12			1
12			1
16			1
16			1
16			1
17			1
17			1
17			1
17			1
17			1
17			1
17			1
17			1
17			1
17			1
17			1
18			1
18			1
18			1
18			1
18			1
18			1
18			1
18			1
18			1
18			1
18			1
18			1
18			1
18			1
18			1
18			1
18			1
18			1
18			1
18			1
19			1
19			1
19			1
19			1
19			1
19			1
19			1
19			1
19			1
19			1
19			1
19			1
19			1
19			1
20			1
20			1
20			1
20			1
20			1
21			1
21			1
21			1
22			1
22			1
22			1
22			1
23			1
23			1
23			1
11				1
12				1
12				1
16				1
16				1
16				1
16				1
16				1
16				1
16				1
16				1
16				1
16				1
16				1
16				1
16				1
17				1
17				1
17				1
17				1
17				1
17				1
17				1
17				1
17				1
17				1
17				1
17				1
17				1
17				1
17				1
17				1
17				1
17				1
18				1
18				1
18				1
18				1
18				1
18				1
18				1
18				1
18				1
18				1
18				1
19				1
19				1
19				1
19				1
19				1
19				1
19				1
19				1
19				1
20				1
20				1
21				1
21				1
21				1
21				1
21				1
21				1
21				1
22				1
22				1
22				1
22				1
22				1
23				1
11					1
16					1
16					1
16					1
16					1
16					1
16					1
16					1
16					1
16					1
16					1
16					1
16					1
16					1
16					1
17					1
17					1
17					1
17					1
17					1
17					1
17					1
17					1
17					1
17					1
17					1
17					1
18					1
18					1
18					1
18					1
18					1
18					1
18					1
18					1
18					1
18					1
18					1
18					1
19					1
19					1
19					1
19					1
19					1
19					1
19					1
19					1
19					1
19					1
19					1
19					1
19					1
19					1
20					1
20					1
20					1
20					1
20					1
20					1
20					1
21					1
21					1
21					1
21					1
21					1
21					1
21					1
21					1
22					1
22					1
22					1
22					1
22					1
