# Supplementary material for: Iron-deplete diet enhances Caenorhabditis elegans lifespan via oxidative stress response pathways
Source: EMBO J. 2025 Nov 10;44(24):7565–89. doi: 10.1038/s44318-025-00634-7 (PMC12706066; doi:10.1038/s44318-025-00634-7)
Supplement: Supplementary file 13 — Source data Fig. 7 [file 44318_2025_634_MOESM13_ESM.zip]

Archive with 16 entries (13 files):
- Figure 7/
- Figure 7/Source data_Figure 7A.xlsx
- Figure 7/Source data_Figure 7B/
- Figure 7/Source data_Figure 7B/BP.tif
- Figure 7/Source data_Figure 7B/Control.tif
- Figure 7/Source data_Figure 7C.xlsx
- Figure 7/Source data_Figure 7D/
- Figure 7/Source data_Figure 7D/BP.tif
- Figure 7/Source data_Figure 7D/Control.tif
- Figure 7/Source data_Figure 7E.xlsx
- Figure 7/Source data_Figure 7F.xlsx
- Figure 7/Source data_Figure 7G.xlsx
- Figure 7/Source data_Figure 7H.xlsx
- Figure 7/Source data_Figure 7I.xlsx
- Figure 7/Source data_Figure 7J.xlsx
- Figure 7/Source data_Figure 7K.xlsx
