# Supplementary material for: Iron-deplete diet enhances Caenorhabditis elegans lifespan via oxidative stress response pathways
Source: EMBO J. 2025 Nov 10;44(24):7565–89. doi: 10.1038/s44318-025-00634-7 (PMC12706066; doi:10.1038/s44318-025-00634-7)
Supplement: Supplementary file 13 — Source data Fig. 7 [file 44318_2025_634_MOESM13_ESM.zip › Figure 7/Source data_Figure 7A.xlsx]

## Sheet: Figure 7A
		Adult			Mean	Std deviation		L4			Mean	Std deviation		L3			Mean	Std deviation		L1/L2			Mean	Std deviation
	Control	0.954545	0.626866	0.693122	0.758178	0.173256		0	0.119403	0.21164	0.110348	0.10611		0.045455	0.179104	0.042328	0.0889623	0.0780806		0	0.074627	0.05291	0.0425123	0.0383846
	20 μM BP	0.386364	0.123457	0.0422535	0.184025	0.179873		0.227273	0.432099	0.84507	0.501481	0.314688		0.340909	0.401235	0.070423	0.270856	0.176181		0.045455	0.04321	0.042254	0.0436397	0.00164319
