# Supplementary material for: Iron-deplete diet enhances Caenorhabditis elegans lifespan via oxidative stress response pathways
Source: EMBO J. 2025 Nov 10;44(24):7565–89. doi: 10.1038/s44318-025-00634-7 (PMC12706066; doi:10.1038/s44318-025-00634-7)
Supplement: Supplementary file 13 — Source data Fig. 7 [file 44318_2025_634_MOESM13_ESM.zip › Figure 7/Source data_Figure 7C.xlsx]

## Sheet: Figure 7C
	hsp-6p::GFP
	Fluorescence intensity
	Control	20 μM BP
	0.546	1.539
	0.814	2.418
	0.424	1.728
	1.14	2.727
	0.771	3.155
	0.984	2.647
	1.068	3.072
	0.268	2.997
	0.296	2.376
	0.508	1.896
	0.847	1.541
	0.892	4.485
	1.095	4.003
	0.943	3.66
	0.541	4.145
	0.457	3.059
	0.176	3.792
	0.127	3.509
		4.385
		2.848
Mean	0.6609	2.999
Std. Deviation	0.3297	0.9132
