# Supplementary material for: Iron-deplete diet enhances Caenorhabditis elegans lifespan via oxidative stress response pathways
Source: EMBO J. 2025 Nov 10;44(24):7565–89. doi: 10.1038/s44318-025-00634-7 (PMC12706066; doi:10.1038/s44318-025-00634-7)
Supplement: Supplementary file 13 — Source data Fig. 7 [file 44318_2025_634_MOESM13_ESM.zip › Figure 7/Source data_Figure 7K.xlsx]

## Sheet: Sheet1
	N2
	20 µM BP
	BW25113	ΔtktA	ΔyciA	ΔpdeI	ΔallD
	24.2812	0	3.79815	-3.36134	4.22961
	25.7485	4.93827	-6.65064	1.21951	2.54777
	23.3333	-2.32558	3.74332	2.28571	2.35294
Mean	24.45	0.8709	0.2969	0.04796	3.043
Std. Deviation	1.217	3.709	6.017	3	1.032
