# Supplementary material for: Iron-deplete diet enhances Caenorhabditis elegans lifespan via oxidative stress response pathways
Source: EMBO J. 2025 Nov 10;44(24):7565–89. doi: 10.1038/s44318-025-00634-7 (PMC12706066; doi:10.1038/s44318-025-00634-7)
Supplement: Supplementary file 14 — Source data Fig. 8 [file 44318_2025_634_MOESM14_ESM.zip]

Archive with 7 entries (6 files):
- Figure 8/
- Figure 8/Source data_Figure 8A.xlsx
- Figure 8/Source data_Figure 8B.xlsx
- Figure 8/Source data_Figure 8C.xlsx
- Figure 8/Source data_Figure 8D.xlsx
- Figure 8/Source data_Figure 8E.xlsx
- Figure 8/Source data_Figure 8F.xlsx
