# Supplementary material for: Iron-deplete diet enhances Caenorhabditis elegans lifespan via oxidative stress response pathways
Source: EMBO J. 2025 Nov 10;44(24):7565–89. doi: 10.1038/s44318-025-00634-7 (PMC12706066; doi:10.1038/s44318-025-00634-7)
Supplement: Supplementary file 14 — Source data Fig. 8 [file 44318_2025_634_MOESM14_ESM.zip › Figure 8/Source data_Figure 8B.xlsx]

## Sheet: Sheet1
Day	BW25113	ΔtktA	ΔyciA	ΔpdeI	ΔallD
9	1
10	1
10	1
11	1
12	1
14	1
15	1
15	1
16	1
17	1
17	1
17	1
17	1
17	1
17	1
18	1
18	1
18	1
18	1
18	1
18	1
19	1
19	1
19	1
19	1
19	1
20	1
20	1
20	1
20	1
20	1
20	1
21	1
21	1
21	1
21	1
21	1
21	1
21	1
22	1
22	1
22	1
22	1
22	1
22	1
22	1
22	1
23	1
23	1
23	1
23	1
23	1
23	1
23	1
23	1
24	1
24	1
24	1
25	1
25	1
25	1
25	1
25	1
25	1
25	1
26	1
26	1
26	1
26	1
26	1
26	1
26	1
26	1
26	1
27	1
27	1
27	1
27	1
27	1
29	1
29	1
15	1
15	1
16	1
17	1
17	1
17	1
17	1
18	1
21	1
8		1
8		1
8		1
8		1
8		1
8		1
8		1
8		1
8		1
8		1
8		1
9		1
9		1
9		1
10		1
11		1
11		1
11		1
12		1
12		1
13		1
13		1
14		1
14		1
14		1
15		1
15		1
16		1
16		1
16		1
16		1
16		1
17		1
17		1
17		1
18		1
18		1
18		1
18		1
19		1
19		1
19		1
19		1
19		1
19		1
19		1
19		1
19		1
20		1
20		1
20		1
20		1
20		1
20		1
21		1
21		1
21		1
21		1
21		1
21		1
21		1
21		1
22		1
22		1
22		1
22		1
22		1
22		1
22		1
22		1
22		1
22		1
23		1
23		1
23		1
24		1
24		1
24		1
24		1
24		1
24		1
24		1
24		1
24		1
25		1
25		1
25		1
25		1
25		1
25		1
25		1
26		1
26		1
26		1
27		1
27		1
27		1
27		1
27		1
28		1
28		1
28		1
28		1
29		1
29		1
29		1
15		1
17		1
18		1
18		1
18		1
8			1
8			1
8			1
8			1
8			1
8			1
8			1
8			1
10			1
10			1
10			1
11			1
12			1
12			1
14			1
14			1
15			1
15			1
16			1
16			1
16			1
16			1
16			1
16			1
16			1
16			1
17			1
17			1
17			1
18			1
18			1
18			1
18			1
18			1
18			1
19			1
19			1
19			1
19			1
19			1
19			1
19			1
19			1
19			1
19			1
19			1
20			1
20			1
20			1
20			1
21			1
21			1
21			1
21			1
22			1
22			1
22			1
22			1
22			1
22			1
22			1
22			1
22			1
22			1
22			1
23			1
23			1
23			1
23			1
23			1
23			1
23			1
23			1
24			1
24			1
24			1
24			1
24			1
24			1
24			1
24			1
25			1
25			1
25			1
26			1
26			1
26			1
26			1
27			1
27			1
28			1
29			1
15			1
15			1
8				1
8				1
8				1
8				1
8				1
9				1
9				1
10				1
10				1
11				1
12				1
12				1
12				1
13				1
14				1
15				1
16				1
16				1
16				1
16				1
16				1
17				1
17				1
17				1
18				1
18				1
18				1
18				1
19				1
19				1
19				1
19				1
19				1
19				1
19				1
19				1
19				1
19				1
19				1
20				1
20				1
20				1
20				1
20				1
20				1
21				1
21				1
21				1
21				1
21				1
22				1
22				1
22				1
22				1
22				1
22				1
22				1
22				1
23				1
23				1
23				1
23				1
23				1
23				1
23				1
23				1
23				1
23				1
23				1
24				1
24				1
24				1
24				1
24				1
24				1
25				1
25				1
25				1
25				1
25				1
26				1
26				1
26				1
26				1
26				1
26				1
26				1
26				1
27				1
27				1
27				1
27				1
27				1
27				1
27				1
27				1
27				1
27				1
27				1
28				1
28				1
29				1
14				1
14				1
14				1
14				1
14				1
14				1
14				1
14				1
15				1
15				1
15				1
15				1
15				1
16				1
17				1
17				1
18				1
19				1
20				1
21				1
8					1
8					1
10					1
10					1
10					1
11					1
11					1
11					1
13					1
13					1
14					1
14					1
14					1
16					1
16					1
16					1
17					1
18					1
18					1
18					1
18					1
19					1
19					1
19					1
19					1
19					1
19					1
19					1
19					1
19					1
20					1
20					1
21					1
21					1
21					1
21					1
22					1
22					1
22					1
22					1
22					1
22					1
22					1
22					1
23					1
23					1
23					1
23					1
23					1
23					1
23					1
23					1
23					1
23					1
23					1
23					1
23					1
23					1
24					1
24					1
24					1
24					1
24					1
25					1
25					1
25					1
25					1
25					1
25					1
25					1
26					1
26					1
26					1
26					1
26					1
26					1
27					1
28					1
28					1
28					1
28					1
28					1
28					1
28					1
29					1
14					1
14					1
14					1
14					1
14					1
14					1
14					1
14					1
15					1
16					1
16					1
17					1
17					1
19					1
21					1
