# Supplementary material for: Iron-deplete diet enhances Caenorhabditis elegans lifespan via oxidative stress response pathways
Source: EMBO J. 2025 Nov 10;44(24):7565–89. doi: 10.1038/s44318-025-00634-7 (PMC12706066; doi:10.1038/s44318-025-00634-7)
Supplement: Supplementary file 14 — Source data Fig. 8 [file 44318_2025_634_MOESM14_ESM.zip › Figure 8/Source data_Figure 8C.xlsx]

## Sheet: Sheet1
Day	BW25113	ΔtktA	ΔyciA	ΔpdeI	ΔallD
7					1
7					1
7					1
7					1
9					1
9					1
9					1
11					1
11					1
11					1
11					1
11					1
11					1
11					1
11					1
11					1
12					1
12					1
12					1
12					1
12					1
12					1
12					1
12					1
12					1
12					1
12					1
12					1
12					1
12					1
12					1
12					1
12					1
13					1
13					1
13					1
13					1
13					1
13					1
13					1
13					1
13					1
13					1
13					1
13					1
13					1
13					1
13					1
13					1
13					1
13					1
13					1
13					1
13					1
13					1
13					1
13					1
13					1
15					1
15					1
15					1
15					1
15					1
15					1
15					1
15					1
15					1
15					1
15					1
15					1
15					1
15					1
15					1
15					1
15					1
15					1
15					1
15					1
15					1
15					1
15					1
15					1
15					1
15					1
15					1
15					1
15					1
15					1
15					1
15					1
15					1
15					1
15					1
15					1
15					1
15					1
15					1
15					1
15					1
15					1
15					1
15					1
15					1
15					1
15					1
15					1
15					1
15					1
15					1
15					1
15					1
15					1
15					1
15					1
15					1
15					1
15					1
15					1
15					1
15					1
15					1
15					1
15					1
15					1
15					1
15					1
15					1
15					1
15					1
15					1
15					1
15					1
15					1
17					1
17					1
17					1
17					1
17					1
17					1
17					1
17					1
17					1
17					1
17					1
17					1
17					1
17					1
17					1
17					1
17					1
17					1
17					1
17					1
17					1
17					1
17					1
17					1
17					1
17					1
17					1
7				1
9				1
9				1
11				1
11				1
11				1
11				1
11				1
11				1
11				1
11				1
11				1
11				1
11				1
11				1
11				1
11				1
12				1
12				1
12				1
12				1
12				1
12				1
12				1
12				1
12				1
12				1
13				1
13				1
13				1
13				1
13				1
13				1
13				1
13				1
13				1
13				1
13				1
13				1
13				1
13				1
15				1
15				1
15				1
15				1
15				1
15				1
15				1
15				1
15				1
15				1
15				1
15				1
15				1
15				1
15				1
15				1
15				1
15				1
15				1
15				1
15				1
15				1
15				1
15				1
15				1
15				1
15				1
15				1
15				1
15				1
15				1
15				1
15				1
15				1
15				1
15				1
15				1
15				1
15				1
15				1
15				1
15				1
15				1
15				1
15				1
15				1
15				1
15				1
15				1
15				1
15				1
15				1
15				1
15				1
15				1
15				1
15				1
15				1
15				1
15				1
15				1
15				1
15				1
15				1
15				1
15				1
15				1
15				1
15				1
15				1
15				1
15				1
15				1
15				1
15				1
15				1
15				1
15				1
17				1
17				1
17				1
17				1
17				1
17				1
17				1
17				1
17				1
17				1
17				1
17				1
17				1
17				1
17				1
17				1
17				1
17				1
17				1
17				1
17				1
17				1
17				1
17				1
17				1
17				1
17				1
17				1
17				1
17				1
17				1
17				1
17				1
17				1
17				1
17				1
17				1
17				1
17				1
17				1
17				1
17				1
17				1
17				1
17				1
17				1
17				1
17				1
17				1
17				1
17				1
18				1
18				1
19				0
7			1
7			1
7			1
9			1
9			1
9			1
9			1
11			1
11			1
11			1
11			1
11			1
11			1
11			1
11			1
11			1
11			1
11			1
11			1
11			1
11			1
11			1
12			1
12			1
12			1
12			1
12			1
12			1
12			1
12			1
12			1
12			1
12			1
12			1
12			1
12			1
12			1
12			1
12			1
12			1
12			1
12			1
12			1
12			1
12			1
12			1
12			1
12			1
12			1
13			1
13			1
13			1
13			1
13			1
13			1
13			1
13			1
13			1
13			1
13			1
13			1
13			1
13			1
13			1
13			1
13			1
13			1
13			1
13			1
13			1
13			1
13			1
13			1
13			1
15			1
15			1
15			1
15			1
15			1
15			1
15			1
15			1
15			1
15			1
15			1
15			1
15			1
15			1
15			1
15			1
15			1
15			1
15			1
15			1
15			1
15			1
15			1
15			1
15			1
15			1
15			1
15			1
15			1
15			1
15			1
15			1
15			1
15			1
15			1
15			1
15			1
15			1
15			1
15			1
15			1
15			1
15			1
15			1
15			1
15			1
15			1
15			1
15			1
15			1
15			1
15			1
15			1
15			1
15			1
15			1
15			1
15			1
15			1
15			1
15			1
15			1
15			1
15			1
17			1
17			1
17			1
17			1
17			1
17			1
17			1
17			1
17			1
17			1
17			1
17			1
17			1
17			1
18			1
7		1
7		1
9		1
9		1
11		1
11		1
11		1
11		1
11		1
11		1
11		1
12		1
12		1
12		1
12		1
12		1
12		1
12		1
12		1
12		1
12		1
12		1
12		1
12		1
12		1
12		1
12		1
12		1
12		1
12		1
12		1
12		1
13		1
13		1
13		1
13		1
13		1
13		1
13		1
13		1
13		1
13		1
13		1
13		1
13		1
13		1
13		1
13		1
13		1
13		1
13		1
15		1
15		1
15		1
15		1
15		1
15		1
15		1
15		1
15		1
15		1
15		1
15		1
15		1
15		1
15		1
15		1
15		1
15		1
15		1
15		1
15		1
15		1
15		1
15		1
15		1
15		1
15		1
15		1
15		1
15		1
15		1
15		1
15		1
15		1
15		1
15		1
15		1
15		1
15		1
15		1
15		1
15		1
15		1
15		1
15		1
15		1
15		1
15		1
15		1
15		1
15		1
15		1
15		1
15		1
15		1
15		1
15		1
15		1
15		1
15		1
15		1
15		1
15		1
15		1
15		1
15		1
15		1
15		1
15		1
15		1
15		1
15		1
15		1
15		1
15		1
15		1
15		1
15		1
15		1
15		1
15		1
15		1
15		1
15		1
15		1
15		1
15		1
15		1
15		1
15		1
15		1
15		1
15		1
15		1
15		1
15		1
15		1
15		1
15		1
15		1
15		1
15		1
15		1
15		1
15		1
15		1
15		1
15		1
15		1
15		1
15		1
15		1
15		1
15		1
15		1
15		1
15		1
15		1
15		1
15		1
15		1
15		1
15		1
15		1
15		1
15		1
15		1
15		1
15		1
15		1
15		1
15		1
15		1
15		1
15		1
15		1
15		1
15		1
15		1
15		1
17		1
17		1
17		1
17		1
17		1
17		1
17		1
17		1
17		1
17		1
17		1
17		1
17		1
17		1
17		1
17		1
17		1
17		1
17		1
17		1
17		1
17		1
17		1
17		1
17		1
17		1
17		1
17		1
17		1
17		1
17		1
17		1
17		1
17		1
17		1
17		1
17		1
18		1
18		1
19		0
19		0
8	1
10	1
12	1
12	1
12	1
12	1
12	1
12	1
12	1
12	1
12	1
12	1
12	1
12	1
12	1
12	1
12	1
12	1
12	1
12	1
12	1
12	1
12	1
12	1
12	1
12	1
13	1
13	1
13	1
13	1
13	1
13	1
13	1
13	1
13	1
13	1
13	1
13	1
13	1
13	1
13	1
13	1
13	1
13	1
13	1
13	1
13	1
13	1
13	1
13	1
13	1
13	1
13	1
13	1
13	1
13	1
13	1
13	1
13	1
13	1
13	1
13	1
13	1
13	1
13	1
13	1
13	1
13	1
14	1
14	1
14	1
14	1
14	1
14	1
14	1
14	1
14	1
14	1
14	1
14	1
14	1
14	1
14	1
14	1
14	1
14	1
14	1
14	1
14	1
14	1
14	1
14	1
14	1
14	1
14	1
14	1
14	1
14	1
14	1
14	1
14	1
14	1
14	1
14	1
14	1
14	1
14	1
14	1
14	1
14	1
14	1
14	1
14	1
14	1
14	1
14	1
14	1
14	1
14	1
14	1
14	1
14	1
14	1
14	1
14	1
14	1
14	1
14	1
14	1
14	1
14	1
14	1
14	1
14	1
14	1
14	1
14	1
14	1
14	1
14	1
14	1
16	1
16	1
16	1
16	1
16	1
16	1
16	1
16	1
16	1
16	1
16	1
16	1
16	1
16	1
16	1
16	1
16	1
16	1
16	1
16	1
16	1
16	1
16	1
16	1
16	1
16	1
16	1
16	1
16	1
16	1
16	1
16	1
16	1
16	1
16	1
16	1
16	1
16	1
16	1
16	1
16	1
16	1
16	1
16	1
16	1
16	1
16	1
16	1
16	1
16	1
16	1
16	1
16	1
16	1
16	1
16	1
16	1
16	1
16	1
16	1
16	1
16	1
16	1
16	1
16	1
16	1
16	1
16	1
18	1
18	1
18	1
18	1
18	1
18	1
18	1
18	1
18	1
18	1
18	1
18	1
18	1
18	1
19	1
20	0
