# Supplementary material for: Iron-deplete diet enhances Caenorhabditis elegans lifespan via oxidative stress response pathways
Source: EMBO J. 2025 Nov 10;44(24):7565–89. doi: 10.1038/s44318-025-00634-7 (PMC12706066; doi:10.1038/s44318-025-00634-7)
Supplement: Supplementary file 14 — Source data Fig. 8 [file 44318_2025_634_MOESM14_ESM.zip › Figure 8/Source data_Figure 8D.xlsx]

## Sheet: Sheet1
Day	DMSO BW25113	BP BW25113
7		1
8		1
8		1
9		1
9		1
9		1
9		1
9		1
9		1
10		1
10		1
10		1
10		1
10		1
10		1
11		1
11		1
11		1
11		1
11		1
11		1
11		1
12		1
12		1
12		1
12		1
12		1
12		1
12		1
12		1
12		1
13		1
13		1
13		1
13		1
13		1
13		1
13		1
13		1
13		1
13		1
14		1
14		1
14		1
14		1
14		1
14		1
14		1
14		1
14		1
14		1
14		1
14		1
14		1
14		1
14		1
15		1
15		1
15		1
15		1
15		1
15		1
15		1
15		1
15		1
15		1
15		1
15		1
15		1
16		1
16		1
16		1
16		1
16		1
16		1
16		1
16		1
16		1
16		1
16		1
16		1
17		1
17		1
17		1
17		1
17		1
17		1
17		1
18		1
18		1
20		1
20		1
21		1
21		1
22		1
22		1
22		1
22		1
22		1
7	1
8	1
8	1
8	1
9	1
9	1
9	1
9	1
9	1
9	1
9	1
9	1
10	1
10	1
10	1
10	1
10	1
10	1
10	1
11	1
11	1
11	1
11	1
11	1
11	1
11	1
11	1
11	1
12	1
12	1
12	1
12	1
12	1
12	1
12	1
12	1
12	1
12	1
12	1
12	1
13	1
13	1
13	1
13	1
13	1
13	1
13	1
13	1
13	1
13	1
13	1
13	1
13	1
13	1
13	1
13	1
13	1
13	1
14	1
14	1
14	1
14	1
14	1
14	1
15	1
15	1
15	1
15	1
15	1
15	1
15	1
15	1
16	1
16	1
17	1
18	1
18	1
18	1
19	1
21	1
21	1
