# Supplementary material for: Iron-deplete diet enhances Caenorhabditis elegans lifespan via oxidative stress response pathways
Source: EMBO J. 2025 Nov 10;44(24):7565–89. doi: 10.1038/s44318-025-00634-7 (PMC12706066; doi:10.1038/s44318-025-00634-7)
Supplement: Supplementary file 15 — Figure Source Data EV figures [file 44318_2025_634_MOESM15_ESM.zip]

Archive with 70 entries (57 files):
- EMBOJ-2025-121287-T_SourceDataEVFigures/
- EMBOJ-2025-121287-T_SourceDataEVFigures/Figure EV1/
- EMBOJ-2025-121287-T_SourceDataEVFigures/Figure EV1/Source data_Figure EV1A.xlsx
- EMBOJ-2025-121287-T_SourceDataEVFigures/Figure EV1/Source data_Figure EV1B/
- EMBOJ-2025-121287-T_SourceDataEVFigures/Figure EV1/Source data_Figure EV1B/BW25113.jpg
- EMBOJ-2025-121287-T_SourceDataEVFigures/Figure EV1/Source data_Figure EV1B/ΔallD.jpg
- EMBOJ-2025-121287-T_SourceDataEVFigures/Figure EV1/Source data_Figure EV1B/ΔcpxR.jpg
- EMBOJ-2025-121287-T_SourceDataEVFigures/Figure EV1/Source data_Figure EV1B/ΔcutC.jpg
- EMBOJ-2025-121287-T_SourceDataEVFigures/Figure EV1/Source data_Figure EV1B/ΔcyoA.jpg
- EMBOJ-2025-121287-T_SourceDataEVFigures/Figure EV1/Source data_Figure EV1B/ΔcyoB .jpg
- EMBOJ-2025-121287-T_SourceDataEVFigures/Figure EV1/Source data_Figure EV1B/ΔcyoC.jpg
- EMBOJ-2025-121287-T_SourceDataEVFigures/Figure EV1/Source data_Figure EV1B/ΔcyoD.jpg
- EMBOJ-2025-121287-T_SourceDataEVFigures/Figure EV1/Source data_Figure EV1B/ΔdmsA.jpg
- EMBOJ-2025-121287-T_SourceDataEVFigures/Figure EV1/Source data_Figure EV1B/ΔfdrA .jpg
- EMBOJ-2025-121287-T_SourceDataEVFigures/Figure EV1/Source data_Figure EV1B/ΔnarY.jpg
- EMBOJ-2025-121287-T_SourceDataEVFigures/Figure EV1/Source data_Figure EV1B/ΔpdeI.jpg
- EMBOJ-2025-121287-T_SourceDataEVFigures/Figure EV1/Source data_Figure EV1B/ΔpliG .jpg
- EMBOJ-2025-121287-T_SourceDataEVFigures/Figure EV1/Source data_Figure EV1B/ΔrlmL.jpg
- EMBOJ-2025-121287-T_SourceDataEVFigures/Figure EV1/Source data_Figure EV1B/ΔroxA.jpg
- EMBOJ-2025-121287-T_SourceDataEVFigures/Figure EV1/Source data_Figure EV1B/ΔsdhB.jpg
- EMBOJ-2025-121287-T_SourceDataEVFigures/Figure EV1/Source data_Figure EV1B/ΔstfP.jpg
- EMBOJ-2025-121287-T_SourceDataEVFigures/Figure EV1/Source data_Figure EV1B/ΔtktA.jpg
- EMBOJ-2025-121287-T_SourceDataEVFigures/Figure EV1/Source data_Figure EV1B/ΔtqsA.jpg
- EMBOJ-2025-121287-T_SourceDataEVFigures/Figure EV1/Source data_Figure EV1B/ΔybaN.jpg
- EMBOJ-2025-121287-T_SourceDataEVFigures/Figure EV1/Source data_Figure EV1B/ΔybfB.jpg
- EMBOJ-2025-121287-T_SourceDataEVFigures/Figure EV1/Source data_Figure EV1B/ΔycbK.jpg
- EMBOJ-2025-121287-T_SourceDataEVFigures/Figure EV1/Source data_Figure EV1B/ΔyccA.jpg
- EMBOJ-2025-121287-T_SourceDataEVFigures/Figure EV1/Source data_Figure EV1B/ΔyciA.jpg
- EMBOJ-2025-121287-T_SourceDataEVFigures/Figure EV1/Source data_Figure EV1B/ΔyejG.jpg
- EMBOJ-2025-121287-T_SourceDataEVFigures/Figure EV1/Source data_Figure EV1B/ΔyfaT.jpg
- EMBOJ-2025-121287-T_SourceDataEVFigures/Figure EV1/Source data_Figure EV1B/Δymfm.jpg
- EMBOJ-2025-121287-T_SourceDataEVFigures/Figure EV1/Source data_Figure EV1C.xlsx
- EMBOJ-2025-121287-T_SourceDataEVFigures/Figure EV2/
- EMBOJ-2025-121287-T_SourceDataEVFigures/Figure EV2/Source data_Figure EV2.xlsx
- EMBOJ-2025-121287-T_SourceDataEVFigures/Figure EV3/
- EMBOJ-2025-121287-T_SourceDataEVFigures/Figure EV3/Souce data_Figure EV3A.xlsx
- EMBOJ-2025-121287-T_SourceDataEVFigures/Figure EV3/Souce data_Figure EV3B.xlsx
- EMBOJ-2025-121287-T_SourceDataEVFigures/Figure EV3/Souce data_Figure EV3C.xlsx
- EMBOJ-2025-121287-T_SourceDataEVFigures/Figure EV3/Souce data_Figure EV3D.xlsx
- EMBOJ-2025-121287-T_SourceDataEVFigures/Figure EV3/Souce data_Figure EV3E.xlsx
- EMBOJ-2025-121287-T_SourceDataEVFigures/Figure EV3/Souce data_Figure EV3F.xlsx
- EMBOJ-2025-121287-T_SourceDataEVFigures/Figure EV3/Souce data_Figure EV3G.xlsx
- EMBOJ-2025-121287-T_SourceDataEVFigures/Figure EV3/Souce data_Figure EV3H.xlsx
- EMBOJ-2025-121287-T_SourceDataEVFigures/Figure EV4/
- EMBOJ-2025-121287-T_SourceDataEVFigures/Figure EV4/Source data_Figure EV4A/
- EMBOJ-2025-121287-T_SourceDataEVFigures/Figure EV4/Source data_Figure EV4A/5 mM PQ BW25113.tif
- EMBOJ-2025-121287-T_SourceDataEVFigures/Figure EV4/Source data_Figure EV4A/BW25113.tif
- EMBOJ-2025-121287-T_SourceDataEVFigures/Figure EV4/Source data_Figure EV4B.xlsx
- EMBOJ-2025-121287-T_SourceDataEVFigures/Figure EV4/Source data_Figure EV4C/
- EMBOJ-2025-121287-T_SourceDataEVFigures/Figure EV4/Source data_Figure EV4C/5 mM PQ BW25113.tif
- EMBOJ-2025-121287-T_SourceDataEVFigures/Figure EV4/Source data_Figure EV4C/BW25113.tif
- EMBOJ-2025-121287-T_SourceDataEVFigures/Figure EV4/Source data_Figure EV4D.xlsx
- EMBOJ-2025-121287-T_SourceDataEVFigures/Figure EV4/Source data_Figure EV4E/
- EMBOJ-2025-121287-T_SourceDataEVFigures/Figure EV4/Source data_Figure EV4E/EV.tif
- EMBOJ-2025-121287-T_SourceDataEVFigures/Figure EV4/Source data_Figure EV4E/tomm-22.tif
- EMBOJ-2025-121287-T_SourceDataEVFigures/Figure EV4/Source data_Figure EV4F.xlsx
- EMBOJ-2025-121287-T_SourceDataEVFigures/Figure EV4/Source data_Figure EV4G/
- EMBOJ-2025-121287-T_SourceDataEVFigures/Figure EV4/Source data_Figure EV4G/EV.tif
- EMBOJ-2025-121287-T_SourceDataEVFigures/Figure EV4/Source data_Figure EV4G/tomm-22.tif
- EMBOJ-2025-121287-T_SourceDataEVFigures/Figure EV4/Source data_Figure EV4H.xlsx
- EMBOJ-2025-121287-T_SourceDataEVFigures/Figure EV5/
- EMBOJ-2025-121287-T_SourceDataEVFigures/Figure EV5/Source data_Figure EV5A.xlsx
- EMBOJ-2025-121287-T_SourceDataEVFigures/Figure EV5/Source data_Figure EV5B/
- EMBOJ-2025-121287-T_SourceDataEVFigures/Figure EV5/Source data_Figure EV5B/eat-2;fat-7 bw.tif
- EMBOJ-2025-121287-T_SourceDataEVFigures/Figure EV5/Source data_Figure EV5B/fat-7 bw.tif
- EMBOJ-2025-121287-T_SourceDataEVFigures/Figure EV5/Source data_Figure EV5C.xlsx
- EMBOJ-2025-121287-T_SourceDataEVFigures/Figure EV5/Source data_Figure EV5D/
- EMBOJ-2025-121287-T_SourceDataEVFigures/Figure EV5/Source data_Figure EV5D/eat-2;hsp-6.tif
- EMBOJ-2025-121287-T_SourceDataEVFigures/Figure EV5/Source data_Figure EV5D/hsp-6.tif
- EMBOJ-2025-121287-T_SourceDataEVFigures/Figure EV5/Source data_Figure EV5E.xlsx
