# Supplementary material for: Iron-deplete diet enhances Caenorhabditis elegans lifespan via oxidative stress response pathways
Source: EMBO J. 2025 Nov 10;44(24):7565–89. doi: 10.1038/s44318-025-00634-7 (PMC12706066; doi:10.1038/s44318-025-00634-7)
Supplement: Supplementary file 15 — Figure Source Data EV figures [file 44318_2025_634_MOESM15_ESM.zip › EMBOJ-2025-121287-T_SourceDataEVFigures/Figure EV1/Source data_Figure EV1A.xlsx]

## Sheet: Sheet1
Han et al	Khanna et al	Virk et al	Shin et al	This study
ihfB	moaD	pabB	sucA	yejG
hyfR	JW09292	pabA	sucB	yfaT
rplY	kdpB	metL	cysK	pliG
aroG	clpX	ihfB	rfaJ	ymfM
aroD	rfaD	znuB	pabA	ybfB
lipB	fepB	rpoS	bcr	roxA
purE	hsdS	ihfA	tolC	ybaN
pdxA	fepC	tatC	modB	stfP
gmhA	JW5726	ompA	abgB	sdhB
ynjE	yqeH		argR	cyoC
nrfG	cyaA		yjfF	fdrA
psuK	moaE		rhaT	ycbK
lpp	sufE		yicL	yciA
yfiB	yggX		yicI	tqsA
sapD	yheM		hns	rlmL
uidC	yedR		trxA	pdeI
secB	dmsC		rimK	cyoD
lon	pepA			cyoB
skp	tolA			cyoA
pbl	ygjQ			allD
ycbJ	yqjH			narY
ycgL	yicM			yccA
ycgN				tktA
recC				cpxR
yfdG				cutC
ygjV				dmsA
hns
trxA
pabB
