# Supplementary material for: Iron-deplete diet enhances Caenorhabditis elegans lifespan via oxidative stress response pathways
Source: EMBO J. 2025 Nov 10;44(24):7565–89. doi: 10.1038/s44318-025-00634-7 (PMC12706066; doi:10.1038/s44318-025-00634-7)
Supplement: Supplementary file 15 — Figure Source Data EV figures [file 44318_2025_634_MOESM15_ESM.zip › EMBOJ-2025-121287-T_SourceDataEVFigures/Figure EV1/Source data_Figure EV1C.xlsx]

## Sheet: Sheet1
	GO MF	minus log p-value
	oxidoreduction-driven active transmembrane transporter activity	6.08481
	electron transfer activity	5.49749
	cytochrome bo3 ubiquinol oxidase activity	5.38932
	proton transmembrane transporter activity	4.61812
	cytochrome-c oxidase activity	3.95948
	copper ion binding	2.1855
	oxidoreductase activity	1.86865
	oxidoreductase activity, acting on diphenols and related substances as donors, oxygen as acceptor	1.31285
	3 iron, 4 sulfur cluster binding	1.31285
