# Supplementary material for: Iron-deplete diet enhances Caenorhabditis elegans lifespan via oxidative stress response pathways
Source: EMBO J. 2025 Nov 10;44(24):7565–89. doi: 10.1038/s44318-025-00634-7 (PMC12706066; doi:10.1038/s44318-025-00634-7)
Supplement: Supplementary file 15 — Figure Source Data EV figures [file 44318_2025_634_MOESM15_ESM.zip › EMBOJ-2025-121287-T_SourceDataEVFigures/Figure EV3/Souce data_Figure EV3D.xlsx]

## Sheet: Sheet1
Day	BW25113	OA BW25113	ΔallD	OA ΔallD
10	1
10	1
10	1
12	1
12	1
12	1
13	1
13	1
13	1
13	1
14	1
14	1
14	1
15	1
15	1
15	1
15	1
15	1
15	1
15	1
15	1
16	1
16	1
16	1
16	1
16	1
16	1
16	1
16	1
16	1
17	1
17	1
17	1
17	1
17	1
17	1
17	1
17	1
17	1
17	1
18	1
18	1
18	1
18	1
18	1
18	1
18	1
19	1
19	1
19	1
19	1
19	1
19	1
19	1
19	1
20	1
20	1
22	1
22	1
10		1
10		1
11		1
11		1
12		1
12		1
12		1
13		1
13		1
13		1
13		1
13		1
13		1
13		1
14		1
14		1
14		1
15		1
15		1
16		1
16		1
16		1
16		1
17		1
17		1
17		1
17		1
17		1
17		1
17		1
17		1
18		1
18		1
18		1
19		1
19		1
19		1
19		1
19		1
19		1
19		1
20		1
20		1
20		1
20		1
21		1
21		1
21		1
21		1
21		1
21		1
21		1
22		1
22		1
22		1
23		1
23		1
23		1
23		1
23		1
23		1
25		1
25		1
26		1
11			1
12			1
12			1
12			1
13			1
15			1
15			1
15			1
15			1
16			1
16			1
16			1
16			1
16			1
17			1
17			1
17			1
18			1
18			1
18			1
18			1
18			1
18			1
19			1
19			1
19			1
19			1
19			1
19			1
19			1
19			1
19			1
19			1
19			1
20			1
20			1
20			1
20			1
20			1
20			1
20			1
21			1
21			1
21			1
21			1
21			1
21			1
21			1
22			1
22			1
22			1
22			1
22			1
22			1
22			1
22			1
22			1
22			1
22			1
22			1
22			1
22			1
22			1
22			1
22			1
22			1
23			1
23			1
23			1
23			1
24			1
24			1
24			1
24			1
24			1
24			1
24			1
24			1
25			1
25			1
25			1
25			1
27			1
9				1
9				1
9				1
11				1
12				1
12				1
13				1
13				1
16				1
16				1
16				1
17				1
17				1
18				1
18				1
18				1
18				1
18				1
18				1
19				1
19				1
19				1
20				1
20				1
20				1
20				1
20				1
20				1
20				1
21				1
21				1
21				1
21				1
21				1
21				1
21				1
21				1
21				1
21				1
21				1
21				1
21				1
22				1
22				1
22				1
22				1
22				1
23				1
23				1
23				1
23				1
23				1
24				1
24				1
24				1
24				1
24				1
24				1
24				1
24				1
24				1
24				1
24				1
25				1
25				1
25				1
25				1
25				1
27				1
27				1
27				1
27				1
27				1
27				1
27				1
27				1
27				1
27				1
27				1
28				1
28				1
28				1
28				1
28				1
29				1
29				1
29				1
29				1
