# Supplementary material for: Iron-deplete diet enhances Caenorhabditis elegans lifespan via oxidative stress response pathways
Source: EMBO J. 2025 Nov 10;44(24):7565–89. doi: 10.1038/s44318-025-00634-7 (PMC12706066; doi:10.1038/s44318-025-00634-7)
Supplement: Supplementary file 15 — Figure Source Data EV figures [file 44318_2025_634_MOESM15_ESM.zip › EMBOJ-2025-121287-T_SourceDataEVFigures/Figure EV3/Souce data_Figure EV3H.xlsx]

## Sheet: Sheet1
Day	N2 BW25113	vha-6p::fat-7 BW25113	N2 ΔallD	vha-6p::fat-7 ΔallD
11	1
11	1
11	1
11	1
11	1
11	1
11	1
11	1
11	1
12	1
12	1
12	1
12	1
12	1
12	1
12	1
12	1
12	1
12	1
12	1
12	1
13	1
13	1
13	1
13	1
13	1
13	1
13	1
13	1
13	1
13	1
13	1
13	1
13	1
13	1
13	1
13	1
15	1
15	1
15	1
15	1
15	1
15	1
15	1
15	1
15	1
15	1
15	1
15	1
15	1
15	1
15	1
15	1
15	1
16	1
16	1
16	1
16	1
16	1
17	1
17	1
17	1
18	1
18	1
18	1
18	1
18	1
18	1
19	1
19	1
19	1
19	1
20	1
20	1
20	1
21	1
21	1
21	1
21	1
21	1
23	1
23	1
25	1
25	1
26	1
26	1
11		1
11		1
11		1
11		1
11		1
11		1
11		1
12		1
12		1
12		1
12		1
12		1
12		1
12		1
12		1
12		1
12		1
12		1
12		1
12		1
12		1
12		1
12		1
12		1
12		1
12		1
13		1
13		1
13		1
13		1
13		1
13		1
13		1
13		1
13		1
13		1
13		1
15		1
15		1
15		1
15		1
15		1
15		1
15		1
15		1
15		1
15		1
15		1
15		1
15		1
15		1
15		1
15		1
15		1
15		1
15		1
15		1
15		1
15		1
15		1
16		1
16		1
16		1
16		1
16		1
16		1
16		1
16		1
16		1
16		1
17		1
17		1
17		1
17		1
17		1
17		1
17		1
17		1
17		1
17		1
17		1
18		1
18		1
18		1
19		1
19		1
19		1
20		1
20		1
20		1
20		1
20		1
20		1
20		1
20		1
20		1
21		1
21		1
21		1
21		1
23		1
23		1
23		1
23		1
23		1
23		1
25		1
25		1
26		1
27		1
27		1
27		1
11			1
11			1
12			1
14			1
14			1
15			1
17			1
17			1
17			1
17			1
17			1
18			1
18			1
19			1
19			1
19			1
19			1
20			1
20			1
20			1
20			1
22			1
22			1
22			1
22			1
22			1
22			1
22			1
22			1
22			1
22			1
22			1
22			1
22			1
22			1
22			1
22			1
22			1
24			1
24			1
24			1
24			1
24			1
24			1
24			1
24			1
24			1
24			1
24			1
24			1
24			1
24			1
24			1
24			1
24			1
25			1
25			1
25			1
25			1
25			1
25			1
25			1
25			1
25			1
25			1
25			1
25			1
25			1
25			1
25			1
25			1
25			1
25			1
26			1
26			1
26			1
26			1
26			1
27			1
27			1
27			1
27			1
27			1
27			1
27			1
27			1
29			1
29			1
29			1
29			1
29			1
29			1
29			1
29			1
29			1
29			1
29			1
29			1
29			1
30			1
30			1
31			1
31			1
31			1
33			1
33			1
33			1
33			1
10				1
10				1
10				1
11				1
11				1
12				1
12				1
12				1
12				1
12				1
12				1
12				1
14				1
14				1
14				1
14				1
14				1
14				1
14				1
15				1
15				1
15				1
15				1
16				1
16				1
16				1
16				1
16				1
18				1
18				1
18				1
18				1
19				1
19				1
19				1
19				1
19				1
19				1
20				1
20				1
20				1
22				1
22				1
22				1
22				1
22				1
22				1
22				1
22				1
22				1
24				1
24				1
24				1
24				1
24				1
24				1
24				1
25				1
25				1
25				1
25				1
25				1
25				1
25				1
25				1
25				1
26				1
26				1
26				1
27				1
27				1
27				1
27				1
29				1
29				1
29				1
29				1
29				1
30				1
30				1
