# Supplementary material for: Iron-deplete diet enhances Caenorhabditis elegans lifespan via oxidative stress response pathways
Source: EMBO J. 2025 Nov 10;44(24):7565–89. doi: 10.1038/s44318-025-00634-7 (PMC12706066; doi:10.1038/s44318-025-00634-7)
Supplement: Supplementary file 15 — Figure Source Data EV figures [file 44318_2025_634_MOESM15_ESM.zip › EMBOJ-2025-121287-T_SourceDataEVFigures/Figure EV4/Source data_Figure EV4B.xlsx]

## Sheet: Sheet1
	hsp-6p::GFP
	0 mM PQ	5 mM PQ
	0.977	2.65
	2.811	13.758
	2.509	3.501
	1.442	5.005
	1.293	2.443
	1.217	8.562
	0.958	3.414
	2.026	7.663
	1.619	6.197
	1.207	4.235
	0.653	5.996
	2.111	3.698
	1.813	2.492
	2.493	5.778
	2.851	3.767
	1.904	2.634
	1.41	4.315
	0.458	3.375
	0.444	1.937
	0.569	1.459
	0.8	0.952
	0.59	4.851
	4.358	5.621
	1.092	4.982
	1.753	19.089
	3.694	3.736
	2.981	2.254
	2.79	6.83
	2.663	4.178
	1.541
Mean	1.768	5.013
Std. Deviation	0.9938	3.711
