# Supplementary material for: Iron-deplete diet enhances Caenorhabditis elegans lifespan via oxidative stress response pathways
Source: EMBO J. 2025 Nov 10;44(24):7565–89. doi: 10.1038/s44318-025-00634-7 (PMC12706066; doi:10.1038/s44318-025-00634-7)
Supplement: Supplementary file 15 — Figure Source Data EV figures [file 44318_2025_634_MOESM15_ESM.zip › EMBOJ-2025-121287-T_SourceDataEVFigures/Figure EV4/Source data_Figure EV4D.xlsx]

## Sheet: Sheet1
	fat-7p::fat-7::GFP
	0 mM PQ	5 mM PQ
	9.265	3.684
	10.27	7.548
	11.438	5.085
	12.811	6.632
	8.808	6.544
	10.435	7.619
	10.069	8.049
	9.33	4.699
	7.198	8.208
	10.433	3.555
	6.304	3.708
	7.796	7.297
	8.536	10.104
	16.013	5.046
	12.865	5.91
	11.193	2.477
	9.839	6.298
	9.921	5.289
	12.922	7.975
	8.695	10.963
	4.59	-0.458
	5.218	1.134
	4.955	1.123
	3.693	1.978
	5.943	2.705
	5.544	2.498
	5.116	1.531
	1.252	1.837
	4.257	0.877
	4.222	0.858
Mean	8.298	4.692
Std. Deviation	3.378	3.006
