# Supplementary material for: Iron-deplete diet enhances Caenorhabditis elegans lifespan via oxidative stress response pathways
Source: EMBO J. 2025 Nov 10;44(24):7565–89. doi: 10.1038/s44318-025-00634-7 (PMC12706066; doi:10.1038/s44318-025-00634-7)
Supplement: Supplementary file 15 — Figure Source Data EV figures [file 44318_2025_634_MOESM15_ESM.zip › EMBOJ-2025-121287-T_SourceDataEVFigures/Figure EV4/Source data_Figure EV4F.xlsx]

## Sheet: Sheet1
	hsp-6p::GFP
	EV	tomm-22
	1.946	33.69
	1.122	33.082
	1.191	36.371
	1.258	30.05
	1.495	35.234
	0.592	30.374
	1.028	40.744
	1.123	33.392
	2.711	43.217
	0.327	46.073
	0.884	36.118
	0.899	18.728
	0.502	21.881
	1.452	26.975
	0.91	25.835
	1.472	42.433
	1.026	22.215
	0.883	27.711
	0.575	21.575
		32.339
		31.065
Mean	1.126	31.86
Std. Deviation	0.5488	7.528
