# Supplementary material for: Iron-deplete diet enhances Caenorhabditis elegans lifespan via oxidative stress response pathways
Source: EMBO J. 2025 Nov 10;44(24):7565–89. doi: 10.1038/s44318-025-00634-7 (PMC12706066; doi:10.1038/s44318-025-00634-7)
Supplement: Supplementary file 15 — Figure Source Data EV figures [file 44318_2025_634_MOESM15_ESM.zip › EMBOJ-2025-121287-T_SourceDataEVFigures/Figure EV4/Source data_Figure EV4H.xlsx]

## Sheet: Sheet1
	fat-7p::fat-7::GFP
	EV	tomm-22
	3.242	-2.364
	5.926	-0.454
	3.938	0.937
	7.021	2.49
	4.91	0.204
	6.044	0.224
	3.088	-0.115
	4.714	1.531
	4.269	-0.878
	4.137	-0.767
	4.433	-2.869
	5.146	-1.14
	5.021	-0.946
	4.232	-0.793
	6.724	-1.249
	3.885	-0.802
	4.722	-1.146
	5.632	-0.79
	5.466	0.55
	5.019	-1.541
		-1.55
Mean	4.878	-0.5461
Std. Deviation	1.047	1.239
