# Supplementary material for: Iron-deplete diet enhances Caenorhabditis elegans lifespan via oxidative stress response pathways
Source: EMBO J. 2025 Nov 10;44(24):7565–89. doi: 10.1038/s44318-025-00634-7 (PMC12706066; doi:10.1038/s44318-025-00634-7)
Supplement: Supplementary file 15 — Figure Source Data EV figures [file 44318_2025_634_MOESM15_ESM.zip › EMBOJ-2025-121287-T_SourceDataEVFigures/Figure EV5/Source data_Figure EV5A.xlsx]

## Sheet: Sheet1
	Pharyngeal pump/30s
	BW25113	ΔtktA	ΔyciA	ΔpdeI	ΔallD
	117	97	40	70	42
	112	84	96	100	91
	116	58	89	96	115
	110	90	71	90	92
	132	83	89	75	84
	122	89	65	111	71
	114	79	81	81	98
	116	87	77	96	85
	115	82	107	81	96
	114	68	87	50	77
	98	72	44	77	41
	107	64	71	98	104
	127	95	90	80	79
	121	64	88	92	74
	132	94	69	84	44
	130	60	74	106	96
	131	92	79	99	91
	128	68	74	108	75
	130	77	70	103	108
	131	75	73	104	120
	102	92	65	70	62
	95	81	57	61	68
	80	57	68	52	77
	75	49	57	60	60
	80	43	65	74	75
	88	54	75	82	81
	95	61	80	64	77
	78	78	83	65	76
	80	71	70	69	72
	85	70	55	75	74
Mean	108.7	74.47	73.63	82.43	80.17
Std. Deviation	18.92	14.63	14.61	17.17	19.38
