# Supplementary material for: Iron-deplete diet enhances Caenorhabditis elegans lifespan via oxidative stress response pathways
Source: EMBO J. 2025 Nov 10;44(24):7565–89. doi: 10.1038/s44318-025-00634-7 (PMC12706066; doi:10.1038/s44318-025-00634-7)
Supplement: Supplementary file 15 — Figure Source Data EV figures [file 44318_2025_634_MOESM15_ESM.zip › EMBOJ-2025-121287-T_SourceDataEVFigures/Figure EV5/Source data_Figure EV5E.xlsx]

## Sheet: Sheet1
		hsp-6p::GFP	eat-2(ad465);hsp-6p::GFP
		0.576	0.155
		0.894	0.413
		1.171	1.514
		1.48	1.229
		0.641	0.8
		1.765	1.713
		1.092	1.344
		1.452	1.368
		1.844	1.441
		0.866	0.21
		0.802	0.488
		0.591	0.359
		0.352	0.287
		-0.011	0.354
		0.155	0.445
		1.238	0.487
		0.043	0.331
		0.134	0.246
		0.434	0.436
		0.462	0.863
		0.292	1.969
		1.211	0.932
		1.347	1.508
		1.501	1.086
		1.42	2.032
		2.05	1.057
		2.479	1.115
		1.17	0.817
		1.346	1.382
		1.413	1.947
		1.255
	Mean	1.015	0.9443
	Std. Deviation	0.6208	0.5811
